# Supplementary material for: Refining the Pneumococcal Competence Regulon by RNA Sequencing
Source: J Bacteriol. 2019 Jun 10;201(13):e00780-18. doi: 10.1128/JB.00780-18 (PMC6560143; doi:10.1128/JB.00780-18)
Supplement: Supplemental file 2 [file JB.00780-18-s0002.xlsx]

## Sheet: Table S1 - TPMs
start	end	strand	locus	old_locus	gene	t0_1	t0_2	t3_1	t3_2	t10_1	t10_2	t20_1	t20_2
1	1362	+	SPV_0001	SPD_0001	dnaA	214.001	107.38	40.6308	65.0971	219.741	191.287	212.188	195.708
1521	2657	+	SPV_0002	SPD_0002	dnaN	214.643	155.449	88.9145	99.879	237.343	202.15	238.006	232.874
2722	2916	+	SPV_0003	SPD_0003	.	93.9013	79.7878	34.3989	53.8823	90.5492	62.7314	124.832	117.167
3000	4115	+	SPV_0004	SPD_0004	ychF	295.84	269.906	140.711	126.392	198.563	194.897	271.839	258.297
4186	4755	+	SPV_0005	SPD_0005	pth	108.069	66.3289	31.7316	56.8153	78.7341	67.959	122.892	113.347
4756	8265	+	SPV_0006	SPD_0006	mfd	87.989	45.2131	28.2903	52.324	59.4439	49.4942	79.2743	82.9571
8323	8589	+	SPV_0007	SPD_0007	.	167.053	89.1562	23.3283	92.7203	105.259	106.098	146.938	161.635
8582	8950	+	SPV_0008	SPD_0008	divIC	206.634	102.881	45.121	133.01	151.928	132.894	206.677	262.117
8955	9077	+	SPV_0009	SPD_0009	.	237.425	106.254	48.6918	113.507	125.609	123.007	206.326	175.433
9070	10338	+	SPV_0010	SPD_0010	.	187.507	113.287	54.4634	113.762	117.459	111.87	178.252	182.044
10335	11612	+	SPV_0011	SPD_0011	tilS	152.167	75.1148	42.9265	107.78	130.563	105.708	125.326	136.466
11616	12158	+	SPV_0012	SPD_0012	hpt	497.176	326.645	146.915	262.418	455.247	458.264	394.878	379.858
12174	14132	+	SPV_0013	SPD_0013	ftsH	975.538	1055.59	767.055	643.69	910.721	915.724	698.954	744.026
14254	14733	+	SPV_0014	SPD_0014	comX1	9.39013	6.15862	1465.08	3633.49	95.0295	76.4539	70.4048	82.2406
14827	14898	+	SPV_0015	SPD_0015	tRNA-Glu-1	332.828	440.396	974.058	2275.33	371.739	274.519	268.491	286.123
16748	16820	+	SPV_0017	SPD_0017	tRNA-Ala-1	1316.88	1235.65	915.592	626.519	791.142	722.463	601.284	568.998
20044	20117	+	SPV_0020	SPD_0020	tRNA-Asn-1	1911.02	2506.2	3043.1	3868.66	1613.08	1662.11	2537.11	2185.27
20225	21071	+	SPV_2070	.	.	163.703	197.042	119.915	127.15	236.484	212.064	174.289	179.555
21106	21598	-	SPV_2073	.	.	1.52375	1.89354	0.242965	0.875855	2.38771	3.04717	0.525274	0
21595	21902	-	SPV_2076	.	.	1.82925	0	1.16671	1.40194	1.91094	0.696778	0	0
22168	22404	+	SPV_0023	SPD_0023	comW	17.4332	15.7556	4486	5922.47	340.228	324.175	145.324	138.178
22593	23921	+	SPV_0024	SPD_0024	purA	599.584	638.735	7228.18	8240.09	942.752	943.611	663.671	676.296
23967	24065	+	SPV_2078	.	ccnC	163.142	147.728	2401.68	1554.18	286.853	268.801	189.643	157.702
24122	24589	+	SPV_0025	SPD_0025	.	56.9829	49.2025	25.8503	38.4434	51.8771	35.3094	39.84	49.0908
24632	24707	+	SPV_0026	SPD_0026	scRNA	29.6531	32.755	3.15215	9.46922	25.1691	21.1784	32.37	31.7327
24776	25219	+	SPV_0027	SPD_0027	dut	77.1937	78.1436	261.146	333.248	168.021	162.406	74.0719	71.756
25179	25736	+	SPV_0028	SPD_0028	.	92.0502	96.7535	300.098	365.763	217.549	209.223	89.5686	88.0327
25849	27111	+	SPV_0029	SPD_0029	radA	97.247	95.101	314.107	314.987	431.292	360.738	97.597	103.514
27184	27681	+	SPV_0030	SPD_0030	.	395.404	380.53	411.78	390.466	643.526	591.463	456.56	481.216
27706	28489	+	SPV_2079	.	prsW	216.428	256.4	228.869	226.73	346.836	354.622	258.3	276.528
28634	29602	+	SPV_0033	SPD_0033	prs1	766.231	860.461	570.972	364.955	427.002	444.054	585.132	606.491
29624	30016	-	SPV_0034	SPD_0034	.	3.02491	3.16715	14.5811	28.5667	20.7422	35.0853	5.76565	7.82902
29658	29873	+	SPV_2081	.	srf-01	68.0959	74.3645	582.25	536.147	489.889	564.06	168.048	114.861
30143	31053	-	SPV_2082	.	.	23.0888	21.1775	1214.12	1284.49	1376.45	1236.05	145.256	149.642
31306	33939	+	SPV_0038	SPD_0038	polA	231.975	249.404	208.967	148.245	146.261	151.913	200.282	216.781
34024	34461	+	SPV_0039	SPD_0039	.	123.915	186.135	98.9977	76.8952	100.111	124.943	134.21	137.364
34652	35662	-	SPV_0040	SPD_0040	yeiH	905.391	778.085	470.359	447.03	304.764	310.979	513.054	538.609
35811	36980	+	SPV_0041	SPD_0041	araT	339.891	251.465	121.317	101.86	217.192	210.297	300.571	296.714
36977	37747	+	SPV_0042	SPD_0042	recO	271.717	162.246	88.0885	93.9012	178.06	156.015	236.96	232.13
37744	38736	+	SPV_0043	SPD_0043	plsX	297.591	119.706	74.3057	115.812	180.186	155.715	205.76	229.447
38742	38975	+	SPV_0044	SPD_0044	.	264.449	101.729	63.986	132.245	177.954	141.237	250.66	269.05
39023	39311	+	SPV_0045	SPD_0045	.	240.439	72.1726	35.6029	110.335	123.111	100.635	194.31	176.28
39514	39744	+	SPV_0046	SPD_0046	blpK	245.526	91.6006	60.1501	182.563	151.601	127.278	211.316	241.224
39747	39872	+	SPV_0047	SPD_0047	.	131.164	66.6798	51.335	108.52	95.7594	81.7552	175.723	121.894
39980	40186	+	SPV_2084	.	srf-02	2387	2608.14	2296.11	2905.06	1322.15	1719.97	2645.9	2449.09
40224	40985	-	SPV_2085	.	.	3.54903	2.53185	0.889717	1.65088	3.29429	1.33778	2.24976	3.3082
40982	41500	-	SPV_0048	SPD_0048	.	7.06702	3.65733	3.17572	3.5054	6.22024	3.6719	4.88981	7.41041
41719	41886	+	SPV_2086	.	srf-03	37.4487	40.7488	3092.22	3235.05	125.246	105.809	114.066	135.997
41902	44055	+	SPV_0049	SPD_0049	comA	21.1431	21.0193	8117.3	7177.7	295.583	274.187	237.741	237.008
44068	45417	+	SPV_0050	SPD_0050	comB	25.4577	22.2431	10107.6	10220.7	393.143	351.241	246.3	281.41
45587	46294	+	SPV_0051	SPD_0051	purC	12.7324	11.8667	21.9938	23.1755	18.2889	12.4278	10.2414	5.37843
46496	50221	+	SPV_0052	SPD_0052	purL	15.8266	12.7776	17.6168	15.4517	19.0345	15.7817	8.2706	9.12976
50314	51756	+	SPV_0053	SPD_0053	purF	19.6523	10.9978	17.9299	19.1511	12.2364	12.7902	8.61406	9.50002
51793	52815	+	SPV_0054	SPD_0054	purM	23.2229	20.5319	23.4177	20.4009	25.7463	13.6359	12.2772	14.2689
52812	53357	+	SPV_0055	SPD_0055	purN	20.8096	20.8018	24.5706	15.0259	14.822	13.7569	7.82572	11.3912
53441	53950	+	SPV_0056	SPD_0056	vanZ	21.5421	15.8637	21.8425	21.4487	15.8683	14.3072	15.9946	15.4308
53975	55522	+	SPV_0057	SPD_0057	purH	34.1515	30.3534	30.874	22.501	23.4782	17.4681	22.3328	22.6311
55644	56906	+	SPV_0058	SPD_0058	purD	37.1739	28.826	10.2426	8.43308	38.6788	33.1342	21.3237	24.5219
57309	57797	+	SPV_0059	SPD_0059	purE	32.8367	18.7722	7.83848	10.5962	38.2149	24.1379	23.8307	21.0254
57784	58875	+	SPV_0060	SPD_0060	purK	40.1574	28.2107	18.9764	17.7938	26.8144	28.6929	26.56	24.991
58885	59112	+	SPV_0061	SPD_0061	.	265.642	255.216	147.626	147.72	226.522	213.666	250.442	327.905
59175	60473	+	SPV_0062	SPD_0062	purB	323.775	299.794	213.929	165.428	223.715	208.495	295.94	298.908
60528	64466	-	SPV_0063	SPD_0063	strH	19.8339	11.9287	5.89938	9.64663	14.6433	11.169	12.8856	12.0518
64781	65524	-	SPV_0064	SPD_0064	cpsR	1901.5	1567.57	818.83	942.91	1362.65	1297.16	1614.32	1553.54
65845	67632	+	SPV_0065	SPD_0065	bgaC	10.451	8.35363	6.49822	5.39343	5.51373	3.24072	6.80712	7.80895
67629	68105	+	SPV_0066	SPD_0066	gadV	13.9769	14.0256	7.78456	6.33663	8.63729	6.74866	8.95774	7.18477
68133	69038	+	SPV_0067	SPD_0067	gadW	15.4429	10.8189	11.5022	8.26101	6.82117	3.78998	7.57444	5.88421
69025	69840	+	SPV_0068	SPD_0068	gadE	15.5351	12.9655	10.4222	12.3471	6.6719	5.78599	9.20324	10.7331
69913	70251	+	SPV_0069	SPD_0069	gadF	19.3897	22.0299	13.4269	13.5865	8.68097	3.79836	12.2223	15.7259
70550	71716	+	SPV_0070	SPD_0070	agaS	15.9318	17.5984	11.9063	9.37347	8.32168	5.5169	11.7608	8.70134
71832	72869	+	SPV_0071	SPD_0071	galM	14.836	17.6871	15.4631	15.5302	11.0569	10.5443	8.98128	10.0273
72960	73073	-	SPV_2087	.	.	1.64739	2.72958	0	0	7.74434	0	0	0
73076	73930	+	SPV_0072	SPD_0072	.	15.5953	13.8299	8.68593	9.09045	14.8003	10.2911	14.5381	13.955
74080	74337	+	SPV_0073	SPD_0073	.	63.3288	45.8316	12.9996	23.4308	43.3443	48.2451	60.2233	59.0376
74445	74741	-	SPV_2088	.	.	1.26466	2.09544	0.806611	2.90772	3.96343	0	2.61576	0
74795	75091	-	SPV_2089	.	.	3.16166	1.04772	0	0	3.96343	0.361292	0.87192	0.854753
75081	75200	-	SPV_2090	.	.	3.13004	0	0	0	2.45237	0.894198	0	2.11551
75312	76076	+	SPV_0074	SPD_0074	.	366.277	341.68	157.517	129.069	276.205	272.117	506.749	494.45
76316	76468	-	SPV_2091	.	.	34.9828	33.5578	18.0064	3.76293	13.464	20.3386	29.1457	24.0588
76686	78065	+	SPV_0076	SPD_0076	.	458.211	454.244	280.619	202.131	293.645	324.011	463.97	481.509
78079	78744	+	SPV_0077	SPD_0077	cabP	614.165	709.483	453.048	350.105	429.939	448.066	668.98	690.496
79054	80070	+	SPV_2092	.	.	156.595	143.194	101.055	73.0275	114.299	110.997	155.834	144.03
80186	84127	+	SPV_0080	SPD_0080	pavB	4.24009	4.1837	2.37011	2.77495	8.13725	5.44413	5.78095	3.73515
84294	84992	+	SPV_0081	SPD_0081	.	87.3188	101.498	61.3474	34.799	42.1008	38.9916	50.3842	51.9345
84989	86041	+	SPV_0082	SPD_0082	.	126.807	159.576	108.975	79.9623	55.0561	45.6525	61.4815	78.8346
86236	86847	+	SPV_0083	SPD_0083	rpsD	5743.94	8363.52	5329.5	4082.78	4673.45	4949.3	4835.19	5271.78
87015	87191	+	SPV_2093	.	.	59.4072	88.3589	49.9564	52.6938	71.8421	59.981	79.5169	91.7631
87292	87429	-	SPV_2094	.	.	6.80444	4.50975	3.47193	3.12896	6.3975	2.33269	6.56783	3.67916
87509	87769	+	SPV_0086	SPD_0086	.	289.979	355.881	298.307	240.438	196.754	191.996	406.796	453.255
87723	87944	+	SPV_0087	SPD_0087	.	205.568	203.944	181.291	193.206	127.921	152.255	296.288	259.579
88263	89192	+	SPV_0088	SPD_0088	.	3.63489	2.00756	0.772785	0.309531	1.58218	0.923043	0.974581	1.09188
89206	90129	+	SPV_0089	SPD_0089	.	2.23575	1.0103	0.518536	0.311541	0.95547	0.696778	2.38221	0.549484
90387	91862	+	SPV_0090	SPD_0090	.	1.65409	1.26493	0.811529	0.39006	1.79442	1.30858	0.877236	1.54794
92134	93120	+	SPV_0091	SPD_0091	.	982.016	1399.49	1312.38	856.885	435.017	507.926	221.441	250.004
93242	94102	+	SPV_0092	SPD_0092	.	17.2316	23.4915	11.9643	10.6988	11.2792	10.4687	10.8276	7.66598
94174	95238	-	SPV_0093	SPD_0093	ptvC	141.954	106.646	47.2379	62.7085	76.2654	70.8305	111.487	114.774
95301	96212	-	SPV_0094	SPD_0094	ptvB	115.729	90.4175	29.1574	36.2987	61.632	61.7703	100.659	110.647
96205	96798	-	SPV_0095	SPD_0095	ptvA	67.1853	54.4814	18.3504	15.7501	51.2769	39.5615	56.4568	60.0464
96785	97111	-	SPV_0096	SPD_0096	ptvR	51.4016	40.9187	11.3555	12.7646	39.148	34.4553	42.3681	48.521
97250	98416	-	SPV_0097	SPD_0097	.	94.9474	80.2596	41.8774	38.7272	59.2604	54.8012	54.1442	61.562
98519	99631	+	SPV_0098	SPD_0098	.	245.173	189.975	105.361	77.9794	333.814	334.348	297.001	304.611
99673	101523	+	SPV_0099	SPD_0099	aatA	426.944	446.081	315.341	223.246	507.089	478.606	447.479	442.372
101609	101869	-	SPV_2095	.	.	277.746	271.829	190.458	177.02	140.005	126.216	163.046	173.132
101919	102551	-	SPV_0101	SPD_0101	gph	234.234	278.482	178.443	138.475	130.173	112.389	140.526	158.814
102573	103445	-	SPV_0102	SPD_0102	sdhA	129.612	104.972	88.4985	58.8588	71.2958	66.1276	68.2255	73.8613
103454	104125	-	SPV_0103	SPD_0103	sdhB	136.939	140.305	79.6762	58.0441	84.5193	78.5617	88.4395	97.087
104367	104870	+	SPV_0104	SPD_0104	.	4528.63	4738.79	2263.02	1716.62	3947.54	4165.05	4710.61	4761.92
104851	105247	-	SPV_2096	.	.	8.98804	5.61992	2.11202	3.62549	6.91606	3.33534	9.89528	5.0069
105698	105946	+	SPV_0106	SPD_0106	.	85.6048	61.8596	51.4725	36.4166	70.3211	67.2264	85.8	88.6987
106001	108109	+	SPV_0107	SPD_0107	.	32.9478	24.4187	23.1158	19.4503	28.7447	20.3516	32.2319	39.3612
108106	108747	+	SPV_0108	SPD_0108	.	47.5357	43.1376	38.0615	28.6967	39.6505	37.7736	55.6643	52.9867
108953	109759	+	SPV_0109	SPD_0109	.	6.28336	4.04871	1.92957	2.31861	7.65797	2.79229	6.57829	6.76335
109776	110972	+	SPV_0110	SPD_0110	argG	15.611	9.09861	5.20355	4.93001	15.3657	4.66148	12.3314	13.043
111001	112392	+	SPV_0111	SPD_0111	argH	13.0194	15.0892	7.65846	8.47876	17.23	5.31894	15.3479	13.4955
112681	113544	-	SPV_0112	SPD_0112	.	24.3448	17.8888	5.26818	7.49647	12.204	15.1939	18.4329	25.2187
114010	116229	+	SPV_0113	SPD_0113	.	109.129	45.3443	27.0858	52.9048	83.6458	75.0643	71.2724	74.2717
116222	116689	+	SPV_0114	SPD_0114	.	79.2543	24.6012	18.428	33.5227	58.7941	49.9834	42.8834	48.2771
116686	118038	+	SPV_0115	SPD_0115	.	92.6521	42.4326	24.9656	53.2964	66.4479	56.8638	50.8159	55.069
118184	118564	+	SPV_0116	SPD_0116	.	485.527	539.856	338.281	398.174	279.609	281.637	329.647	341.814
119812	119976	+	SPV_2099	.	.	42.1133	9.42947	11.6152	19.191	44.5886	37.7189	43.9447	21.5398
120144	120515	+	SPV_0117	SPD_0117	.	166.852	79.4661	33.1654	81.252	104.819	101.823	118.69	113.282
120523	120735	+	SPV_2100	.	.	59.5149	26.2963	16.3083	12.1633	35.2313	42.8207	31.0023	39.3307
121109	121234	+	SPV_0118	SPD_0118	.	85.7036	32.1051	11.4078	37.6965	42.0407	40.026	58.5743	60.4433
121215	121352	+	SPV_2101	.	.	57.8378	27.0585	22.5676	21.9027	31.9875	34.9904	44.0983	25.7541
121540	122598	+	SPV_0119	SPD_0119	.	41.6748	14.1041	12.2157	20.1152	24.4543	25.9393	34.4791	32.1223
122912	123889	+	SPV_0120	SPD_0120	.	24.7715	9.86334	8.32838	14.4226	21.966	16.4576	25.4194	19.9871
124266	124640	+	SPV_0121	SPD_0121	.	65.8561	51.4472	21.0816	39.1495	40.8075	36.6263	52.1373	67.358
124647	124829	+	SPV_2102	.	.	15.3937	0.850198	5.8909	2.35954	2.41217	12.8999	5.66033	6.93611
124848	125750	+	SPV_0122	SPD_0122	.	29.5326	13.0947	9.94865	15.1424	12.3841	15.4479	22.9422	22.2094
125806	126159	+	SPV_0123	SPD_0123	.	45.8896	32.9632	25.0391	33.7468	19.9515	23.9463	37.6736	44.4617
126156	126884	+	SPV_0124	SPD_0124	.	30.914	16.2202	17.0882	11.6488	17.9639	16.9272	26.2868	23.5057
127363	127560	+	SPV_2103	.	.	57.8584	39.2895	41.1372	45.0697	34.1846	35.7679	49.6994	51.2852
128115	128521	+	SPV_2104	.	.	3.23002	3.82276	4.12026	2.82913	3.61529	4.74562	1.27253	4.36617
128608	128727	+	SPV_2106	.	.	3.13004	0	0	4.79774	2.45237	0	4.316	0
128812	130671	+	SPV_0126	SPD_0126	pspA	299.643	137.657	93.8071	192.478	295.286	239.27	342.089	311.174
131072	132193	+	SPV_0127	SPD_0127	mnmA	354.348	436.529	395.643	286.453	230.418	223.884	325.085	341.65
132229	132308	+	SPV_2107	.	srf-04	230.058	365.628	248.547	215.898	160.017	139.495	153.758	209.436
132334	132789	+	SPV_0128	SPD_0128	.	264.406	396.813	226.167	197.591	150.047	150.366	177.751	221.294
132799	134712	+	SPV_0129	SPD_0129	mnmG	199.087	263.294	223.73	176.042	121.081	108.761	138.274	141.189
135092	136771	-	SPV_0130	SPD_0130	rnjA	1279.69	1119.3	647.677	484.914	926.297	935.012	1149.75	1207.88
136773	137006	-	SPV_0131	SPD_0131	.	1083.08	1025.27	360.369	339.532	874.051	878.148	989.36	1142.92
137286	137393	+	SPV_2108	.	.	1.73891	17.2874	2.21818	0	13.6243	1.98711	0	0
137633	137830	-	SPV_2109	.	cibC	10.9077	9.42947	11679.3	7712.73	40289.5	42052.2	1140.47	899.414
137824	137976	-	SPV_0132	SPD_0132	cibB	11.6609	11.1859	8704.92	8488.23	18929.4	19083.2	658.402	551.693
137978	138163	-	SPV_0133	SPD_0133	cibA	6.05815	9.20134	16736.6	21561.2	44641.1	47004.8	1645.65	1379.86
138341	139024	+	SPV_0134	SPD_0134	.	143.598	117.145	58.3148	29.8806	75.0771	84.086	93.7027	84.8061
139021	139458	+	SPV_0135	SPD_0135	rimI	159.504	173.347	88.3322	62.7649	88.6886	85.5	144.261	141.421
139448	140458	+	SPV_0136	SPD_0136	tsaD	221.239	235.611	148.098	102.931	113.377	125.347	157.656	168.111
140498	141309	-	SPV_2110	.	.	3.70054	0.958044	1.62266	2.65884	1.44968	1.98221	3.18916	1.40687
141306	141791	-	SPV_2113	.	.	2.31855	2.24095	1.72525	2.66541	1.81657	1.98711	3.19704	1.82822
142123	142694	-	SPV_2115	.	.	6.56653	2.99204	2.30349	3.52281	4.37311	2.43872	6.56455	6.65721
142643	142818	-	SPV_2116	.	.	6.40236	0.884013	0.680578	3.27118	7.52433	1.82904	3.67841	7.21198
143060	144265	+	SPV_0138	SPD_0138	epsF	8.5648	4.38635	3.17829	6.32538	15.7391	6.40619	6.65652	9.9987
144258	145211	+	SPV_0139	SPD_0139	.	8.85862	3.26177	1.00446	3.16832	7.8661	4.49911	7.87195	5.189
145221	146837	+	SPV_0140	SPD_0140	.	10.9755	4.81095	3.70383	12.4617	11.0107	7.49865	9.28861	7.69278
146857	147154	+	SPV_2117	.	.	16.0704	13.5746	8.44099	10.6259	22.2195	8.28183	10.4279	7.66696
147204	147614	+	SPV_0141	SPD_0141	.	2.05623	1.51422	0.29144	0	0	0	0	0.617668
147626	148375	+	SPV_0142	SPD_0142	.	3.13004	0.829793	0.638836	1.15146	3.72761	1.14457	1.38112	0.676965
148388	149560	+	SPV_0143	SPD_0143	ugd	2.08136	1.06112	0.204231	0.490817	1.63073	0.365912	2.42844	0.432842
149645	149877	+	SPV_2119	.	srf-05	15.3144	22.7036	11.3099	8.64828	12.6303	15.6581	15.5598	14.164
149955	150818	+	SPV_0144	SPD_0144	mutR1	59.5578	43.9387	22.1818	19.6574	37.8074	35.7679	56.0481	62.8778
150711	150914	-	SPV_2120	.	srf-06	6.44421	3.05071	7.04598	11.2888	7.21286	4.20799	13.9635	6.2221
151109	151342	+	SPV_0145	SPD_0145	.	223.919	185.507	120.294	193.14	134.566	139.403	198.647	201.245
151364	152041	+	SPV_0146	SPD_0146	.	78.1126	62.877	50.1741	62.2008	41.2346	37.1923	72.7609	63.091
152053	152718	+	SPV_0147	SPD_0147	.	56.1152	37.3781	33.9921	43.2229	27.8378	34.9623	45.8818	56.4137
152790	154016	+	SPV_0148	SPD_0148	.	53.7235	46.0292	35.7295	46.1005	27.5817	30.2584	59.7276	48.4137
154226	154822	+	SPV_0149	SPD_0149	azlC	5.34781	5.21227	2.40767	3.37529	9.85879	1.07843	3.90392	3.40183
154926	155756	+	SPV_0150	SPD_0150	gshT	1175.18	1335.68	674.295	530.349	632.128	627.036	927.083	933.881
155910	156764	+	SPV_0151	SPD_0151	metQ	352.103	322.819	172.598	183.829	230.953	192.519	286.825	300.774
156864	158237	+	SPV_0152	SPD_0152	dapE	80.7797	77.1137	46.0297	36.7687	73.4641	61.8519	71.902	81.9415
158230	159291	+	SPV_0153	SPD_0153	metN	205.31	220.487	129.03	99.0719	161.136	150.751	205.071	224.938
159293	159985	+	SPV_0154	SPD_0154	metP	233.331	214.184	142.079	115.478	139.074	148.027	176.19	182.978
160015	160584	-	SPV_0155	SPD_0155	.	289.282	245.117	116.419	77.7739	117.198	152.861	157.193	162.561
160719	161333	+	SPV_0156	SPD_0156	.	68.0975	53.127	37.3953	25.744	50.483	57.4031	46.1075	53.6618
161383	162981	+	SPV_0157	SPD_0157	.	60.1344	55.2677	36.5563	25.5639	46.7469	50.3301	56.3591	54.3763
162993	164279	+	SPV_0158	SPD_0158	.	99.9571	113.033	60.2166	59.9438	68.5979	60.8638	72.7382	69.9254
164331	164864	+	SPV_0159	SPD_0159	.	726.944	751.418	567.281	374.116	405.882	483.269	588.722	564.296
164942	165412	+	SPV_0160	SPD_0160	nrdI	327.757	416.879	295.512	193.743	227.43	248.325	417.305	396.693
165705	166967	-	SPV_0161	SPD_0161	.	62.6009	63.3186	37.5563	17.322	40.3098	43.4992	46.5431	44.0188
167277	167735	-	SPV_0162	SPD_0162	.	15.1388	12.5418	6.78502	8.15302	14.1052	6.54576	13.5404	12.9973
167732	168172	-	SPV_0163	SPD_0163	.	9.7947	17.993	8.69164	3.91652	14.0136	9.73277	9.98259	11.8008
168528	170477	+	SPV_0165	SPD_0165	hexB	203.501	195.161	122.116	74.4018	139.295	135.918	203.317	222.487
170802	171269	-	SPV_0166	SPD_0166	ribH	20.4657	14.2953	7.16643	16.9151	9.43221	6.87845	15.2167	17.3581
171270	172475	-	SPV_0167	SPD_0167	ribB	14.2487	8.25665	5.76065	10.3832	11.9568	7.11799	11.0584	13.9982
172495	173130	-	SPV_0168	SPD_0168	ribE	13.4356	6.11581	3.95506	8.1471	6.01526	3.71176	8.55057	9.97884
173115	174215	-	SPV_0169	SPD_0169	ribD	13.8165	7.91356	7.50676	6.53643	10.9588	3.89841	7.76175	12.1051
174619	175212	+	SPV_0170	SPD_0170	ruvA	98.4857	105.82	75.8214	58.3967	92.3975	94.4779	110.08	121.375
175222	175785	+	SPV_0171	SPD_0171	tag	125.701	144.552	118.083	75.0285	99.3994	100.455	132.694	147.861
175782	176459	+	SPV_0172	SPD_0172	.	63.9859	61.9591	63.6009	43.5193	49.0475	55.5511	73.5248	67.9586
176614	177645	-	SPV_0173	SPD_0173	.	52.41	60.3048	32.9632	23.9887	48.7623	46.3735	66.7475	70.1072
177900	178583	-	SPV_0174	SPD_0174	.	433.95	415.124	205.765	206.639	302.244	317.048	284.705	306.378
178595	179539	-	SPV_0175	SPD_0175	corA1	399.553	308.044	148.681	136.774	305.963	274.448	299.243	308.798
179671	182502	+	SPV_0176	SPD_0176	uvrA	207.399	172.782	129.637	101.799	125.684	115.943	162.399	160.949
182495	183556	+	SPV_0177	SPD_0177	ypdF	217.954	211.99	172.905	164.126	125.944	113.568	204.827	210.237
183688	184086	+	SPV_0178	SPD_0178	spxA2	850.525	694.094	461.715	431.436	1565.09	1518.39	849.571	806.759
184152	184721	+	SPV_0179	SPD_0179	.	197.028	128.29	73.9705	93.9347	441.427	358.809	192.63	199.526
184808	185074	+	SPV_0180	SPD_0180	.	646.407	620.014	324.801	290.56	779.249	694.058	640.126	658.9
185078	185497	+	SPV_0181	SPD_0181	yqgF	714.544	633.829	386.439	359.83	732.209	714.336	719.539	694.795
185513	185818	+	SPV_0182	SPD_0182	.	1134.79	1237.06	715.95	691.909	1087.7	1124.94	1090	1161.04
186275	187525	+	SPV_0183	SPD_0183	folC	97.4292	109.943	75.2585	61.6688	89.8616	77.7116	82.594	81.9825
187609	188040	+	SPV_0184	SPD_0184	.	283.008	420.659	435.318	298.526	224.12	220.569	153.458	178.643
188186	189718	+	SPV_0185	SPD_0185	cls	52.8004	51.3546	35.9423	26.4768	34.1701	31.3582	53.211	48.5202
189796	189939	+	SPV_2121	.	.	111.508	136.138	1476.48	2082.02	2092.69	1777.22	202.313	222.129
189976	191514	+	SPV_0186	SPD_0186	.	272.308	293.38	834.269	942.059	1146.35	1051.77	336.951	343.761
191634	193841	+	SPV_0187	SPD_0187	nrdD	136.131	121.834	87.1781	83.5041	126.617	104.679	172.112	194.765
193853	193993	+	SPV_0188	SPD_0188	.	171.819	143.448	95.9953	157.202	156.534	128.612	240.594	303.374
194037	194543	+	SPV_0189	SPD_0189	.	35.0046	21.7882	13.7028	32.3634	41.7919	22.2227	53.6308	59.3345
194536	195126	+	SPV_0190	SPD_0190	nrdG	37.497	29.485	14.7954	34.5827	46.5578	32.4998	64.4114	76.0297
195123	195740	+	SPV_0191	SPD_0191	.	48.3182	43.3023	19.1883	38.4285	59.7617	41.845	79.4061	85.4421
196007	196315	+	SPV_0192	SPD_0192	rpsJ	5665.68	3504.47	3246.9	5264.47	3409.51	3502.48	4269.91	4790.51
196532	197158	+	SPV_0193	SPD_0193	rplC	3854.45	2129.82	2312.53	4031.02	2076.42	2175.34	3052.38	3308.3
197183	197806	+	SPV_0194	SPD_0194	rplD	3057.06	1304.78	1678.48	2680.97	1483.45	1522.37	1998.64	1917.59
197806	198102	+	SPV_0195	SPD_0195	rplW	3867.98	1969.19	2219.79	4524.41	1889.57	1913.4	3369.1	3683.56
198120	198953	+	SPV_0196	SPD_0196	rplB	3654.95	1566.87	2087.85	3828.01	1571.81	1697.3	2616.77	2702.08
199057	199338	+	SPV_0197	SPD_0197	rpsS	5414.64	2854.07	2858.62	6818.4	2260.88	2255.66	4536.39	5263.13
199350	199694	+	SPV_0198	SPD_0198	rplV	5106.87	2568.75	2733.45	6020.54	2125.25	2028.51	4163.25	4474.59
199707	200360	+	SPV_0199	SPD_0199	rpsC	4246.52	2069.25	2436.29	4870.14	1734.66	1770.68	3377.37	3510.4
200364	200777	+	SPV_0200	SPD_0200	rplP	5779.01	2879.1	3525.75	6537.44	2240.55	2174.84	4554.63	4628.38
200787	200993	+	SPV_0201	SPD_0201	rpmC	4142.09	1977.52	2266.59	4482.76	1474.27	1441.08	3160.06	3469.44
201018	201278	+	SPV_0202	SPD_0202	rpsQ	5880.53	2816.05	3323.6	7141.46	1992.91	2121.82	4261.93	4534.98
201304	201672	+	SPV_0203	SPD_0203	rplN	4756.9	2522.69	3063.69	6061.53	1714.27	1703.48	4106.17	4084.83
201750	202055	+	SPV_0204	SPD_0204	rplX	4994.26	2840.21	3142.12	6323.61	1757.53	1830.48	4038	4509.78
202079	202621	+	SPV_0205	SPD_0205	rplE	3774.38	1920.62	2530.2	4404.11	1349.75	1344.56	2686.41	2673.26
202639	202908	+	SPV_0206	SPD_0206	rpsN	3672.93	1760.43	2543.37	4243.87	1269.78	1361.57	2483.62	2352.45
203193	203591	+	SPV_0207	SPD_0207	rpsH	4883.81	3142.92	3849.23	7567.44	1720.72	1823.36	4233.58	4388.82
203783	204319	+	SPV_0208	SPD_0208	rplF	5281.21	3539.95	4015.48	6932.33	1914.77	1906.29	4210.87	4287.76
204403	204759	+	SPV_0209	SPD_0209	rplR	4445.45	2750.43	3627	5666.17	1513.46	1481.81	3352.34	3285.62
204777	205271	+	SPV_0210	SPD_0210	rpsE	4191.6	2761.89	3535.13	5096.65	1496.1	1380.86	3110.4	3307.38
205285	205467	+	SPV_0211	SPD_0211	rpmD	5059.9	3179.74	4193.67	5905.15	1744	1625.39	3346.67	3459.04
205612	206052	+	SPV_0212	SPD_0212	rplO	2775.52	1718.15	2492.6	3343.4	1052.35	1040.43	2173.56	2061.4
206065	207375	+	SPV_0213	SPD_0213	secY	2258	1581.5	2001.39	2633.6	867.815	864.651	1694.7	1776.26
207526	208164	+	SPV_0214	SPD_0214	adk	513.151	433.888	547.359	517.615	134.017	139.041	404.448	396.882
208281	208499	+	SPV_0215	SPD_0215	infA	8343.93	10478.3	9915.63	11743.9	5764.76	5982.55	8392.55	9088.02
208524	208640	+	SPV_2122	.	rpmJ	12200.8	16364.5	13723.7	16676.4	7625	7935.89	12381.4	13194.3
208658	209023	+	SPV_0216	SPD_0216	rpsM	8858.54	10237.2	9142.03	9355.2	5159.23	5168.17	7258.67	7750.41
209041	209424	+	SPV_0217	SPD_0217	rpsK	5479.29	5460.92	6088.59	5826.63	3173.14	3250.13	3860.12	3994.36
209467	210402	+	SPV_0218	SPD_0218	rpoA	6164.78	6830.67	7573.89	6919.97	3609.55	3450.8	4885.24	5116.97
210414	210800	+	SPV_0219	SPD_0219	rplQ	6116.69	5757.09	8154.13	6754.02	3335.99	3506.64	4411.02	4147.39
211065	211331	+	SPV_0220	SPD_0220	.	260.251	280.871	161.055	146.088	175.248	212.196	328.792	315.188
211341	212679	+	SPV_0221	SPD_0221	.	388.018	417.143	274.899	189.079	208.571	218.053	450.811	440.893
212734	212881	+	SPV_2125	.	ccnE	41.2404	23.1277	33.9921	23.3403	37.7798	45.6766	48.9925	34.3056
212923	213615	+	SPV_0222	SPD_0222	gpmB1	498.639	554.094	302.479	250.479	335.476	330.737	464.11	471.091
213718	215363	-	SPV_2126	.	.	2.51012	0.756191	1.60097	0.349774	3.03939	0.391144	2.3599	1.23384
215353	216444	-	SPV_0225	SPD_0225	.	1.89178	0.85487	0	0	3.09915	0.884372	1.30429	2.09227
216457	217578	-	SPV_2127	.	.	1.8412	0.832012	1.06757	0.513127	2.49172	0.860725	2.19262	3.16762
217796	217993	-	SPV_0228	SPD_0228	.	14.2275	14.1442	3.62975	10.177	17.8354	13.0065	22.234	23.0783
218068	218844	-	SPV_0229	SPD_0229	.	17.6443	7.60911	3.08318	4.44578	13.2561	11.8766	19.9969	11.4352
218966	219712	+	SPV_0230	SPD_0230	deoR	31.1747	12.0803	4.48981	9.44133	31.7134	18.5304	22.0133	26.8475
219725	220705	+	SPV_0231	SPD_0231	.	34.2678	19.9836	5.86088	15.4056	21.1489	17.6105	28.3774	26.1366
220900	221220	+	SPV_0232	SPD_0232	.	7.89824	5.81631	1.49261	3.13871	12.8349	5.68275	11.6976	13.049
221266	221574	+	SPV_0233	SPD_0233	.	8.81275	3.02109	2.32586	3.2606	16.1904	4.16714	11.3138	11.5018
221591	222889	+	SPV_0234	SPD_0234	.	12.8672	9.10281	3.31959	5.54011	14.2725	7.18663	14.3534	11.0417
223040	225478	+	SPV_0235	SPD_0235	.	21.7525	15.9478	8.20154	10.9764	14.9013	9.72289	20.7041	22.7945
225497	226165	+	SPV_0236	SPD_0236	talC	18.2469	13.4888	6.08756	16.9965	9.67753	10.2652	22.6445	19.7322
226183	227271	+	SPV_0237	SPD_0237	gldA	30.0933	25.431	18.1487	17.5785	19.3217	11.9226	30.5568	29.3724
227726	230227	+	SPV_0238	SPD_0238	leuS	618.878	590.88	367.484	270.376	378.265	387.271	451.058	458.412
230421	231116	+	SPV_0239	SPD_0239	.	106.988	108.642	53.6953	53.7678	62.7892	59.0479	112.179	103.77
231128	231544	+	SPV_0240	SPD_0240	.	97.5043	103.724	51.7043	44.8709	67.3962	64.0735	87.8726	88.5777
231599	231691	+	SPV_2129	.	ccnA	40.3877	13.3838	5.1519	3.09531	9.49306	6.92282	13.9226	16.3782
231786	231883	+	SPV_2130	.	ccnB	0	3.17523	0	0	6.00581	6.56962	0	0
232279	232354	+	SPV_2131	.	srf-07	130.968	176.058	182.825	124.994	170.375	146.837	361.181	334.029
232359	232451	-	SPV_2132	.	.	137.318	194.065	378.665	157.861	94.9306	175.378	323.004	188.349
232612	233583	+	SPV_0241	SPD_0241	ruvB	195.724	211.77	116.947	67.5237	146.84	131.37	173.706	163.104
233564	234136	+	SPV_0242	SPD_0242	.	156.666	171.606	111.002	74.3524	104.772	103.933	143.716	149.083
234171	234264	+	SPV_2133	.	ccnD	31.9664	18.2069	20.3884	21.4367	84.5286	69.6333	30.3038	27.0066
234367	235125	+	SPV_0243	SPD_0243	uppS	368.677	369.184	234.671	174.842	407.501	407.443	411.3	428.454
235134	235937	+	SPV_0244	SPD_0244	cdsA	367.897	336.717	241.351	200.323	310.39	316.439	304.697	348.113
235959	237218	+	SPV_0245	SPD_0245	eep	410.483	406.747	343.85	266.046	313.32	322.933	349.082	359.335
237231	239084	+	SPV_0246	SPD_0246	proS	594.708	604.135	567.38	494.058	408.015	404.617	510.238	538.121
239184	240563	+	SPV_0247	SPD_0247	bglA	24.6321	30.6663	23.0884	19.191	26.0165	23.1714	32.6515	34.0322
240755	242563	+	SPV_0248	SPD_0248	glmS	570.052	628.366	395.3	286.591	346.993	337.512	392.949	402.334
242682	243731	+	SPV_0249	SPD_0249	.	140.763	208.041	176.136	109.114	78.1957	86.6606	52.5319	62.861
243831	247601	-	SPV_0250	SPD_0250	spuA	23.6061	17.2461	9.5927	12.2138	14.6713	13.5446	15.3137	15.9547
248018	248431	+	SPV_0251	SPD_0251	rpsL	6600.76	6995.74	5834.3	5024.07	5497.23	5632.41	5176.07	5469.06
248451	248921	+	SPV_0252	SPD_0252	rpsG	6265.27	6151.11	6081.4	4995.45	4916.93	5473.4	5032.95	4806.13
249346	251427	+	SPV_0253	SPD_0253	fusA	3524.23	3453.39	3284.62	2944.18	2279.51	2466.96	2960.63	2993.42
251531	255922	+	SPV_0254	SPD_0254	polC	186.306	168.552	135.764	105.327	109.419	105.251	164.268	168.952
256024	256287	+	SPV_0255	SPD_0255	relB1	387.699	285.831	194.192	178.28	326.612	345.486	314.872	352.906
256280	256558	+	SPV_0256	SPD_0256	relE1	301.225	295.558	173.447	173.854	280.045	262.683	378.694	324.379
256579	256731	+	SPV_0257	SPD_0257	.	252.858	204.398	144.834	165.569	237.544	232.141	307.198	306.127
256753	257994	+	SPV_0258	SPD_0258	pepS	434.426	387.713	270.039	216.362	340.607	329.687	430.453	446.302
258004	258234	+	SPV_0259	SPD_0259	.	620.724	710.578	380.087	413.104	502.577	549.99	758.944	768.728
258547	259269	+	SPV_0260	SPD_0260	rsuA-1	70.6533	106.307	55.0035	46.982	74.8941	68.8644	93.4835	93.3986
259486	260820	+	SPV_0261	SPD_0261	pepC	607.158	708.355	602.587	478.48	405.827	416.355	722.955	713.475
260876	261787	-	SPV_0262	SPD_0262	manN	4390.2	5109.1	3225.57	3115.53	345.43	408.743	2603.23	2636.18
261811	262614	-	SPV_0263	SPD_0263	manM	3303.48	3289.18	2354.07	1792.53	279.095	302.559	1759.74	1712.46
262642	263631	-	SPV_0264	SPD_0264	manL	3400.37	3357.05	2213.42	1804.24	259.506	266.742	1862.55	1881.4
263864	264883	-	SPV_0265	SPD_0265	adhA	269.92	81.454	60.1257	56.7262	223.887	245.536	170.609	163.517
264992	265138	-	SPV_2134	.	.	67.7112	63.5046	21.1859	37.2069	76.0736	64.2363	47.5641	51.8085
265222	266034	-	SPV_0266	SPD_0266	.	245.322	218.165	108.732	113.305	166.87	194.282	275.842	253.549
266224	267642	+	SPV_0267	SPD_0267	.	368.723	365.995	195.331	135.209	127.648	132.863	113.968	128.452
267696	268403	+	SPV_0268	SPD_0268	.	57.8262	54.9387	38.5738	26.2249	30.5508	25.0072	28.7124	26.175
268528	269472	+	SPV_0269	SPD_0269	sulA	210.558	202.344	129.795	84.227	126.122	124.109	193.878	191.404
269474	270796	+	SPV_0270	SPD_0270	sulB	206.327	193.101	115.074	82.1381	110.107	108.034	159.526	167.322
270777	271331	+	SPV_0271	SPD_0271	sulC	326.54	319.022	205.463	154.565	168.087	165.112	254.294	264.611
271374	272186	+	SPV_0272	SPD_0272	sulD	289.673	286.868	213.78	155.44	141.894	132.645	208.793	203.589
272231	272548	-	SPV_0273	SPD_0273	.	214.379	247.568	99.4414	94.1443	118.454	166.692	207.657	205.963
272905	273351	+	SPV_0274	SPD_0274	rplM	6055.48	6757.73	5192.95	4532.41	4583.8	4638.07	4860.57	4824.22
273371	273763	+	SPV_0275	SPD_0275	rpsI	7419.88	8522.41	6136.3	5292.16	5712.35	5657.61	5686.58	5692.51
274111	274321	+	SPV_2135	.	.	16.1546	15.3669	6.24454	5.45714	30.6837	32.4657	10.8371	12.7292
274477	274815	+	SPV_0276	SPD_0276	.	2.21596	3.67165	0.706677	0.849157	4.34048	1.26612	1.52779	0
275005	276441	+	SPV_0277	SPD_0277	celA	3.65934	3.35642	3.00079	2.6042	9.52279	1.49344	4.95574	2.29659
276493	276732	+	SPV_0278	SPD_0278	.	4.69507	0.648276	0.998181	2.39887	11.6488	0.894198	5.9345	0
276862	277176	+	SPV_0279	SPD_0279	celB	5.96199	1.9757	0	2.74156	13.0793	2.72517	2.46629	0.80591
277300	279273	+	SPV_0280	SPD_0280	celR	3.28227	2.60099	1.33495	1.16662	5.3669	1.3046	4.39471	3.92238
279283	279597	+	SPV_0281	SPD_0281	celC	4.17339	2.46962	1.9013	1.82771	3.26983	3.06582	4.93257	3.22364
279616	280122	+	SPV_0282	SPD_0282	.	5.37108	2.45501	1.65379	1.13556	6.6751	2.32809	5.36308	5.7582
280202	281548	+	SPV_0283	SPD_0283	celD	7.52884	4.62023	4.44624	3.84674	4.58796	3.82374	4.03724	6.59626
281930	282106	+	SPV_0284	SPD_0284	.	177.192	187.231	60.2292	98.3943	145.48	142.465	204.096	208.683
282106	282311	+	SPV_2137	.	.	97.548	87.6117	40.7025	46.8129	74.2855	72.9249	92.396	83.799
282194	282479	+	SPV_2139	.	srf-08	63.6953	68.545	28.8984	20.1304	47.3325	46.1481	72.8891	64.7969
282508	284721	+	SPV_0285	SPD_0285	.	80.5838	87.772	56.1578	50.8378	50.3102	43.3286	87.5482	80.4354
284943	285419	-	SPV_0286	SPD_0286	basA	62.9946	68.4971	37.165	26.5535	47.5051	61.6378	74.3764	82.4918
285642	288845	+	SPV_0287	SPD_0287	spnHL	3.92721	5.05024	3.88805	2.7852	5.87835	2.61226	4.44532	3.16931
289226	289647	+	SPV_0288	SPD_0288	.	3.11521	2.9495	2.27074	0.682143	3.48679	2.03419	2.4546	2.40627
289989	290618	-	SPV_0289	SPD_0289	eda	6.85629	6.91495	3.61246	2.05617	5.13831	2.8955	6.98781	7.65615
290628	291629	-	SPV_0290	SPD_0290	.	6.7474	4.503	2.5104	2.72925	2.34958	1.39216	5.42731	4.81375
291660	292301	-	SPV_0291	SPD_0291	.	7.89824	7.02804	2.79864	3.13871	7.79259	1.33712	6.65552	1.7794
292320	293135	-	SPV_0292	SPD_0292	.	5.29346	3.81339	2.49545	1.4111	3.60643	1.052	1.74544	5.13323
293406	293840	+	SPV_0293	SPD_0293	.	2.59038	6.08038	0	0	4.0591	2.22008	2.38124	0.58359
293852	295042	+	SPV_0294	SPD_0294	ugl	3.70559	3.52714	0.603434	1.32935	7.28917	0.450478	3.91376	1.91835
295053	295544	+	SPV_0295	SPD_0295	.	5.34398	6.64088	1.70421	2.34036	4.48605	1.52668	2.89488	0.515979
295559	296338	+	SPV_0296	SPD_0296	.	3.4912	1.19682	1.07496	0.922642	4.15017	1.51326	0.83	1.95278
296325	297143	+	SPV_0297	SPD_0297	.	8.02575	7.2189	2.77882	2.1089	9.16271	0.65509	2.84572	2.16976
297143	297436	+	SPV_0298	SPD_0298	yajC-1	4.47149	2.64603	1.22226	2.93739	8.50824	2.55485	3.96368	6.47606
297458	299359	+	SPV_2141	.	.	1.87605	2.12684	0.503814	0.908089	4.95116	0.338498	1.9742	2.0688
299419	300420	+	SPV_0301	SPD_0301	regR	173.183	216.765	129.584	87.6234	97.5076	104.305	139.559	140.359
300649	300855	-	SPV_2142	.	.	64.4154	39.0845	23.7249	8.34389	49.7583	39.9149	33.1519	34.952
300866	301108	-	SPV_0302	SPD_0302	.	30.1412	28.172	12.3232	11.8463	21.7989	26.9363	33.0361	28.7292
301124	301318	-	SPV_0303	SPD_0303	.	40.4498	30.3194	9.82824	8.85736	58.857	44.0221	47.144	37.7538
301484	302434	+	SPV_0304	SPD_0304	mraW	189.876	164.421	104.541	89.1441	169.577	174.326	187.753	210.751
302446	302763	+	SPV_0305	SPD_0305	ftsL	256.9	229.955	124.678	119.943	229.505	175.803	226.794	243.484
302767	305019	+	SPV_0306	SPD_0306	pbp2x	382.149	366.764	264.232	227.94	230.281	221.561	311.373	334.933
305021	306001	+	SPV_0307	SPD_0307	mraY	301.709	308.635	292.922	219.493	168.591	168.667	237.578	232.901
306558	308663	+	SPV_0308	SPD_0308	clpL	23.5422	24.5274	13.0816	12.5753	1813.5	1847.81	339.378	332.576
308959	309441	-	SPV_0309	SPD_0309	luxS	408.655	492.851	272.795	223.497	180.348	184.394	298.099	291.179
309536	311020	-	SPV_0310	SPD_0310	.	564.673	501.019	281.83	227.19	278.233	284.265	420.265	443.275
311173	312780	+	SPV_0311	SPD_0311	dexB	166.78	177.26	97.1364	76.7996	143.482	166.428	112.57	101.355
312939	313112	+	SPV_0313	SPD_0313	.	38.8557	44.7087	9.63761	21.5071	28.752	32.0678	26.789	27.7205
313105	313950	-	SPV_2143	.	.	65.8508	75.7849	39.6186	45.3914	109.153	97.5044	71.1528	78.7061
314201	315646	+	SPV_0315	SPD_0315	cps2A	1182.34	928.676	626.162	611.761	1183.75	1112.07	1217.7	1299.42
315648	316379	+	SPV_0316	SPD_0316	cps2B	1362.98	1014.92	552.109	690.56	1203.27	1172.13	1251.29	1442.36
316388	317080	+	SPV_0317	SPD_0317	cps2C	1612.72	1043.3	663.553	847.6	1285.43	1244.14	1339.64	1520.24
317090	317770	+	SPV_0318	SPD_0318	cps2D	1425.48	863.607	684.567	916.431	1098.49	990.157	1312.29	1416.93
317785	319152	+	SPV_0319	SPD_0319	cps2E	1518.41	742.902	561.521	1031.62	1100.66	1087.78	1317.42	1459.61
319184	320368	+	SPV_0320	SPD_0320	cps2T	1415.57	550.395	429.597	1022.1	894.651	895.285	1125.88	1282.06
320361	321305	+	SPV_0321	SPD_0321	cps2F	1389.04	433.172	339.825	1097.54	754.085	727.735	1049.13	1177.3
321321	322367	+	SPV_0322	SPD_0322	cps2G	1366.91	359.765	272.741	1213.32	776.468	690.659	1073.44	1325.8
322408	323571	+	SPV_0323	SPD_0323	cps2H	576.719	115.353	132.748	389.136	322.222	337.214	403.012	440.987
323701	324858	+	SPV_0324	SPD_0324	cps2I	780.322	151.421	171.294	679.638	426.052	403.825	527.201	612.513
324855	326264	+	SPV_0325	SPD_0325	cps2J	470.039	88.4966	122.245	342.477	283.119	285.763	317.639	343.884
326300	327538	+	SPV_0326	SPD_0326	cps2K	1303.02	355.626	359.635	1190.49	814.924	697.171	922.036	1065.85
327567	328172	+	SPV_0327	SPD_0327	cps2P	1372.88	487.555	476.162	1288.98	830.408	727.222	1054	1108.86
328250	329119	+	SPV_0328	SPD_0328	cps2L	1599.99	756.292	779.545	1403.59	953.72	861.637	1181.39	1268.73
329120	329713	+	SPV_0329	SPD_0329	cps2M	1342.28	740.475	826.978	1328.83	763.456	724.391	1090.55	1106.26
329726	330775	+	SPV_0330	SPD_0330	cps2N	1831.79	1335.67	1317.71	1925.4	996.505	981.676	1567.08	1628.7
330841	331692	+	SPV_0331	SPD_0331	cps2O	865.832	605.91	561.512	855.484	573.717	515.864	798.916	893.879
331783	332214	+	SPV_2144	.	.	850.763	609.38	658.522	814.283	536.116	519.132	747.508	783.916
332217	332895	+	SPV_2146	.	.	682.985	499.984	493.416	677.689	423.224	421.471	612.122	615.4
333097	335079	+	SPV_0334	SPD_0334	aliA	272.091	275.552	192.569	166.505	116.645	125.864	241.592	251.557
335379	340682	+	SPV_0335	SPD_0335	eng	6.01932	4.28273	2.93583	3.79911	7.21286	2.95369	3.02706	3.35036
340849	343008	-	SPV_0336	SPD_0336	pbp1a	669.438	548.442	388.181	465.714	504.508	472.435	577.145	607.329
343005	343601	-	SPV_0337	SPD_0337	recU	559.161	496.729	377.202	350.307	469.278	501.11	484.086	519.842
343667	344194	+	SPV_0338	SPD_0338	.	42.5046	33.8872	19.7368	13.6299	32.3267	31.2969	61.7973	56.7342
344264	344593	+	SPV_0339	SPD_0339	gpsB	556.863	478.074	268.601	195.835	510.094	549.2	539.893	504.646
344607	345007	+	SPV_0340	SPD_0340	rnpB	19700.8	27995.1	23905.9	16255.4	12339	14802	34067.8	29740.1
345079	346236	+	SPV_0341	SPD_0341	rlmL	171.342	116.354	80.682	73.0847	135.579	119.535	166.826	162.445
346249	347643	+	SPV_0342	SPD_0342	mapZ	244.749	192.057	134.465	162.091	167.711	159.917	253.577	250.495
347719	349143	+	SPV_0343	SPD_0343	gnd	1343.68	1412.61	982.378	759.457	702.876	750.298	1205.21	1283.56
349155	349844	+	SPV_0344	SPD_0344	ritR	1264.4	1364.2	1085.15	840.438	635.698	696.697	1271.91	1206.03
349942	350958	+	SPV_0345	SPD_0345	cbpF	249.48	257.322	127.202	148.886	113.721	110.364	193.011	207.183
351080	351958	+	SPV_0346	SPD_0346	mvk	88.8804	69.3855	40.4723	26.6905	69.9722	70.193	78.8075	85.6314
351940	352893	+	SPV_0347	SPD_0347	mvaD	157.88	148.247	91.0291	75.587	112.131	113.715	155.539	161.923
352880	353887	+	SPV_0348	SPD_0348	mvaK2	197.211	200.657	145.093	106.95	117.218	134.343	197.046	195.811
353871	354881	+	SPV_0349	SPD_0349	fni	196.626	214.989	176.177	135.105	121.382	122.481	195.309	198.745
354959	355657	+	SPV_0350	SPD_0350	vraT	65.5563	58.7622	40.9554	38.5054	249.868	260.661	66.4998	63.3746
355654	356649	+	SPV_0351	SPD_0351	vraS	61.8467	42.4894	30.186	34.3934	186.144	172.052	55.12	58.2404
356663	357295	+	SPV_0352	SPD_0352	vraR	64.381	31.9529	27.4381	34.3345	164.344	167.652	45.4101	42.5108
357296	358065	+	SPV_2148	.	alkD	55.853	30.309	18.8228	33.6465	147.907	153.57	50.2786	48.7942
358215	358409	+	SPV_0355	SPD_0355	.	140.611	95.7454	47.9127	75.2876	191.662	223.412	189.904	177.052
358499	359360	+	SPV_0356	SPD_0356	cbpG	169.937	141.688	66.6998	95.8434	280.8	247.595	206.387	244.143
359379	360263	+	SPV_0357	SPD_0357	cbpK	158.306	143.632	86.6218	102.46	228.944	232.431	217.995	202.516
360391	361198	-	SPV_0358	SPD_0358	.	7.23552	3.57001	1.68109	1.88109	6.81808	4.21512	5.22728	5.66476
361099	361537	-	SPV_2155	.	.	3.87156	1.78623	0.911323	1.92128	2.39316	1.59856	2.54241	4.55679
361746	363515	+	SPV_0360	SPD_0360	mtlA	2.49343	2.02174	0.947426	0.894493	3.15899	0.727483	1.31675	1.00397
363539	365494	+	SPV_0361	SPD_0361	mtlR	1.96828	1.03406	0.673619	0.515095	2.55769	0.603446	2.84644	0.778717
365496	365933	+	SPV_0362	SPD_0362	mtlA2	0.857546	4.97308	1.91432	1.31445	8.39854	1.22493	1.47808	0
365995	367131	+	SPV_0363	SPD_0363	mtlD	1.98209	1.91575	0.842791	0.506358	4.27062	0.188749	1.36654	0.893093
367513	367626	+	SPV_0364	SPD_0364	.	3.29478	2.72958	0	0	5.16289	0	2.27158	0
367930	369213	+	SPV_0365	SPD_0365	tig	1947.21	1972.46	1526.56	1276.33	1462.03	1502.59	1787.11	1770.31
369261	371627	-	SPV_0366	SPD_0366	yrrC	85.2927	68.6236	48.6819	52.4163	66.8886	59.2052	93.1031	106.714
371861	372475	-	SPV_0367	SPD_0367	lepB	388.278	353.168	249.107	179.272	294.046	297.135	356.439	381.205
372487	373359	-	SPV_0368	SPD_0368	rnhC	219.748	184.636	124.721	96.6142	186.246	187.444	240.421	207.771
373446	373748	+	SPV_0369	SPD_0369	zapA	447.813	471.38	267.236	197.135	351.588	369.012	410.661	452.427
373745	374293	+	SPV_0370	SPD_0370	zapB	361.409	439.836	294.109	203.707	307.686	308.816	437.968	433.276
374397	376733	+	SPV_0371	SPD_0371	mutS2	153.167	144.735	136.644	97.3097	115.095	104.962	163.665	164.679
377075	378397	+	SPV_0372	SPD_0372	glyP	84.7454	78.0871	51.6066	41.9938	44.2651	45.4196	95.7154	91.7203
378615	379163	+	SPV_0373	SPD_0373	mip	404.682	383.156	168.873	134.756	295.357	331.879	463.675	469.806
379273	380172	+	SPV_0374	SPD_0374	shetA	89.5193	79.1761	56.1643	45.0987	59.8379	50.3135	63.3014	61.773
380197	381471	-	SPV_0375	SPD_0375	serS	463.836	482.989	285.409	225.776	217.886	252.479	415.758	458.345
381684	382055	-	SPV_0376	SPD_0376	manO	475.06	405.277	204.466	239.887	224.669	212.3	397.838	485.886
382058	383422	-	SPV_0377	SPD_0377	lysC	386.612	285.298	151.899	128.854	186.919	177.032	313.882	313.561
383747	384532	+	SPV_0378	SPD_0378	fabM	591.841	483.386	226.153	193.374	223.147	207.509	383.169	384.991
384626	385060	+	SPV_0379	SPD_0379	fabT	2840.78	3041.62	2863.75	2217.55	1735.6	1738.07	3064.36	3193.41
385060	386034	+	SPV_0380	SPD_0380	fabH	2117.07	2318	2293.67	1793.76	1323.38	1330.02	2434.89	2629.75
386094	386318	+	SPV_0381	SPD_0381	acpP	5345.28	7621.65	6516.13	6302.95	2753.2	3286.36	7269.3	7656.47
386437	387411	+	SPV_0382	SPD_0382	fabK	1097.73	906.39	599.646	640.683	494.7	482.262	979.533	1148.63
387404	388324	+	SPV_0383	SPD_0383	fabD	1222.55	787.223	773.574	674.965	532.652	472.789	900.596	920.628
388358	389089	+	SPV_0384	SPD_0384	fabG1	1425.45	1047.87	958.09	1018.14	619.526	554.11	1227.94	1280.75
389111	390346	+	SPV_0385	SPD_0385	fabF	1620.63	1172.56	1346.58	1342.67	646.427	630.019	1324.34	1306.89
390349	390834	+	SPV_0386	SPD_0386	accB	1672.45	1228.36	1481.25	1411.78	653.966	604.08	1362.74	1291.77
390831	391253	+	SPV_0387	SPD_0387	fabZ	1742.84	1383.72	1691.39	1525.75	648.053	631.646	1375.92	1425.95
391265	392632	+	SPV_0388	SPD_0388	accC	1800.46	1494.22	1773.52	1806.2	611.695	592.288	1421.82	1456.92
392669	393535	+	SPV_0389	SPD_0389	accD	1884.42	1650.61	2099.7	1860.49	622.513	577.732	1437.72	1496.96
393532	394299	+	SPV_0390	SPD_0390	accA	1454.61	1343.96	1819.65	1546.52	432.614	464.703	1096.37	1128.83
394458	394643	+	SPV_0391	SPD_0391	briC	84.3093	110.416	1744.56	1700.1	284.001	219.223	190.739	158.322
394661	395361	+	SPV_2157	.	ydiL	74.3441	60.3701	1813.13	1400.93	267.207	264.509	147.027	154.997
395263	395400	-	SPV_2158	.	.	5.44356	2.25487	3.47193	4.17195	3.19875	3.11025	0	4.59894
395410	395832	-	SPV_0393	SPD_0393	nusB	1652.04	1879.54	1183.66	1024.2	1224.8	1288.15	1689.06	1811.84
395825	396214	-	SPV_0394	SPD_0394	.	1412.85	1595.76	980.674	770.59	991.136	954.453	1312.4	1468.82
396236	396796	-	SPV_0395	SPD_0395	efp	1285.16	1287.95	935.835	720.943	947.115	993.659	1283.49	1286.96
396925	398367	-	SPV_0396	SPD_0396	gatB	528.398	536.088	390.888	341.826	281.335	294.472	510.562	524.436
398367	399833	-	SPV_0397	SPD_0397	gatA	472.643	444.699	290.35	248.913	282.349	278.756	411.212	422.757
399833	400135	-	SPV_0398	SPD_0398	gatC	405.356	365.089	243.121	203.31	254.464	232.669	341.434	335.131
400348	401892	+	SPV_0399	SPD_0399	prfC	462.882	378.845	292.903	262.525	318.094	325.037	444.003	434.112
402161	402646	+	SPV_0400	SPD_0400	.	266.633	231.138	183.862	210.864	214.961	192.087	263.756	264.831
402762	402950	+	SPV_0401	SPD_0401	rpmB	4648.36	5602.75	4814.08	3166.51	3926.91	3970.81	4809.26	4351.92
403107	403472	+	SPV_0402	SPD_0402	asp23	605.741	556.03	307.963	271.347	439.819	440.063	553.297	541.364
403475	405142	+	SPV_0403	SPD_0403	.	1134.08	1136.86	777.504	575.729	694.604	730.09	1073.41	1093.45
405343	407043	+	SPV_0404	SPD_0404	ilvB	138.23	101.529	60.4894	51.2774	108.908	104.213	172.488	168.346
407036	407512	+	SPV_0405	SPD_0405	ilvH	142.328	91.3295	54.4919	62.7629	105.19	98.3055	149.024	178.289
407578	408600	+	SPV_0406	SPD_0406	ilvC	152.463	69.6564	51.2848	74.5689	94.0676	83.8081	155.806	153.607
408707	409167	+	SPV_2159	.	.	150.935	93.4868	46.5096	90.8552	96.0735	84.493	197.45	210.634
409181	409537	+	SPV_0408	SPD_0408	.	92.3232	44.0174	23.8221	63.2979	58.1151	50.4959	93.9365	84.9761
409587	410837	+	SPV_0409	SPD_0409	ilvA	42.6347	26.6151	16.2773	23.0107	30.5812	26.1612	52.9926	46.0644
411572	411787	+	SPV_0410	SPD_0410	.	1365.92	1296.55	947.163	866.258	881.492	1194.25	1914.63	1780.56
411896	412636	-	SPV_0411	SPD_0411	glnQ1	527.419	502.243	333.158	280.289	339.361	324.518	590.087	595.941
412636	414201	-	SPV_0412	SPD_0412	glnHP1	433.889	439.337	225.107	206.339	289.117	281.141	450.865	487.703
414339	416228	+	SPV_0414	SPD_0414	.	118.743	120.682	76.4321	60.7713	84.0814	85.5024	125.781	127.065
416225	416386	-	SPV_0413	SPD_0413	.	2.31855	0	0.739393	0	1.81657	0	1.59852	4.70114
416429	417396	-	SPV_2160	.	.	4.17124	2.25021	0.86619	2.23035	3.64816	1.44106	2.14017	2.88479
417652	418497	+	SPV_0417	SPD_0417	uppP	432.323	409.379	298.038	237.165	332.897	384.442	451.803	439.307
418490	418618	+	SPV_0418	SPD_0418	.	32.7563	21.7097	21.3564	20.0836	38.7817	29.1134	20.0744	30.1682
418644	419705	-	SPV_0419	SPD_0419	dinP	67.2871	72.0795	36.8819	20.3294	33.114	33.8482	58.1563	58.4456
419750	419872	-	SPV_2163	.	.	89.3208	96.1346	34.0842	30.4247	51.44	72.4082	89.4781	85.6525
420100	422424	+	SPV_0420	SPD_0420	pfl	1851.37	2775.53	1650.46	1370.61	878.424	932.273	867.433	937.378
422791	423343	-	SPV_2164	.	.	66.3932	25.0401	14.9456	24.7261	60.1342	60.9283	83.8225	77.3521
423336	423620	-	SPV_0422	SPD_0422	.	55.6818	32.2091	7.98545	17.6759	66.085	35.3914	59.9697	74.377
424233	424403	-	SPV_2165	.	.	35.1444	20.0169	11.2076	15.1508	41.3031	38.9055	42.4028	47.5063
424528	425044	+	SPV_2166	.	.	2.54278	1.20376	0.463372	2.78399	6.8306	0.830203	2.00356	0.982057
425055	426278	-	SPV_0423	SPD_0423	xylR	38.8187	18.05	8.61176	15.9925	29.0919	29.6313	39.9865	37.54
426446	427768	+	SPV_0424	SPD_0424	.	5.0393	1.88162	1.62968	2.17584	4.89363	3.08204	2.15311	1.82289
427770	429656	+	SPV_0425	SPD_0425	.	5.92171	3.79278	2.28518	2.28827	7.79769	3.63934	4.25425	4.23776
429824	430168	+	SPV_0426	SPD_0426	lacF-1	10.6149	4.50975	1.73597	2.08597	13.648	1.55513	7.8814	4.04707
430178	431590	+	SPV_0427	SPD_0427	lacG-1	4.98415	4.62464	2.62791	3.15775	7.28943	2.96167	4.85665	2.96442
431659	433338	+	SPV_0428	SPD_0428	lacE-1	6.1483	5.00099	2.28156	3.25561	6.3061	2.68259	3.237	3.92881
433466	434905	-	SPV_0429	SPD_0429	trkH	193.737	178.06	110.382	103.651	65.7032	71.2378	148.183	151.259
434909	436258	-	SPV_0430	SPD_0430	trkA	194.411	162.04	85.7992	81.5615	87.9585	89.9762	166.118	176.199
436447	437295	+	SPV_0431	SPD_0431	.	103.745	98.7762	44.5831	40.1789	74.8711	71.4094	102.486	102.412
437310	437858	+	SPV_0432	SPD_0432	mtsA	154.792	137.732	76.7999	68.5578	71.8291	70.0699	116.508	117.914
437865	438077	+	SPV_0433	SPD_0433	.	121.234	98.611	65.2332	51.6939	71.8442	56.1707	105.772	95.943
438179	439861	+	SPV_0434	SPD_0434	mtsB	179.88	168.159	92.1672	79.1071	93.9858	79.3142	141.174	146.464
439846	440676	+	SPV_0435	SPD_0435	mtsC	161.135	150.344	114.593	89.5462	72.4203	69.4698	104.862	118.835
440869	441372	+	SPV_0436	SPD_0436	cspR	29.4373	29.6355	25.1922	18.2771	15.7653	14.9033	20.0386	24.1773
441831	442394	+	SPV_0437	SPD_0437	ribU	490.651	551.724	409.891	206.456	368.378	408.858	387.063	364.589
442408	443034	+	SPV_0438	SPD_0438	.	138.381	133.75	108.892	58.7665	79.0861	95.4952	96.8519	94.9451
443062	443451	+	SPV_0439	SPD_0439	.	138.444	188.698	132.374	88.5736	119.223	104.002	111.22	131.162
443456	443905	+	SPV_0440	SPD_0440	.	148.573	174.948	149.328	115.466	118.695	96.0965	140.414	152.317
444033	444620	+	SPV_0441	SPD_0441	rpoE	866.511	1030.36	763.914	674.621	696.674	733.972	980.349	1030.99
445010	446617	+	SPV_0442	SPD_0442	pyrG	371.401	410.059	347.129	281.062	244.505	257.983	288.753	304.855
447176	448807	-	SPV_0443	SPD_0443	nptA	234.868	228.613	114.644	100.541	135.962	130.448	190.729	192.263
449100	454079	+	SPV_0444	SPD_0444	endoD	9.76725	8.62285	5.05104	5.37578	8.56853	4.99889	11.7	12.1833
454169	455365	+	SPV_0445	SPD_0445	pgk	2969.7	2583.23	2101.23	1489.58	1596.81	1824.97	4089.06	4039.52
455501	456028	+	SPV_0446	SPD_0446	.	128.403	139.674	68.9652	62.1525	95.3082	118.278	170.678	167.799
456105	456461	+	SPV_0447	SPD_0447	glnR	867.995	777.06	444.568	368.095	351.988	346.257	515.381	488.879
456498	457844	+	SPV_0448	SPD_0448	glnA	788.437	711.631	561.56	429.446	294.94	332.028	477.644	486.144
457940	458059	-	SPV_2168	.	.	3.13004	0	0	2.39887	4.90475	3.57679	0	2.11551
458317	458454	+	SPV_0449	SPD_0449	.	65.3227	49.6072	52.079	60.4932	29.855	27.9923	71.3079	40.4707
458639	459922	+	SPV_0453	SPD_0453	.	19.5993	6.90687	5.59728	12.8911	9.85533	5.43204	20.2691	16.9043
459979	460776	+	SPV_0452	SPD_0452	creX	21.4161	7.01893	7.05481	7.93611	17.1482	9.95047	17.8481	21.9505
460787	461395	+	SPV_2169	.	.	96.8309	50.5847	32.8465	66.1757	60.8865	38.7633	113.959	105.046
461349	462890	-	SPV_2170	.	hsdS-F	52.5531	17.3546	13.9046	32.016	23.1878	24.6339	51.0531	53.8345
462890	464353	-	SPV_0454	SPD_0454	hsdM	72.7992	30.8197	14.8091	43.9465	47.4394	42.511	83.9321	80.0254
464366	466699	-	SPV_0455	SPD_0455	hsdR	106.534	65.2609	27.0971	31.8821	64.1778	54.5714	104.96	110.942
467072	467272	+	SPV_0456	SPD_0456	.	2.80302	1.54812	0	1.43216	2.92821	2.66925	3.86508	1.26299
467307	467816	+	SPV_0457	SPD_0457	.	5.89185	7.32171	4.69732	3.95108	16.1568	2.73519	4.06212	4.47991
467980	469014	+	SPV_0458	SPD_0458	hrcA	774.799	524.634	380.524	282.441	3286.75	3243.27	786.388	738.774
469041	469565	+	SPV_0459	SPD_0459	grpE	827.405	372.222	278.806	294.17	3079.34	2756.99	613.119	587.992
470045	471868	+	SPV_0460	SPD_0460	dnaK	1357.5	652.541	262.351	491.216	4417.34	4125.72	977.347	957.131
471870	472226	+	SPV_2171	.	.	855.107	502.932	154.005	306.007	2493.59	2650.13	694.913	637.143
472628	473746	+	SPV_0461	SPD_0461	dnaJ	669.981	432.138	169.343	256.994	1813.31	1801.25	562.122	550.147
474081	474368	-	SPV_0462	SPD_0462	.	286.595	293.885	162.204	118.444	142.033	127.796	322.351	331.431
474378	474788	-	SPV_0463	SPD_0463	.	257.029	274.074	106.667	85.799	115.279	107.304	244.153	247.685
474856	475587	+	SPV_0464	SPD_0464	ecsA	217.051	203.835	112.418	88.4829	140.509	158.464	224.291	228.372
475584	476633	+	SPV_0465	SPD_0465	ecsB	318.907	301.837	196.556	161.204	161.016	188.344	316.918	338.12
476801	477130	-	SPV_0466	SPD_0466	blpT	11.382	4.71474	87.114	65.4237	9.80949	11.0555	25.1113	25.3862
477406	477744	+	SPV_0467	SPD_0467	blpS	200.544	203.318	152.996	137.563	83.7713	106.038	246.738	214.172
477749	478486	+	SPV_0468	SPD_0468	blpR	178.896	165.073	155.002	131.06	92.7117	88.8382	197.378	218.431
478500	479840	+	SPV_0469	SPD_0469	blpH	109.657	97.459	97.1831	86.0802	50.9128	51.8515	111.135	108.095
479882	480037	-	SPV_0470	SPD_0470	blpC	2.40773	3.98939	26.1063	47.0547	13.2051	15.1326	14.11	11.3912
480094	481455	-	SPV_0471	SPD_0471	blpB	2.75775	2.51314	17.5891	53.1556	11.6677	7.09056	15.876	13.6996
481466	483623	-	SPV_0472	SPD_0472	blpA	2.95889	1.87453	38.8541	60.0273	8.18215	7.85634	15.48	14.1753
483913	484146	+	SPV_2176	.	pncW	12.8412	13.9629	116.198	131.015	23.2661	19.7182	48.6934	64.0079
484178	484867	+	SPV_0473	SPD_0473	blpY	15.1059	18.2645	211.441	175.013	32.6272	35.6124	85.0065	77.8141
484909	485142	+	SPV_0474	SPD_0474	blpZ	18.0579	8.86975	172.506	150.489	31.4407	27.8164	64.74	53.7015
485293	485904	+	SPV_0475	SPD_0475	pncP	14.4228	13.2197	149.14	141.58	24.0429	25.9493	57.1236	55.1693
486065	486859	+	SPV_0476	SPD_0476	.	473.877	545.041	324.39	266.139	361.286	354.17	522.481	532.631
486856	487491	+	SPV_0477	SPD_0477	trmB	542.738	635.8	452.948	347.61	358.602	361.053	573.703	622.281
487617	488096	+	SPV_0478	SPD_0478	rimP	273.488	183.462	112.794	126.24	339.347	349.408	420.54	438.44
488140	489276	+	SPV_0479	SPD_0479	nusA	269.646	143.271	93.9712	171.655	323.791	299.828	408.711	410.823
489298	489591	+	SPV_0480	SPD_0480	.	165.445	68.2674	73.3357	130.224	238.231	184.314	263.805	298.762
489584	489883	+	SPV_0481	SPD_0481	.	148.677	57.0483	57.096	126.181	252.594	164.175	273.635	309.711
489900	492692	+	SPV_0482	SPD_0482	infB	334.454	219.481	252.73	326.72	357.082	310.194	553.199	583.255
492943	493293	+	SPV_0483	SPD_0483	rbfA	207.064	180.852	248.436	223.074	221.342	186.482	354.871	375.368
493572	494351	+	SPV_0484	SPD_0484	.	3.00966	0.797878	1.07496	1.84528	5.28204	0.687845	2.49	1.30186
494353	494535	+	SPV_0485	SPD_0485	.	2.56561	0.850198	0.654545	0	4.82434	0.586359	0.707541	2.08083
494532	494672	+	SPV_0486	SPD_0486	.	0	1.10345	1.69903	0	4.17425	0	1.8366	0.900219
494802	494954	-	SPV_2177	.	.	0	0	1.56577	1.88147	7.69372	0.701332	1.69255	0
494985	495218	+	SPV_0487	SPD_0487	.	239.569	204.124	112.103	58.434	176.068	181.591	270.58	260.371
495218	496552	+	SPV_0488	SPD_0488	.	181.121	168.173	86.853	63.8261	120.249	117.19	202.707	203.755
496562	496816	+	SPV_0489	SPD_0489	.	183.384	151.315	97.2346	93.1326	105.596	132.972	157.915	188.654
496912	497307	+	SPV_0490	SPD_0490	.	345.728	380.322	189.957	164.286	231.118	241.162	379.285	361.561
497719	498168	+	SPV_0491	SPD_0491	.	311.335	269.337	139.213	156.086	166.107	165.009	328.016	366.971
498155	498712	+	SPV_0492	SPD_0492	.	188.139	147.221	86.509	75.5773	119.718	109.034	213.712	202.68
498714	499676	+	SPV_0493	SPD_0493	.	214.325	149.285	78.4863	98.7945	112.916	112.987	212.708	210.497
499688	502339	+	SPV_0494	SPD_0494	valS	430.558	405.099	316.211	279.072	182.596	189.319	425.888	434.59
502409	503164	+	SPV_0495	SPD_0495	.	32.0457	27.1659	13.3091	11.0424	24.1345	21.2904	36.9943	29.7179
503447	504250	+	SPV_0496	SPD_0496	.	52.0895	50.701	24.7311	25.0628	40.2629	32.031	50.5681	62.2024
504366	505277	-	SPV_2178	.	.	7.51828	6.37358	0.819559	2.45568	7.93795	5.92994	8.26287	8.24494
505178	505616	-	SPV_2179	.	.	2.49833	2.02014	0.480218	2.03275	2.64789	1.39324	2.46573	2.82197
505863	508558	+	SPV_0500	SPD_0500	.	15.8824	14.7738	10.5742	7.79454	16.4826	12.1791	19.5949	18.1733
508697	508842	+	SPV_2185	.	srf-10	17.3653	12.7879	4.10211	6.90086	12.0939	10.2894	13.3027	7.82451
508859	509698	+	SPV_0501	SPD_0501	bglG	7.37796	4.2601	1.71117	3.5983	6.48127	5.23744	3.69943	8.00873
509716	511554	+	SPV_0502	SPD_0502	bglF	14.0929	13.9596	5.21073	9.39198	14.8823	7.87711	13.3071	13.8043
511567	512982	+	SPV_0503	SPD_0503	bglA-2	22.7459	17.8001	10.9123	17.4833	16.7302	11.2154	19.9341	18.6452
513574	514620	+	SPV_0504	SPD_0504	pheS	184.126	112.194	73.5622	80.9704	120.3	125.751	160.644	169.484
514620	515129	+	SPV_0505	SPD_0505	paiA	196.088	151.01	85.2564	100.188	112.521	113.405	202.852	221.507
515206	517608	+	SPV_0506	SPD_0506	pheT	250.638	192.945	155.821	139.08	130.058	129.497	220.165	228.085
517676	518677	-	SPV_0507	SPD_0507	.	195.675	137.264	89.4179	118.938	147.436	152.924	239.06	229.286
518833	519322	+	SPV_0508	SPD_0508	.	2.87453	1.27009	0.488905	5.2873	2.70262	1.97089	4.49217	2.33138
519406	519672	+	SPV_0509	SPD_0509	higA	7.03381	1.16544	4.48621	3.23443	14.3285	0.803773	11.6387	5.70476
519933	522182	+	SPV_0510	SPD_0510	metE	15.3998	12.1703	5.74952	5.82126	9.02474	6.96282	14.3291	12.411
522246	523112	+	SPV_0511	SPD_0511	metF	14.6213	9.69049	6.07889	8.4666	8.82515	6.68328	14.4862	18.7395
523797	526010	+	SPV_0512	SPD_0512	pnp	439.309	364.651	292.259	224.61	254.01	267.339	462.128	477.739
526026	526643	+	SPV_0513	SPD_0513	cysE	367.248	347.677	278.909	234.064	215.237	219.99	426.362	470.959
526655	527539	+	SPV_0514	SPD_0514	.	370.831	292.186	309.267	240.375	211.819	201.392	405.119	464.122
527621	528964	+	SPV_0515	SPD_0515	cysS	368.199	351.343	322.359	286.044	207.029	189.299	416.475	463.997
528957	529343	+	SPV_0516	SPD_0516	mrnC	383.37	442.235	397.725	331.379	216.721	217.935	438.961	495.916
529347	530231	+	SPV_0517	SPD_0517	.	386.64	390.812	382.76	309.657	190.703	197.754	433.502	457.955
530368	530966	+	SPV_2188	.	.	30.7256	24.4159	19.597	31.2374	20.6343	19.3469	26.8039	31.7857
531112	531498	+	SPV_2189	.	.	24.7492	16.0169	11.3468	24.3011	14.4481	9.6102	23.2529	21.4307
531637	532914	+	SPV_0521	SPD_0521	vex1	18.2219	15.2177	11.5283	14.1905	14.7373	12.0906	17.7301	16.4871
532927	533574	+	SPV_0522	SPD_0522	vex2	23.1855	20.4087	13.8636	22.656	16.8033	13.2474	22.1795	20.5675
533626	535005	+	SPV_0523	SPD_0523	vex3	32.9335	34.7251	31.0738	30.038	25.3767	21.9273	34.1527	28.9733
535317	535973	+	SPV_0524	SPD_0524	vncR	54.5971	41.6791	32.6346	24.0982	44.1203	35.9312	57.9408	53.9021
535970	537298	+	SPV_0525	SPD_0525	vncS	58.0789	57.3644	38.3049	29.4579	39.9687	33.4265	60.5994	61.03
537439	538320	+	SPV_0526	SPD_0526	fba	7933.92	8438.35	6918.55	4876.39	4238.77	4619.41	8718.62	8614.6
538641	539831	-	SPV_0527	SPD_0527	.	21.1298	23.5143	8.24694	5.31739	22.9794	23.9654	30.2229	34.7435
540089	540748	-	SPV_0528	SPD_0528	glnP2b	50.5075	38.4251	15.7894	23.5525	24.0779	26.3382	49.8302	49.0415
540758	541435	-	SPV_0529	SPD_0529	glnP2a	38.6408	28.2258	13.4269	13.3742	25.6089	20.5745	32.8474	33.8857
541448	542242	-	SPV_0530	SPD_0530	glnH2	43.9387	31.7044	11.3002	12.1301	27.5776	22.5405	35.831	43.1086
542253	543011	-	SPV_0531	SPD_0531	glnQ2	39.0946	25.0086	10.4158	10.6195	17.6416	25.5889	47.4248	48.8324
543288	545510	+	SPV_0532	SPD_0532	recJ	145.477	136.899	99.2523	71.2215	80.7529	85.6306	117.19	120.022
545685	547346	+	SPV_0533	SPD_0533	rnjB	569.227	578.627	371.309	269.418	427.085	463.046	691.106	709.27
547415	548194	+	SPV_0534	SPD_0534	estA	111.598	82.7799	48.527	66.9838	104.509	100.7	165.17	172.008
548306	549526	+	SPV_0535	SPD_0535	murM	155.502	92.2559	56.2121	77.2118	137.622	113.807	245.705	246.377
549531	550763	+	SPV_0536	SPD_0536	murN	155.208	108.772	76.8429	114.515	126.497	114.788	247.514	243.361
550879	551538	+	SPV_0537	SPD_0537	.	93.3322	96.6521	81.3064	99.444	927.666	918.748	167.539	147.701
551578	553422	+	SPV_0538	SPD_0538	uvrC	117.008	92.4241	55.0541	38.694	85.8929	83.9819	110.111	102.645
553412	554245	+	SPV_0539	SPD_0539	.	166.973	152.975	94.7913	62.8193	96.6835	97.3968	153.544	153.413
554427	555227	-	SPV_0540	SPD_0540	.	90.9706	90.5159	37.3851	26.5942	35.6375	30.2755	70.1552	82.719
555398	556003	+	SPV_0541	SPD_0541	nrd	437.896	367.143	229.68	208.298	296.956	302.965	440.788	445.096
556016	557416	+	SPV_0542	SPD_0542	pepV	650.473	576.591	371.229	343.136	392.38	412.135	606.551	622.151
557470	558048	+	SPV_0543	SPD_0543	.	130.554	92.9756	76.5444	63.887	92.7582	81.1728	112.261	109.612
558212	558499	+	SPV_2192	.	.	126.506	135.058	73.1999	71.9661	87.8767	84.2036	107.001	110.183
558670	559995	+	SPV_0546	SPD_0546	brnQ	1158.4	1330.58	1392.58	909.399	330.016	354.28	407.774	425.4
560199	561236	+	SPV_0547	SPD_0547	.	181.47	134.751	83.4318	94.4295	113.121	121.156	176.757	189.173
561238	561708	+	SPV_0548	SPD_0548	.	198.568	132.133	100.454	113.068	113.715	118.239	214.7	207.24
561711	562427	+	SPV_0549	SPD_0549	ldcB	195.922	131.283	102.909	133.092	123.542	107.902	219.231	217.748
562736	563161	+	SPV_0550	SPD_0550	rplK	4233.5	4713.61	3858.32	3118.53	3758.69	3734.47	3855.83	3963.46
563369	564058	+	SPV_0551	SPD_0551	rplA	4651.52	5146.97	4595.8	3580.36	4178.42	4007.87	4192.9	4257.15
564650	565156	-	SPV_0552	SPD_0552	.	3.76717	1.63872	0.236256	1.60682	2.80354	1.19791	3.46302	2.27825
565170	565532	+	SPV_0553	SPD_0553	.	8.79517	4.28612	5.27963	7.13713	22.6997	17.145	18.5481	11.8888
565931	566191	+	SPV_2193	.	.	87.7851	54.8427	22.0288	30.882	60.8865	64.1356	85.3279	91.4291
566576	567568	+	SPV_0554	SPD_0554	.	637.924	629.082	342.699	295.257	385.119	376.482	739.849	803.64
567570	568388	+	SPV_0555	SPD_0555	.	468.475	471.318	314.884	274.156	222.42	243.562	465.433	510.358
568390	569175	+	SPV_0556	SPD_0556	.	551.939	610.468	499.548	430.148	257.031	264.164	615.113	627.549
569375	569673	+	SPV_0557	SPD_0557	.	676.466	683.747	547.23	447.682	294.285	240.447	665.155	657.154
569949	570173	-	SPV_2196	.	.	0	0	0	0	1.73955	0	1.15093	0
570405	576839	+	SPV_0558	SPD_0558	prtA	25.4198	6.5281	6.51493	25.6327	14.3598	10.572	21.1675	26.2738
577464	577940	+	SPV_0559	SPD_0559	.	17.9141	15.3303	6.27787	1.81047	21.5932	22.7205	22.5301	16.4984
577978	578283	+	SPV_0560	SPD_0560	.	18.7189	22.8803	8.22031	12.2295	19.2343	17.1826	17.3486	32.3549
578331	579806	+	SPV_0561	SPD_0561	.	30.4734	21.6092	10.5499	15.1148	20.0377	25.1539	21.4923	21.8431
580111	586797	+	SPV_0562	SPD_0562	bgaA	41.6778	36.9014	20.4562	26.5178	23.3245	19.2239	31.6391	33.5597
587179	587899	-	SPV_0563	SPD_0563	.	14.5866	9.06328	4.65172	7.78551	5.10203	5.6554	7.18336	8.09822
587896	587989	+	SPV_2200	.	srf-11	25.9727	19.8621	25.4855	16.8431	21.9148	13.6984	27.5489	17.5543
588111	588464	-	SPV_0564	SPD_0564	.	79.5774	59.7733	26.3926	26.8348	80.6374	83.6606	94.3668	81.035
588562	589518	+	SPV_2201	.	.	90.9577	81.9389	47.9377	30.9823	62.7316	59.2021	108.644	111.28
589502	590059	+	SPV_0567	SPD_0567	ytqB	88.1797	64.1305	35.634	28.1158	60.1227	52.8827	100.939	84.1656
590052	590306	+	SPV_0568	SPD_0568	.	71.4387	46.981	29.1234	30.4797	39.238	39.1343	80.2269	84.1228
590318	592372	+	SPV_0569	SPD_0569	nha2	87.5955	76.2411	49.7196	48.1175	42.8181	44.9057	70.1902	89.9325
592551	593411	+	SPV_0570	SPD_0570	yihY	81.7956	77.7028	50.6394	55.5	33.4958	30.1597	64.3641	71.0577
593622	594332	+	SPV_0571	SPD_0571	ccdA-1	12.9428	6.78365	3.03245	4.65603	7.03635	6.33862	6.00962	10.1759
594352	594918	+	SPV_0572	SPD_0572	.	18.8796	14.5433	8.0277	10.6616	18.6848	8.32692	14.3867	14.3273
594929	596041	+	SPV_0573	SPD_0573	msrAB2	13.6676	13.1403	9.25537	10.2162	11.6339	7.32712	13.7274	11.2903
596309	597046	+	SPV_0574	SPD_0574	yesN	78.1239	90.4424	54.0478	43.4917	51.6394	55.9782	81.2321	99.584
597043	598734	+	SPV_0575	SPD_0575	yesM	67.4846	69.0575	49.7675	40.4065	41.6556	41.2853	73.8465	68.6417
598850	599413	+	SPV_0576	SPD_0576	ywlG	383.264	265.104	125.304	170.728	260.891	277.962	281.229	341.408
599435	605065	+	SPV_0577	SPD_0577	zmpB	697.548	505.994	369.449	593.698	311.374	316.347	480.923	530.513
605135	606856	+	SPV_0578	SPD_0578	pabB	145.923	112.308	65.7339	90.3546	82.5433	79.8235	138.428	146.612
606857	606964	+	SPV_2202	.	.	215.625	169.992	62.109	81.295	76.2961	104.323	196.618	252.686
607014	608003	+	SPV_0579	SPD_0579	cbpL	199.943	190.947	113.853	125.904	101.662	99.2831	164.662	174.113
608139	609098	+	SPV_0580	SPD_0580	gki	265.467	285.566	202.132	176.317	107.904	97.6911	198.536	200.445
609195	610034	+	SPV_0581	SPD_0581	thyA	167.234	173.368	119.782	82.5896	125.071	129.531	155.068	154.13
610082	610252	-	SPV_0582	SPD_0582	.	1980.16	2287.39	1683.95	1297.91	1271.79	1464.6	3346.79	3223
610373	611257	+	SPV_0583	SPD_0583	miaA	183.028	164.376	94.8779	58.8739	109.733	130.098	158.448	173.114
611250	612488	+	SPV_0584	SPD_0584	hflX	182.725	164.376	122.779	85.035	114.484	115.012	172.64	166.168
612481	613104	+	SPV_0585	SPD_0585	.	169.293	155.836	126.884	94.5708	99.5098	97.158	141.93	146.052
613119	614048	+	SPV_0586	SPD_0586	rnz	206.987	191.89	167.694	125.979	110.594	118.265	150.503	187.94
614069	614824	+	SPV_0587	SPD_0587	.	279.841	291.416	225.621	192.29	148.505	142.93	212.032	237.744
614878	615786	-	SPV_0588	SPD_0588	mtaR	116.111	119.129	61.1427	48.4524	94.8575	93.9646	119.367	132.097
615898	616119	+	SPV_0589	SPD_0589	.	322.31	360.932	130.033	130.965	253.191	251.342	347.03	401.948
616119	616499	+	SPV_0590	SPD_0590	.	407.152	412.855	201.523	136.754	281.154	286.707	354.456	402.781
616618	616815	+	SPV_0591	SPD_0591	.	169.781	160.301	152.449	66.8776	124.848	105.136	163.485	135.906
616855	617580	-	SPV_0592	SPD_0592	rsuA-2	16.0382	15.43	8.90938	9.11967	14.1873	17.145	25.3253	18.8823
617742	619583	+	SPV_0593	SPD_0593	typA	940.899	1019.59	798.48	648.554	627.153	626.521	879.86	923.177
619603	619857	+	SPV_0594	SPD_0594	.	1323.09	1544.27	1146.62	1131.14	851.118	874	1260.78	1315.6
620173	620520	+	SPV_0595	SPD_0595	.	8.6346	12.5184	10.326	10.7536	12.6847	12.9505	8.18552	14.5898
620591	622612	+	SPV_0596	SPD_0596	.	7.84833	9.92613	6.16088	4.34217	9.02357	5.83749	10.9501	9.29069
622614	623255	+	SPV_0597	SPD_0597	.	8.33703	10.4209	6.34358	4.25967	12.3765	8.69127	9.88243	9.88558
623359	624711	+	SPV_0598	SPD_0598	murD	287.048	196.064	113.673	98.827	169.219	180.822	265.659	270.092
624715	625773	+	SPV_0599	SPD_0599	murG	176.63	101.814	64.4717	70.9467	116.991	102.845	161.269	173.916
625783	626973	+	SPV_0600	SPD_0600	divIB	193.479	114.698	78.0442	104.535	116.38	107.484	204.494	215.921
627104	627229	+	SPV_0601	SPD_0601	.	199.727	149.412	60.8415	148.501	114.444	91.123	265.126	285.091
627250	627372	+	SPV_0602	SPD_0602	.	137.417	67.0412	54.5348	86.5933	88.5247	67.1739	153.692	114.547
627555	628561	+	SPV_2203	.	.	34.875	14.8325	5.70956	18.5811	19.1417	20.6722	44.3601	46.8901
628545	629917	+	SPV_2205	.	.	27.9037	9.06548	5.32169	19.9178	15.9681	15.1616	34.8927	28.6588
629919	630080	+	SPV_2207	.	.	11.0131	2.88123	2.95757	1.77694	9.08287	5.96132	13.5874	11.7529
630085	630960	+	SPV_0605	SPD_0605	.	48.3442	31.9698	20.784	33.6827	23.3479	22.4162	57.9408	63.7552
630953	631666	+	SPV_0606	SPD_0606	.	21.3053	15.4715	15.2663	26.4077	14.6318	15.3291	32.642	32.8882
631871	632185	-	SPV_0607	SPD_0607	.	2.98099	2.96355	0.760519	0.913855	10.2766	0.681294	0	2.41773
632401	633102	+	SPV_0608	SPD_0608	pyrF	50.161	38.5641	26.7888	18.4528	46.113	42.0349	80.6023	67.2625
633136	633768	+	SPV_0609	SPD_0609	pyrE	60.079	31.9529	28.952	23.1929	56.2535	47.9731	109.843	107.48
633948	634352	+	SPV_0610	SPD_0610	.	39.4154	43.0263	30.1672	23.4556	35.6048	37.6225	67.7772	53.2796
634448	635212	+	SPV_0611	SPD_0611	.	17.921	6.71156	3.4447	6.39698	10.7712	10.0992	17.0948	19.9107
635212	635964	+	SPV_0612	SPD_0612	.	8.6045	9.09136	4.13589	1.91145	9.18419	6.55508	10.833	13.3168
635968	636672	+	SPV_0613	SPD_0613	.	19.0467	21.4069	12.4029	12.6579	13.1489	17.0468	23.8758	27.9068
636669	637316	+	SPV_0614	SPD_0614	.	22.0262	20.1686	14.2333	16.4367	13.6243	17.2216	29.9722	37.6091
637396	638261	-	SPV_0615	SPD_0615	glnH3	10.301	8.2644	3.87285	4.8199	8.83534	10.9038	7.47575	5.42314
638273	639031	-	SPV_0616	SPD_0616	glnQ3	8.78392	10.0444	2.84067	2.08597	13.5704	6.50326	6.31194	6.02044
639032	639709	-	SPV_0617	SPD_0617	glnP3b	9.97182	5.96644	1.06002	0.849157	11.5023	7.91326	8.40284	6.36526
639669	640349	-	SPV_0618	SPD_0618	glnP3a	7.44592	5.25475	3.51782	0	9.29093	6.61785	2.85198	4.28695
640564	640710	+	SPV_0619	SPD_0619	.	83.042	137.593	77.41	51.8939	76.0736	91.9746	59.8955	85.4841
640838	642328	+	SPV_0620	SPD_0620	lysS	801.594	809.549	521.063	444.828	556.595	600.21	831.59	857.613
642953	644089	+	SPV_0621	SPD_0621	lctO	574.144	769.31	505.148	333.057	359.25	414.115	373.522	385.705
644644	645312	+	SPV_0622	SPD_0622	.	38.4588	32.5592	26.8569	32.2718	20.2348	21.8136	14.7092	15.1786
645367	645498	-	SPV_2213	.	.	1.42275	2.35737	0	0	0	0	0	0
645601	646383	+	SPV_0623	SPD_0623	thiM-1	38.7358	20.6654	8.56676	32.5364	23.3022	15.7598	11.2448	15.5624
646385	647014	+	SPV_0624	SPD_0624	thiE-1	27.2761	13.336	11.0275	25.3595	17.2834	12.7743	8.632	8.46206
647572	648132	+	SPV_0625	SPD_0625	ykoE	4.18455	5.82408	4.27029	2.8222	2.88515	2.29527	5.30845	2.26258
648133	649518	+	SPV_0626	SPD_0626	ykoD	6.97824	6.51083	4.40755	5.08851	6.90062	2.40001	3.45654	5.49484
649520	650170	+	SPV_0627	SPD_0627	ykoC	6.34663	6.45289	3.86393	3.5375	7.23281	2.30761	7.16019	2.33974
650181	650873	+	SPV_0628	SPD_0628	tenA	5.96199	2.91865	5.18536	2.70003	3.60955	2.94195	5.23152	3.11374
650878	651402	+	SPV_0629	SPD_0629	thiW	13.2356	8.00158	6.61651	6.03144	5.04488	3.27021	5.42583	4.59369
651402	652205	+	SPV_0630	SPD_0630	thiM-2	7.12435	6.96655	5.66132	8.23492	4.2093	4.00387	5.95866	4.8941
652198	652830	+	SPV_0631	SPD_0631	thiE-2	11.1257	16.7138	6.24454	7.50357	8.36829	3.39032	7.56834	8.22143
653039	653830	-	SPV_0632	SPD_0632	thiD	78.2511	126.119	75.6198	43.9793	40.5013	46.8776	38.9094	44.2335
654196	654591	+	SPV_0633	SPD_0633	copY	30.3519	30.2529	17.8463	12.7213	18.5786	25.4711	40.2173	38.4639
654602	654973	+	SPV_0634	SPD_0634	cupA	39.6304	47.6797	11.5918	12.3813	35.9945	28.5566	40.3755	42.3103
654983	657226	+	SPV_0635	SPD_0635	ctpA	38.7908	33.9045	18.4156	19.0498	29.835	31.7034	40.5635	39.8214
657433	659208	+	SPV_0636	SPD_0636	spxB	6031.57	8762.42	6714.25	5460.51	1820.06	1983.43	1547.2	1706.56
659319	659666	+	SPV_0637	SPD_0637	.	376.685	534.716	510.793	431.796	167.438	187.473	127.248	121.824
659783	660693	-	SPV_2214	.	.	2.19962	2.39101	0.307672	2.05392	2.80071	0.864555	0.662324	1.02269
661104	661400	+	SPV_0640	SPD_0640	.	4.42633	8.38175	1.61322	1.93848	11.8903	0.722584	4.3596	0.854753
661521	662465	+	SPV_0641	SPD_0641	manA	155.807	164.971	98.3604	69.1483	64.4624	69.492	151.266	137.811
662568	663953	-	SPV_0642	SPD_0642	.	4.87799	5.38827	3.11121	3.32311	3.60955	3.25163	6.91308	4.02955
664036	664781	+	SPV_0643	SPD_0643	.	9.06286	7.50818	4.81696	5.78816	7.88967	3.45213	12.4967	9.86862
664810	665265	-	SPV_0644	SPD_0644	.	124.584	128.29	71.7114	51.4494	97.1269	99.5383	144.245	162.282
665285	666460	-	SPV_0645	SPD_0645	.	112.187	105.576	59.9927	39.7772	80.2026	81.8465	133.444	130.277
666519	667364	-	SPV_0646	SPD_0646	.	316.112	310.805	169.62	126.238	147.838	162.097	238.145	219.653
667489	668046	+	SPV_0647	SPD_0647	.	86.3286	64.967	23.6129	17.5401	80.9547	77.1126	118.342	115.33
668065	668532	+	SPV_0648	SPD_0648	comEB	98.1148	74.8011	39.9272	25.834	62.567	74.5165	102.643	93.0284
668600	669250	+	SPV_0649	SPD_0649	upp	1043.73	1361.8	1041.79	759.236	719.212	809.97	1197.54	1136.72
669424	670014	+	SPV_0650	SPD_0650	clpP	899.61	1060.41	795.302	574.754	981.447	1038.9	1229.95	1247.83
670093	670341	+	SPV_0651	SPD_0651	.	306.971	284.929	162.595	137.574	254.101	327.513	364	381.302
670443	671603	+	SPV_0652	SPD_0652	livJ	185.053	149.824	108.742	76.863	122.682	111.648	201.86	191.982
671871	672740	+	SPV_0653	SPD_0653	livH	85.5905	67.7784	44.4707	45.1649	62.7469	48.8417	110.43	123.575
672744	673700	+	SPV_0654	SPD_0654	livM	86.346	74.7855	55.6979	54.8957	56.8889	53.9322	103.232	106.903
673700	674464	+	SPV_0655	SPD_0655	livG	103.721	115.52	72.9651	100.094	64.8196	70.4137	148.775	160.613
674464	675174	+	SPV_0656	SPD_0656	livF	117.542	125.826	101.082	91.0963	71.6052	64.7445	152.608	141.927
675588	676244	+	SPV_0657	SPD_0657	.	39.733	45.9418	18.9609	14.8971	28.2191	28.4183	37.4448	39.7987
676458	677447	+	SPV_0658	SPD_0658	prfB	454.331	386.923	315.062	264.893	291.164	303.702	429.115	413.102
677465	678157	+	SPV_0659	SPD_0659	ftsE	436.309	506.273	428.829	352.042	287.066	302.401	523.712	517.431
678150	679076	+	SPV_0660	SPD_0660	ftsX	587.922	647.017	585.729	449.186	374.761	369.833	533.285	572.49
679362	681542	+	SPV_0661	SPD_0661	malT	132.478	165.217	103.855	79.1264	26.379	28.388	50.8184	54.823
681594	682409	+	SPV_0662	SPD_0662	.	18.0668	24.0244	17.1746	12.5235	11.3603	5.39149	12.3768	10.2665
682549	683892	+	SPV_0663	SPD_0663	yqfR	212.955	173.645	119.247	94.6696	141.011	146.106	205.588	211.174
684107	685297	+	SPV_0664	SPD_0664	metK	462.49	490.404	415.967	254.268	334.561	360.382	585.976	598.099
685850	686785	+	SPV_0665	SPD_0665	pyrDa	733.554	710.943	530.955	389.816	489.06	507.859	765.952	779.486
686819	687856	+	SPV_0666	SPD_0666	holA	569.921	548.449	447.854	338.199	367.573	357.059	611.6	581.828
688029	688634	+	SPV_0667	SPD_0667	sodA	1803.65	2832.9	2111	1492.05	728.428	806.726	690.133	718.018
688791	689321	+	SPV_0668	SPD_0668	.	229.713	169.651	73.0871	70.7463	156.287	147.719	255.546	268.682
689342	690427	+	SPV_0669	SPD_0669	rlmN	264.065	219.053	133.9	104.702	186.028	190.993	293.417	317.795
690429	690896	+	SPV_0670	SPD_0670	.	162.522	158.911	87.7887	85.1906	118.217	110.055	179.003	203.415
690898	692439	+	SPV_0671	SPD_0671	.	223.67	238.122	174.39	140.572	139.795	126.788	227.724	249.993
692496	693299	-	SPV_0672	SPD_0672	ppiA	550.094	511.654	313.459	260.653	379.935	385.706	555.283	545.298
693383	693604	-	SPV_0673	SPD_0673	.	5.07575	1.40168	2.15823	2.59337	7.29084	4.8335	5.24919	3.43056
693600	694291	-	SPV_2218	.	.	3.25669	1.34901	0.34619	0.415989	2.33897	3.41139	3.55509	4.76908
694470	694742	+	SPV_0674	SPD_0674	rpsP	3065.38	4161.51	3100.28	2159.51	3310.97	3190.03	3261.19	3282.07
694762	695001	+	SPV_0675	SPD_0675	khpA	2137.04	2385.66	2346.72	1486.1	2141.54	2623.58	2106.21	1937.28
695150	695468	+	SPV_2219	.	.	28.2587	26.3375	10.5138	11.7311	27.6757	21.528	16.2357	17.5077
695578	696366	+	SPV_2220	.	.	245.881	199.758	126.31	113.103	180.525	172.584	293.094	312.742
696397	696915	+	SPV_0678	SPD_0678	rimM	316.08	284.192	146.785	169.169	198.741	204.063	363.742	389.352
696905	697624	+	SPV_0679	SPD_0679	trmD	260.576	254.989	160.042	138.535	166.557	133.086	267.952	283.832
697636	697974	+	SPV_0680	SPD_0680	.	400.812	361.199	252.99	221.205	236.122	213.658	417.086	382.665
698005	698325	-	SPV_0681	SPD_0681	.	126.957	111.479	34.33	26.9032	148.518	136.386	150.858	158.169
698423	698638	+	SPV_0683	SPD_0683	.	129.549	142.621	1367.51	1589.92	3418.34	3000.53	266.153	260.913
698635	698781	-	SPV_0682	SPD_0682	.	0	2.11682	1.62968	5.87478	8.00775	4.37974	1.76163	5.18085
698842	699378	-	SPV_0684	SPD_0684	bioY	101.42	84.6018	59.3332	41.2766	50.9655	59.9462	70.8885	76.584
699575	700921	-	SPV_0685	SPD_0685	gor	188.5	204.445	142.28	107.709	115.354	107.383	190.712	180.361
701186	702385	+	SPV_0686	SPD_0686	.	205.487	174.646	100.816	81.3217	460.311	466.324	496.556	494.501
702369	703070	+	SPV_0687	SPD_0687	.	190.21	175.09	142.475	100.055	409.987	436.705	467.567	395.619
703072	704331	+	SPV_0688	SPD_0688	.	306.297	314.753	227.87	168.835	619.867	627.982	797.741	807.018
704455	706452	+	SPV_0689	SPD_0689	metG	383.501	412.249	273.016	233.403	256.726	257.089	371.721	378.95
706502	706693	+	SPV_0690	SPD_0690	.	4.89069	11.3448	0	1.49929	1.53273	2.04548	2.6975	1.98329
706783	707103	+	SPV_0691	SPD_0691	.	55.2877	59.6172	24.2549	20.1774	59.5904	52.4819	102.858	97.6695
707107	707982	+	SPV_0692	SPD_0692	.	72.6771	79.0364	42.5252	36.9689	80.1221	73.0057	109.378	105.051
707997	708923	+	SPV_0693	SPD_0693	.	111.324	119.501	81.405	72.6648	88.4124	93.4133	177.529	157.465
709023	709259	+	SPV_0694	SPD_0694	.	100.241	80.0908	29.8191	40.6897	70.7774	48.4452	114.729	83.0139
709252	709950	+	SPV_0695	SPD_0695	fabG2	109.216	75.0108	43.5258	35.6227	54.0996	54.9567	108.178	117.488
709961	710440	+	SPV_0696	SPD_0696	.	124.811	90.1104	44.1695	61.471	69.8926	59.2406	116.532	129.84
710448	711176	+	SPV_0697	SPD_0697	.	87.7185	62.5333	30.233	49.162	53.8917	47.8377	107.101	119.618
711218	712087	+	SPV_0698	SPD_0698	.	109.552	72.0704	42.1301	44.6686	53.1066	47.3617	115.193	117.01
712062	712502	+	SPV_0699	SPD_0699	.	98.7987	86.4368	53.7795	56.7895	54.7196	50.8537	109.515	111.676
712625	715171	+	SPV_0700	SPD_0700	pepN	874.127	883.183	740.417	562.618	467.02	479.77	891.465	892.951
715280	715954	+	SPV_0701	SPD_0701	ciaR	222.859	226.81	152.433	150.542	1573.66	1669.01	281.212	312.532
715944	717278	+	SPV_0702	SPD_0702	ciaH	172.188	156.635	127.677	109.971	1192.46	1140.8	209.496	198.906
717312	717599	-	SPV_0703	SPD_0703	.	341.044	236.621	107.304	106.95	318.809	360.66	318.305	332.312
717739	718668	+	SPV_0704	SPD_0704	.	274.434	279.052	154.299	105.241	199.987	222.684	280.401	287.71
718868	721318	+	SPV_0705	SPD_0705	yoaA	181.941	155.332	90.8992	65.066	122.709	132.652	187.379	202.23
721355	722578	+	SPV_0706	SPD_0706	rodA	183.046	168.679	127.121	104.186	119.373	117.122	164.072	178.678
722589	723143	+	SPV_0707	SPD_0707	thiJ	283.734	350.42	236.326	207.988	160.398	157.379	306.086	322.473
723228	723791	+	SPV_0708	SPD_0708	.	188.968	147.586	90.261	65.0757	182.363	178.649	229.115	241.484
723806	725752	+	SPV_0709	SPD_0709	gyrB	349.803	302.942	191.761	166.701	291.489	279.916	368.29	381.314
725834	727561	+	SPV_0710	SPD_0710	ezrA	771.317	780.452	571.043	466.28	485.706	469.951	737.916	753.946
728281	729249	+	SPV_2221	.	.	7.91329	8.77641	5.93346	6.14051	7.28879	6.93875	11.2697	11.4827
729305	729622	-	SPV_0713	SPD_0713	.	157.093	166.839	87.7646	88.7129	97.0122	109.328	173.454	138.107
729883	730182	-	SPV_0714	SPD_0714	.	437.58	506.174	221.995	178.476	260.933	294.012	446.275	421.41
730347	730769	-	SPV_0715	SPD_0715	.	4.88376	1.47126	0	0	0	1.01469	0	1.20029
730880	731727	+	SPV_2223	.	.	71.7282	74.2117	36.6747	46.3197	103.406	90.2996	83.5818	88.0523
731934	734192	-	SPV_0717	SPD_0717	clpE	165.356	169.981	123.228	102.963	338.187	353.024	341.153	340.955
734421	734651	-	SPV_0718	SPD_0718	.	1676.4	2213.23	824.472	851.131	1051.02	1279.28	1512.28	1694.61
734841	735524	+	SPV_0719	SPD_0719	glnP4	148.128	123.514	62.5176	58.0779	90.1355	90.8317	158.064	172.21
735524	736258	+	SPV_0720	SPD_0720	glnQ4	180.265	160.243	102.507	85.3801	106.703	113.143	233.416	233.138
736391	737269	+	SPV_0721	SPD_0721	folD	230.106	221.609	158.619	134.271	136.262	119.633	247.47	255.017
737411	738283	+	SPV_0722	SPD_0722	nnrD	75.9385	54.8918	33.7529	28.028	55.2837	51.8696	75.9379	86.3653
738565	739248	+	SPV_0723	SPD_0723	rpiA	257.68	208.586	123.634	111.106	172.312	196.88	273.915	306.378
739262	740473	+	SPV_0724	SPD_0724	deoB	365.146	242.237	158.325	185.14	236.253	227.799	365.578	368.016
740475	741017	+	SPV_0725	SPD_0725	.	369.726	232.377	158.827	206.223	224.914	197.218	400.84	373.546
741033	741842	+	SPV_0726	SPD_0726	.	266.865	152.705	118.599	167.565	163.673	157.644	283.258	284.106
742022	742141	-	SPV_2226	.	srf-12	1.56502	0	1.99636	0	7.35712	5.36519	17.264	6.34654
742306	743298	+	SPV_2227	.	.	291.728	145.245	131.482	211.912	191.3	165.872	338.369	340.144
743323	743835	+	SPV_0729	SPD_0729	.	305.866	145.881	125.152	195.837	145.995	153.739	307.168	292.213
744493	745203	+	SPV_0730	SPD_0730	deoD	271.535	221.016	180.262	224.299	151.488	153.938	293.197	295.636
745226	745750	-	SPV_0731	SPD_0731	flaR	68.861	70.8288	67.5341	57.847	95.5725	86.2518	109.01	93.3244
745803	746039	-	SPV_0732	SPD_0732	rpsT	2441.04	2752.63	2274.34	1521.92	1759.5	1939.62	2906.47	2745.88
746107	747027	-	SPV_0733	SPD_0733	coaA	66.0674	48.6524	27.0517	21.7227	67.8996	64.0793	61.2957	57.746
747225	747665	+	SPV_0734	SPD_0734	.	1.27757	1.41121	1.62968	0	2.00194	2.43319	5.2849	4.02955
747756	747875	+	SPV_2228	.	.	3.13004	0	0	0	3.67856	0	1.079	0
747872	748462	+	SPV_0735	SPD_0735	.	153.96	110.569	37.9005	47.4903	140.171	127.457	150.074	183.416
748459	749736	+	SPV_0736	SPD_0736	pdp	173.842	102.994	58.8599	60.1407	143.228	137.362	149.338	145.901
749754	750416	+	SPV_0737	SPD_0737	deoC	479.704	364.677	175.427	143.498	423.229	428.082	523.779	464.839
750403	750792	+	SPV_0738	SPD_0738	cdd-1	686.684	608.781	396.201	289.34	441.805	481.216	526.552	525.624
750882	751934	+	SPV_0739	SPD_0739	.	4385.45	5156.36	4024.8	3150.1	1267.13	1319.23	2233.99	2351.54
752078	753613	+	SPV_0740	SPD_0740	.	495.488	512.138	318.248	238.856	267.654	280.275	414.741	439.961
753606	754664	+	SPV_0741	SPD_0741	.	529.004	486.446	396.445	284.466	242.597	271.046	375.48	406.203
754667	755623	+	SPV_0742	SPD_0742	.	689.885	742.164	591.023	538.129	297.36	350.167	617.635	635.45
755708	756223	+	SPV_0743	SPD_0743	.	14.7112	4.9872	3.15239	13.4895	10.8076	5.74782	18.4083	14.8086
756124	757055	+	SPV_0744	SPD_0744	.	17.2972	8.6307	6.03021	12.1601	10.6094	9.29582	20.0555	17.8275
757098	757739	-	SPV_0745	SPD_0745	plsY	145.094	113.903	52.9875	43.9419	94.8862	109.309	111.329	98.065
757875	759818	+	SPV_0746	SPD_0746	parE	271.705	216.252	171.108	136.232	169.093	161.397	306.316	333.846
759818	759925	+	SPV_2233	.	.	179.978	116.69	105.364	106.616	100.82	100.349	176.237	184.52
759939	760064	+	SPV_0747	SPD_0747	.	286.175	188.926	142.597	153.071	161.156	147.33	283.623	310.275
760274	762709	+	SPV_0748	SPD_0748	parC	274.843	196.846	166.298	181.156	152.216	151.177	294.041	314.513
762839	763861	+	SPV_0749	SPD_0749	ilvE	380.378	193.913	128.095	196.834	224.525	210.412	390.845	419.505
763917	764621	+	SPV_0750	SPD_0750	.	296.222	139.255	88.8593	192.726	164.883	136.222	335.179	350.185
764686	765375	+	SPV_0751	SPD_0751	.	298.171	193.919	122.038	210.057	173.799	149.759	338.525	371.779
765372	766295	+	SPV_0752	SPD_0752	.	259.753	185.222	160.746	205.15	132.333	115.665	269.33	264.989
766310	766954	+	SPV_0753	SPD_0753	pcp1	386.524	306.348	225.821	317.99	168.586	165.364	430.195	433.336
767122	767352	+	SPV_0754	SPD_0754	.	369.101	314.54	148.301	162.002	256.703	277.782	484.289	436.291
767402	767482	+	SPV_0755	SPD_0755	tRNA-Tyr-1	284.023	274.677	136.048	108.393	292.468	251.7	441.191	368.256
767492	767563	+	SPV_0756	SPD_0756	tRNA-Gln-1	213.886	146.943	134.754	129.939	310.634	290.614	249.968	188.633
767725	768927	+	SPV_0757	SPD_0757	rpsA	4632	5513.68	4063.22	3207.9	3911.08	4102.34	4606.61	4939.44
769062	770389	-	SPV_0758	SPD_0758	.	1.31801	1.23719	0.387847	0.758678	1.79939	1.29282	0.975	1.24255
770583	771080	+	SPV_0759	SPD_0759	.	342.608	326.794	154.658	121.678	260.011	284.204	340.6	378.244
771080	772735	+	SPV_0760	SPD_0760	dnaX	358.594	386.241	216.128	162.271	243.283	224.068	358.494	380.103
772763	772957	+	SPV_0761	SPD_0761	.	378.976	382.184	241.406	202.243	258.065	289.995	379.144	374.283
773107	773877	+	SPV_0762	SPD_0762	sufC	931.34	1072.35	977.674	864.34	383.601	460.39	405.234	425.572
773905	775167	+	SPV_0763	SPD_0763	sufD	905.78	1122.49	1023.88	840.117	351.72	407.975	351.226	377.275
775178	776404	+	SPV_0764	SPD_0764	sufS	842.28	911.074	1020.54	777.257	325.704	344.736	282.809	277.034
776391	776831	+	SPV_0765	SPD_0765	sufE2	686.906	794.16	767.309	719.987	253.579	254.512	261.015	248.393
776885	778297	+	SPV_0766	SPD_0766	sufB	925.589	1118.94	1137.8	972.382	331.461	351.148	289.933	305.245
778496	779737	-	SPV_0767	SPD_0767	pbp3	185.232	204.191	107.244	82.28	144.062	140.653	280.227	264.49
779840	780949	+	SPV_0768	SPD_0768	cozE	257.679	259.871	136.832	112.034	125.933	155.445	220.933	214.296
781595	781939	+	SPV_0769	SPD_0769	ssrA	11338.9	16680.7	19592.1	15669	8135.91	10146.3	26230.8	21584.1
782125	782212	-	SPV_0770	SPD_0770	tRNA-Ser-1	14.9388	10.6082	13.6116	9.81355	13.3766	9.75489	17.6564	14.424
782374	783114	+	SPV_0771	SPD_0771	fruR	66.1491	56.2714	26.3487	22.9204	47.6575	59.3718	70.5937	71.7733
783111	784022	+	SPV_0772	SPD_0772	fruB	68.2638	67.5572	28.8947	28.4077	57.1145	52.7106	83.0546	90.7444
784019	785971	+	SPV_0773	SPD_0773	fruA	82.939	86.3572	57.5909	44.0714	59.8213	58.1297	70.74	68.1774
786057	788360	+	SPV_0774	SPD_0774	ftsK	172.805	169.092	117.598	76.9637	111.89	120.996	170.954	182.353
788405	788833	-	SPV_0775	SPD_0775	.	36.3348	20.3096	13.9606	29.5245	633.844	543.272	57.3455	65.6845
788971	790113	+	SPV_0776	SPD_0776	.	194.211	174.235	153.421	87.5178	124.485	122.982	196.203	182.012
790122	791336	+	SPV_0777	SPD_0777	thiI	211.916	224.864	143.541	112.895	122.921	117.107	180.1	183.554
791471	792295	+	SPV_0778	SPD_0778	.	9.56086	7.92076	3.62975	4.18712	10.1662	6.63332	12.2418	15.2317
792317	793056	+	SPV_2238	.	.	9.26324	4.62554	4.85602	4.86257	7.35712	10.1504	13.6479	12.35
793069	794235	+	SPV_0781	SPD_0781	.	10.2189	10.3991	7.69805	7.27677	5.79996	7.99951	17.3084	12.7257
794495	794620	+	SPV_2239	.	.	3.47286	0	1.9013	0	2.33559	1.70323	0.678229	0
794743	796236	+	SPV_0782	SPD_0782	.	87.5532	37.9072	21.0059	33.2373	48.949	40.7955	71.8467	76.8892
796249	796860	+	SPV_0783	SPD_0783	.	119.832	46.7776	19.5722	47.2718	58.9051	45.9372	105.15	118.427
796939	800289	+	SPV_0784	SPD_0784	.	275.287	201.505	125.465	134.697	168.527	158.314	302.545	297.346
800560	800760	+	SPV_0785	SPD_0785	.	409.4	351.935	205	297.889	216.204	196.457	432.025	361.949
800875	801345	-	SPV_0786	SPD_0786	argR2	23.9239	19.1592	9.4096	18.6409	16.245	10.7076	21.7175	23.9848
801362	803635	-	SPV_0787	SPD_0787	pepX	16.6	15.8734	7.0057	8.92455	13.5884	10.9002	21.2384	21.4901
803981	807082	+	SPV_0788	SPD_0788	dnaE	114.607	70.9217	39.85	43.059	77.1288	71.1899	112.617	112.364
807165	808172	+	SPV_0789	SPD_0789	pfkA	2134.3	2068.46	1478.5	1404.48	1282.39	1418.16	2287.61	2254.28
808231	809736	+	SPV_0790	SPD_0790	pyk	3028.1	3026.7	2488.69	2196.64	1589.94	1708.59	3070.64	3145.96
810476	811128	-	SPV_2240	.	.	2.5884	1.90611	0.733732	0	2.25333	0	0.39657	1.16629
811543	812415	+	SPV_0792	SPD_0792	.	69.4848	31.0103	23.188	41.3825	36.912	35.2763	74.3064	75.7514
812428	812592	+	SPV_0793	SPD_0793	.	39.4613	22.6307	16.9437	31.1068	18.424	26.6634	55.9825	62.5731
812564	812905	-	SPV_0794	SPD_0794	.	5.18928	2.95705	1.59709	2.90389	4.58637	5.02006	4.60374	4.23103
813048	813359	+	SPV_0795	SPD_0795	.	55.6787	27.4271	40.3112	34.5991	24.5237	23.0428	70.135	78.925
813363	814079	+	SPV_0796	SPD_0796	.	40.206	22.7846	19.2119	30.7136	29.9621	18.4078	51.1058	51.6929
814209	815024	-	SPV_0797	SPD_0797	.	207.02	198.868	117.286	113.241	118.471	119.27	174.068	199.574
815021	815926	-	SPV_0798	SPD_0798	.	164.379	160.566	86.2005	79.9093	91.5986	104.935	146.916	164.198
815927	816058	-	SPV_0799	SPD_0799	.	164.327	134.37	69.8727	70.8757	103.669	91.8585	124.576	137.508
816316	817637	+	SPV_2242	.	.	43.6123	28.0102	11.4164	17.2022	36.0621	26.136	44.4659	45.5108
817739	819868	+	SPV_0802	SPD_0802	tex	146.407	121.912	89.8644	65.952	93.4665	92.9966	139.024	141.054
819855	820304	+	SPV_2244	.	.	159.215	169.762	111.53	96.2746	88.6124	91.8043	173.503	190.114
820363	820635	+	SPV_0803	SPD_0803	.	288.239	343.088	199.636	190.328	743.797	858.823	313.029	320.349
820989	821180	-	SPV_2245	.	.	3.91256	3.24138	1.24773	4.49788	7.66367	4.47099	10.79	9.25538
821483	821593	+	SPV_2246	.	.	10.9975	16.8201	1.07911	10.3735	25.1865	6.7669	3.49946	3.43056
821608	822366	+	SPV_0804	SPD_0804	.	8.78392	11.0694	4.89227	6.63719	10.6625	12.441	10.2356	10.2013
822368	824356	+	SPV_0805	SPD_0805	.	13.691	13.4544	9.51509	7.74296	11.8365	12.3542	11.3922	11.487
824399	824989	-	SPV_0806	SPD_0806	.	2.54217	3.68563	3.64817	1.94832	3.98355	2.54188	1.75269	2.14773
825069	825944	-	SPV_0807	SPD_0807	.	6.3244	4.97308	6.42664	6.90086	6.55086	7.34957	7.53822	9.99798
826177	826290	-	SPV_0808	SPD_0808	.	4.94218	0	0	0	5.16289	3.76504	0	0
826260	826587	+	SPV_2247	.	srf-13	361.291	326.352	225.686	218.092	294.285	324.201	348.175	409.429
826651	828126	+	SPV_0809	SPD_0809	cad	150.14	143.78	103.064	77.2319	88.8238	79.9689	108.163	125.297
828280	828807	-	SPV_0810	SPD_0810	.	2.84549	2.94671	0.226859	0.817796	2.22943	1.21936	2.94273	1.4424
829063	829923	+	SPV_0811	SPD_0811	speE	160.21	126.131	101.696	93.9487	96.386	71.9097	112.637	134.744
829920	831179	+	SPV_0812	SPD_0812	lys1	195.777	165.588	134.327	134.908	107.788	102.109	132.871	149.496
831179	832306	+	SPV_0813	SPD_0813	nspC	211.611	199.862	181.584	146.101	121.445	116.912	149.683	147.636
832303	833388	+	SPV_0814	SPD_0814	aguA	249.625	255.872	214.526	195.886	139.419	128.745	182.774	179.877
833398	834273	+	SPV_0815	SPD_0815	.	219.639	226.985	199.499	194.538	124.13	116.368	142.044	145.333
834454	835263	-	SPV_0816	SPD_0816	.	61.2098	56.8562	30.7588	23.4556	45.7776	55.374	68.7363	67.0696
835535	835756	+	SPV_2249	.	.	49.4885	49.7596	64.2073	71.9661	57.6639	33.8345	78.1546	106.347
835810	836481	+	SPV_0817	SPD_0817	.	41.7805	47.4631	65.773	61.471	44.8872	31.6163	58.189	67.9987
836533	836730	-	SPV_2250	.	.	1.897	1.57158	2.41983	0	0	1.08388	1.30788	1.28213
836723	837631	+	SPV_0818	SPD_0818	cmbR	178.196	151.992	95.5355	77.1122	110.559	119.108	232.466	240.038
837628	838089	+	SPV_0819	SPD_0819	lspA	150.405	131.676	80.8915	79.1315	93.9546	88.0262	168.997	164.021
838079	838966	+	SPV_0820	SPD_0820	rluD1	163.058	118.792	103.73	89.4713	100.58	108.15	172.64	171.814
838969	840852	+	SPV_0821	SPD_0821	cbpE	200.712	219.753	157.802	160.205	124.259	119.777	217.793	227.182
840953	842062	+	SPV_0822	SPD_0822	proB	155.741	133.44	86.0054	63.9266	99.8182	92.3199	166.108	171.071
842072	843334	+	SPV_0823	SPD_0823	proA	195.237	194.76	132.206	98.12	114.638	117.074	198.167	198.989
843338	844135	+	SPV_0824	SPD_0824	proC	202.276	222.461	160.159	142.85	119.3	120.616	215.638	228.73
844251	844889	+	SPV_0825	SPD_0825	tmk	181.484	127.099	70.8568	56.0862	146.682	122.921	179.529	171.426
844886	845776	+	SPV_0826	SPD_0826	holB	175.261	103.724	53.3708	60.2544	99.9115	97.7897	171.768	166.962
845816	846133	+	SPV_0827	SPD_0827	yabA	176.286	110.085	59.1375	62.4611	106.424	99.8802	154.725	175.228
846136	847005	+	SPV_0828	SPD_0828	.	137.398	88.5232	51.4924	67.4992	78.8142	79.6761	122.634	117.593
847232	847750	+	SPV_0829	SPD_0829	.	56.0875	20.9847	16.6171	32.7245	41.9597	31.0126	68.3575	58.2072
847859	848506	+	SPV_0831	SPD_0831	.	2.12437	1.44061	0	1.3327	2.27072	0.993553	1.59852	0.783524
848495	849299	-	SPV_2251	.	.	14.9776	9.40476	4.62164	6.47963	11.1207	9.24279	12.2339	12.8602
849793	851127	+	SPV_0833	SPD_0833	trmFO	178.659	163.162	107.131	79.9982	90.8205	86.0038	129.189	140.147
851211	851948	+	SPV_0834	SPD_0834	pyrH	897.534	871.325	482.698	383.039	563.647	555.275	822.146	839.154
851957	852514	+	SPV_0835	SPD_0835	frr	877.927	862.974	509.824	446.499	530.029	532.48	755.068	773.869
852535	853428	+	SPV_0836	SPD_0836	.	228.451	180.125	118.71	121.07	124.429	138.031	210.152	210.7
853437	853652	+	SPV_0837	SPD_0837	.	226.928	163.51	159.154	112.614	157.361	129.162	221.195	208.613
853738	854706	+	SPV_0838	SPD_0838	phoH	385.877	343.928	249.453	196.069	279.404	294.338	400.6	413.41
854899	855399	+	SPV_0839	SPD_0839	.	409.155	372.041	287.141	258.561	266.971	290.213	462.097	458.066
855402	855728	+	SPV_2252	.	.	427.581	488.17	330.041	295.787	314.534	336.35	506.041	569.054
856029	857140	-	SPV_0841	SPD_0841	ald	8.10659	7.55545	7.75565	5.69516	11.6444	7.91269	8.3836	6.3922
857317	857886	+	SPV_0842	SPD_0842	.	29.6531	38.2142	32.3621	34.3417	50.5963	61.7467	72.6906	76.8266
857954	858604	+	SPV_0843	SPD_0843	comEA	4.90422	4.06293	2020.47	2575.08	2089.15	1862.4	60.8616	61.0282
858588	860828	+	SPV_0844	SPD_0844	comEC	3.01691	3.12422	1083.49	1484.47	2284.88	1870.9	110.818	102.972
861049	861195	+	SPV_2256	.	.	166.084	145.002	960.698	1911.26	3537.42	3013.26	424.554	474.048
861227	861814	+	SPV_2257	.	.	102.844	79.3808	599.52	831.771	2365.29	2021.43	252.794	224.935
861818	862999	+	SPV_0846	SPD_0846	.	74.6762	62.2608	461.291	733.542	2315.69	2068.09	212.952	204.357
863279	863836	+	SPV_0847	SPD_0847	infC	2832.02	3520.21	2663.53	2468.26	2389.09	2600.87	2701.91	2764.5
863869	864069	+	SPV_0848	SPD_0848	rpmI	3692.52	4464.01	3530.28	2996.08	2732.02	2595.04	3069.51	3378.51
864121	864480	+	SPV_0849	SPD_0849	rplT	3294.11	3597.93	3437.4	3085.75	2608.51	2864.12	3075.51	2812.58
864538	864918	+	SPV_0850	SPD_0850	gloA	613.193	626.02	696.998	616.906	512.874	552.854	708.912	645.648
865168	865968	+	SPV_0851	SPD_0851	pyrK	25.6734	15.7334	9.42103	7.18762	13.5937	16.6113	26.3486	23.9283
865979	866917	+	SPV_0852	SPD_0852	pyrDb	17.1002	13.4212	9.82236	5.82473	12.5361	10.0562	21.9247	20.682
867016	869124	+	SPV_0853	SPD_0853	lytB	115.139	101.068	54.978	52.4134	83.8621	89.0382	129.05	132.889
869185	870840	-	SPV_0854	SPD_0854	pavA	141.419	117.629	64.6648	58.2334	97.2064	92.0117	166.229	161.883
870945	871442	+	SPV_0855	SPD_0855	ybeY	276.424	253.062	116.414	72.2551	215.1	206.851	257.92	277.056
871423	871818	+	SPV_0856	SPD_0856	dgkA	173.101	146.157	84.6941	46.5235	118.903	136.026	161.196	171.485
871835	872734	+	SPV_0857	SPD_0857	era	278.678	292.156	154.918	119.624	185.236	183.013	284.712	300.121
872783	873607	+	SPV_0858	SPD_0858	mutM	198.388	152.757	92.486	79.0318	113.79	105.743	166.519	179.549
873607	874212	+	SPV_0859	SPD_0859	coaE	140.387	113.737	83.017	71.7286	61.9164	82.16	123.07	133.005
874199	875398	+	SPV_0860	SPD_0860	pmrA	88.6585	77.4042	64.3827	45.8184	52.1129	51.1481	79.6302	84.3032
875398	875547	+	SPV_2259	.	rpmG1	118.316	153.512	78.2574	111.308	58.857	56.5133	125.164	137.932
875587	875820	+	SPV_0861	SPD_0861	secG	556.185	643.622	417.7	270.027	465.951	528.723	665.107	612.957
875922	878276	+	SPV_0862	SPD_0862	rnr	73.2869	49.2855	35.7565	43.2713	91.1596	74.862	109.357	101.922
878239	878706	+	SPV_0863	SPD_0863	smpB	89.8884	74.8011	47.6056	74.4264	109.728	90.3369	150.783	156.223
878722	879582	+	SPV_0864	SPD_0864	tehB	117.568	107.88	83.3325	95.9548	121.679	102.568	173.843	153.172
879655	880608	+	SPV_0865	SPD_0865	coiA	1.08272	1.63088	213.95	271.419	199.583	161.968	4.88604	2.26187
880627	882429	+	SPV_0866	SPD_0866	pepF1	315.556	189.241	274.442	467.56	458.32	390.174	279.858	282.233
882431	883144	+	SPV_0867	SPD_0867	.	200.691	71.2559	142.094	282.22	312.008	259.693	170.464	182.041
883211	884152	+	SPV_0868	SPD_0868	prsA	366.833	167.148	208.029	527.446	3285.24	2641.36	438.335	443.854
884271	884612	-	SPV_2260	.	.	0	2.72958	0	0	1.29072	0.627507	0.757193	1.85571
884612	884746	-	SPV_2262	.	.	0.236492	0.576245	0	0.703668	3.09544	0.317937	0.633014	1.93687
885372	885992	-	SPV_0870	SPD_0870	gpmB2	127.772	90.696	58.2513	56.7848	54.2602	58.0581	118.221	134.698
885992	886474	-	SPV_0871	SPD_0871	ebsC	132.395	105.979	48.6071	48.2754	73.1142	58.8727	138.863	140.334
886474	887316	-	SPV_0872	SPD_0872	.	116.068	104.278	44.9004	46.27	63.7094	68.6082	134.088	130.545
887411	888211	-	SPV_0873	SPD_0873	.	229.302	240.858	138.474	98.8298	210.151	226.932	209.496	219.95
888355	889734	+	SPV_0874	SPD_0874	glmU	484	404.186	208.142	185.652	350.476	351.847	491.93	535.317
889744	890289	+	SPV_0875	SPD_0875	.	486.189	357.62	194.59	194.546	332.553	299.311	478.792	528.414
890301	890615	+	SPV_0876	SPD_0876	macP	381.269	352.662	176.44	195.108	278.87	277.287	460.785	479.114
890632	891324	+	SPV_0877	SPD_0877	mtnN	415.578	364.606	233.86	220.779	267.107	268.182	448.603	441.419
891401	891892	+	SPV_0878	SPD_0878	orfX	748.92	662.823	355.45	407.808	528.756	548.296	877.412	866.329
891990	892580	+	SPV_0879	SPD_0879	dnaQ	109.313	73.7126	54.3173	70.1395	69.4632	68.994	98.1507	94.7149
892589	894352	+	SPV_0880	SPD_0880	.	90.8139	80.6156	63.5576	60.8693	55.9708	59.2482	83.384	88.2903
894548	895212	+	SPV_2263	.	.	42.3135	44.1771	19.2659	20.1505	40.0626	45.2548	42.5941	44.0383
895373	895573	+	SPV_0883	SPD_0883	.	9.34342	9.28873	4.76743	5.72864	20.4975	8.54159	5.15344	9.47245
895615	896019	+	SPV_0884	SPD_0884	.	9.27421	10.7566	3.54909	4.26466	10.1728	11.6577	8.95171	10.9693
896250	896957	+	SPV_0885	SPD_0885	ccdA-2	61.142	72.2993	46.3562	37.6094	29.5116	37.7382	49.0122	68.306
896968	897525	+	SPV_0886	SPD_0886	.	110.898	107.349	66.9747	56.4895	56.9584	50.5751	89.5686	81.2085
897899	899290	+	SPV_0887	SPD_0887	yfnA	141.527	104.618	62.6445	46.323	108.031	103.295	136.549	149.363
899433	900350	+	SPV_0888	SPD_0888	lmb	188.314	122.537	44.6246	62.2452	107.071	105.434	221.865	227.452
900358	902850	+	SPV_2265	.	phtD	222.405	165.697	91.0975	114.083	121.507	118.71	297.55	290.673
903272	903652	+	SPV_2266	.	dhaM	4.43628	5.71708	1.25755	3.77775	7.72401	2.2531	4.07811	3.99782
904110	904823	+	SPV_1034	SPD_1034	.	136.249	106.993	41.9404	56.0408	72.1286	80.2524	119.506	121.42
904837	905484	+	SPV_1033	SPD_1033	.	59.9925	46.3397	28.8363	26.2099	30.8817	32.7873	66.1387	61.7025
905620	906273	+	SPV_1032	SPD_1032	ung	233.461	223.626	94.1404	78.5685	162.892	162.76	289.845	311.893
906283	906747	+	SPV_1031	SPD_1031	mutX	212.237	187.038	104.068	81.7163	131.004	127.38	244.759	260.413
906760	908028	+	SPV_1030	SPD_1030	pyrC	222.433	188.812	116.95	100.718	111.082	120.833	243.145	243.659
908042	908302	+	SPV_2267	.	.	148.587	153.798	118.405	98.1606	85.6921	91.681	221.753	219.333
908313	909674	+	SPV_1029	SPD_1029	pdrM	174.703	171.465	129.544	115.505	95.2861	101.631	186.044	192.726
909828	910796	+	SPV_1028	SPD_1028	acoA	263.389	284.198	136.84	111.551	160.809	147.944	197.627	219.935
910812	911804	+	SPV_1027	SPD_1027	acoB	202.176	175.485	110.373	105.086	101.799	106.331	125.568	139.202
912022	913065	+	SPV_1026	SPD_1026	acoC	253.462	222.351	141.122	150.825	112.894	124.777	144.239	171.186
913111	914814	+	SPV_1025	SPD_1025	acoL	250.569	278.12	191.693	201.116	106.212	119.394	151.592	155.758
914878	915867	+	SPV_1024	SPD_1024	lplA	298.303	363.978	264.125	270.563	112.512	119.877	182.318	187.319
915940	917010	-	SPV_1023	SPD_1023	xerS	26.829	22.953	12.3025	12.0951	25.2794	23.6449	25.1465	30.3402
917594	919144	-	SPV_1021	SPD_1021	.	258.092	245.066	195.234	170.658	172.283	174.827	298.948	306.074
919160	919939	-	SPV_1020	SPD_1020	rnhB	241.856	207.847	128.535	98.9072	164.12	157.792	287.512	295.033
919926	920777	-	SPV_1019	SPD_1019	rbgA	243.791	181.335	124.984	89.7042	171.666	167.001	292.242	284.999
921236	927127	-	SPV_1018	SPD_1018	zmpA	133.298	93.7426	68.8359	107.583	68.9761	59.6982	102.978	105.388
927336	928514	-	SPV_1017	SPD_1017	.	109.91	84.4573	70.5076	85.7	42.1833	38.5893	121.902	119.502
928684	932334	-	SPV_1016	SPD_1016	rexA	127.774	87.6158	71.6197	74.7059	54.73	51.7268	117.387	120.986
932331	935606	-	SPV_1015	SPD_1015	rexB	91.3789	65.9199	42.6695	36.1588	54.078	52.2762	80.5496	80.8235
936131	936978	+	SPV_2268	.	.	139.049	146.886	54.4075	70.082	175.006	170.537	172.386	173.656
937076	937324	+	SPV_1013	SPD_1013	.	30.1691	18.7453	8.65892	8.09257	18.9099	18.0994	23.92	23.4491
937462	938766	-	SPV_1012	SPD_1012	eno	9202.47	9905.3	7744.23	5998.16	4796.05	5440.01	9546.4	9483.53
938930	939376	+	SPV_1010	SPD_1010	.	68.903	89.8015	34.2999	27.0476	69.7857	67.2149	78.7888	85.7564
939373	940488	-	SPV_1011	SPD_1011	glxK	4.71189	5.29774	3.4346	2.83737	7.38349	3.36526	3.2486	4.89071
940497	941142	-	SPV_1009	SPD_1009	serB	6.39576	4.81691	2.96673	3.11927	6.37769	3.4882	7.61647	3.34029
941201	942634	-	SPV_1008	SPD_1008	glgA	38.9618	35.1534	33.9131	26.1969	16.9306	19.3805	28.6229	31.5999
942631	943770	-	SPV_1007	SPD_1007	glgD	49.5041	49.1325	28.4744	24.7462	25.1691	24.9434	42.365	47.3207
943760	944902	-	SPV_1006	SPD_1006	glgC	56.4394	51.726	23.2647	26.3183	27.9352	26.1923	37.8358	48.9733
944892	946820	-	SPV_1005	SPD_1005	glgB	32.0793	26.7779	12.7295	12.3861	19.7563	20.9712	28.8628	26.3864
947285	948709	-	SPV_1004	SPD_1004	gapN	116.635	65.9467	34.9679	25.6553	156.332	169.126	295.851	304.634
948728	948901	+	SPV_1003	SPD_1003	.	1.07933	0	0	0	1.69129	0	1.48828	0
949253	951532	-	SPV_1002	SPD_1002	pulA	330.137	297.525	217.498	228.524	178.249	172.91	286.106	316.77
951644	953602	-	SPV_1001	SPD_1001	ligA	233.723	180.286	101.5	97.2773	149.471	150.083	199.739	210.191
953695	954873	-	SPV_1000	SPD_1000	.	32.4951	36.4222	22.1479	18.5561	25.959	26.7577	40.1948	39.4035
954953	955816	-	SPV_0999	SPD_0999	rggD	166.61	176.115	99.8181	92.7896	120.745	121.959	216.999	197.448
955819	957720	-	SPV_0998	SPD_0998	.	234.358	186.834	113.232	96.9385	164.549	159.207	280.881	288.564
958146	958421	-	SPV_0997	SPD_0997	hlpA	2465.93	2648.35	2336.61	1290.17	1281.63	1471.15	2668.42	2327.99
958527	959366	-	SPV_0996	SPD_0996	.	270.972	273.017	137.179	125.427	231.224	219.717	299.654	292.545
959508	960356	+	SPV_0995	SPD_0995	.	86.491	81.0002	31.0388	23.0563	53.3803	59.9081	88.4552	89.4048
960449	961366	-	SPV_0994	SPD_0994	ribF	128.066	165.416	3379.46	2906.55	257.419	258.558	232.444	281.792
961703	961831	+	SPV_0993	SPD_0993	.	0.727917	1.2061	0	0	2.28128	0	3.01116	0
961803	961973	+	SPV_0992	SPD_0992	.	1.64739	0.909861	0	0	0	0	0.757193	0
962319	962612	-	SPV_0991	SPD_0991	rpmA	5015.74	6418.2	6737.11	4801.16	3975.35	4317.7	5185.37	5061.69
962629	962973	-	SPV_0990	SPD_0990	.	5426.68	8320.03	7081.01	4961.7	4682.11	4349.69	6325.01	7011
962989	963303	-	SPV_0989	SPD_0989	rplU	4587.75	6274.33	5677.65	4239.37	3726.21	4042.46	4394.51	5010.34
963485	964177	-	SPV_0988	SPD_0988	.	98.9148	94.2947	59.8044	44.862	98.0949	87.6391	111.357	122.352
964591	964890	+	SPV_0987	SPD_0987	.	685.48	818.384	533.428	478.814	385.513	452.106	828.672	839.436
965072	965590	+	SPV_2271	.	.	28.8688	23.7426	12.9475	16.6285	19.4035	20.9356	28.8	29.1378
965587	966389	+	SPV_0986	SPD_0986	.	15.6416	12.5864	7.00492	8.25593	10.8662	10.089	18.4723	21.9497
966651	967625	-	SPV_0985	SPD_0985	eutD	205.235	189.576	137.718	121.346	546.766	487.764	156.04	141.121
967669	968565	-	SPV_0984	SPD_0984	rluD3	134.414	121.416	81.1898	71.5649	380.241	342.367	97.8679	101.601
968562	969380	-	SPV_0983	SPD_0983	ppnK	179.548	147.038	83.0721	75.2173	464.604	385.324	124.105	141.809
969364	970035	-	SPV_0982	SPD_0982	.	186.545	169.015	91.084	82.6753	499.89	426.82	159.538	179.252
970163	970732	+	SPV_0981	SPD_0981	.	33.9363	16.3775	10.0869	16.1608	31.4936	23.3433	40.8884	57.0075
970845	971804	+	SPV_0980	SPD_0980	prs2	403.384	289.455	169.94	159.525	260.565	255.405	401.253	415.302
971814	972929	+	SPV_0979	SPD_0979	nifS	405.644	315.634	175.487	174.111	202.123	208.069	418.606	444.94
972934	973281	+	SPV_0978	SPD_0978	.	419.318	367.506	215.469	256.017	174.626	216.766	499.317	513.559
973289	973504	+	SPV_0977	SPD_0977	.	422.121	391.847	224.591	252.548	170.304	234.479	446.586	435.443
973587	974228	+	SPV_0976	SPD_0976	rex	465.411	263.673	128.737	111.424	308.036	333.611	560.072	591.355
974246	974935	+	SPV_0974	SPD_0974	.	525.031	285.467	130.198	99.9181	235.428	257.529	649.84	697.752
974932	975612	-	SPV_0975	SPD_0975	radC	1.93042	4.56935	1519.7	1787.63	2387.99	1939.66	22.8159	18.6389
975655	977946	-	SPV_0973	SPD_0973	pcrA	134.379	144.997	117.064	88.9214	98.9937	100.188	140.101	147.2
978137	978939	-	SPV_2274	.	.	36.1994	19.7128	15.1346	18.6305	22.9894	21.6532	30.4528	30.7068
979320	980180	-	SPV_0970	SPD_0970	map	456.419	495.129	401.22	317.453	295.481	322.534	503.183	501.532
980196	981473	-	SPV_0969	SPD_0969	.	384.79	371.191	229.722	198.329	285.995	280.77	409.919	418.733
981466	982017	-	SPV_0968	SPD_0968	.	290.72	266.639	172.512	140.803	248.969	214.413	359.823	398.499
982033	983292	-	SPV_0967	SPD_0967	murA-1	448.118	452.558	217.128	175.917	361.2	359.638	494.902	579.147
984561	985863	+	SPV_0966	SPD_0966	.	3.05846	2.24484	1.17667	1.46252	1.85876	1.22209	2.27559	2.81138
985914	986072	-	SPV_0965	SPD_0965	.	532.108	455.016	461.8	389.25	416.441	392.097	648.215	619.486
986082	987392	-	SPV_0964	SPD_0964	obgE	403.897	346.894	276.841	236.374	289.683	280.168	463.6	473.449
987456	987590	-	SPV_0963	SPD_0963	.	532.108	457.539	226.254	271.872	437.067	437.958	698.233	581.061
987649	987825	-	SPV_0962	SPD_0962	.	406.906	321.721	202.343	227.689	349.152	313.424	440.379	547.165
987856	989181	-	SPV_0961	SPD_0961	lafA	267.541	210.734	139.926	125.805	242.241	234.838	320.478	309.956
989197	990240	-	SPV_0960	SPD_0960	lafB	248.245	181.368	104.178	90.3022	241.714	231.669	263.425	276.111
990355	990684	-	SPV_0959	SPD_0959	.	447.881	471.002	559.707	752.373	2373.01	2089.82	465.343	463.875
990698	991807	-	SPV_0958	SPD_0958	rpoD	385.672	375.93	482.472	615.407	2064.24	1641.94	374.209	384.452
991810	993570	-	SPV_0957	SPD_0957	dnaG	281.811	229.448	317.581	347.611	1322.19	1210.26	671.296	620.022
993660	994418	-	SPV_0956	SPD_0956	.	150.193	118.278	59.0229	74.9054	71.1479	70.1221	110.885	111.545
994415	995281	-	SPV_0955	SPD_0955	trpY	141.014	88.8295	48.0785	55.6139	76.8806	74.7537	93.7872	115.804
995350	996354	-	SPV_0954	SPD_0954	.	257.505	154.812	75.5638	85.6432	102.487	87.9784	170.579	173.788
996767	999463	-	SPV_0953	SPD_0953	ppc	476.888	402.897	305.65	271.48	318.127	311.766	557.048	558.223
999483	1000712	-	SPV_0952	SPD_0952	ftsW	282.544	205.93	116.665	88.1145	231.959	256.482	307.278	298.958
1000866	1001166	-	SPV_2278	.	.	1.87179	2.06759	1.59178	0	4.88845	0	0	0.843394
1001614	1001835	-	SPV_0951	SPD_0951	.	4.22979	1.40168	0	1.29669	6.62804	0	2.33297	0
1002494	1003705	-	SPV_0950	SPD_0950	mefE	4.80353	1.54046	2.96489	2.61263	5.82742	3.36431	4.27327	3.56077
1004088	1004732	-	SPV_0949	SPD_0949	.	7.27917	4.10072	0.742832	3.79356	8.2126	4.99087	5.01861	4.32942
1004751	1005950	-	SPV_0948	SPD_0948	nikS	4.22556	0.907587	0.399272	2.03904	5.02737	1.96724	3.7765	2.96172
1005965	1006900	-	SPV_0947	SPD_0947	.	5.51771	0.664899	0.767831	1.53774	8.80339	1.03177	3.59667	2.44098
1006905	1008128	-	SPV_0946	SPD_0946	.	3.14539	0.762678	0.391444	0.470366	2.04364	1.75333	2.75039	2.07403
1008130	1009440	-	SPV_0945	SPD_0945	.	2.29202	1.66149	0.5482	1.75661	4.48947	1.06403	1.3827	1.35548
1009448	1010554	-	SPV_0944	SPD_0944	.	3.0537	0.562191	0.432816	0.91014	4.12052	1.26012	3.04109	1.26128
1010583	1012475	-	SPV_0943	SPD_0943	.	1.73616	0.986284	1.39207	0.228102	3.73103	1.13369	2.12038	3.5538
1012498	1013281	-	SPV_2279	.	.	3.95248	2.18297	0.458348	0.550761	5.63045	2.60047	2.4773	3.72374
1013291	1013899	-	SPV_0941	SPD_0941	.	5.24244	2.55478	0.196686	0.709025	4.10742	2.29056	4.89005	4.79378
1013901	1015196	-	SPV_0940	SPD_0940	rffD	2.17364	1.80077	0.369697	0.88847	2.49779	1.57313	1.69843	0.783524
1015296	1015367	-	SPV_2282	.	shp	0	0	0	0	0	0	0	0
1015448	1016302	+	SPV_0939	SPD_0939	mutR2	27.4565	13.102	5.88401	5.72362	18.5864	22.0883	26.9561	31.4729
1016347	1018232	-	SPV_2283	.	.	1.04556	1.8149	0.127022	0.457896	4.05695	1.02411	0.961146	0.134603
1018255	1018584	-	SPV_0935	SPD_0935	.	2.2764	2.82884	0.362975	0.872316	1.33766	1.95098	3.13891	0.769278
1018594	1018953	-	SPV_0934	SPD_0934	.	1.30419	1.72874	1.66363	1.59925	0.408729	1.19226	0.719334	2.11551
1019785	1020941	-	SPV_2285	.	.	37.0898	23.6674	10.974	22.1434	31.9211	17.9922	34.5802	33.2412
1020969	1021730	-	SPV_0931	SPD_0931	pezT	45.8416	32.2607	11.0036	26.0664	29.5443	22.8126	50.1268	55.4698
1021730	1022206	-	SPV_0930	SPD_0930	pezA	26.5758	13.6994	7.53344	12.6733	17.8915	16.6467	27.6876	25.0136
1022398	1022511	-	SPV_2286	.	.	14.8265	21.8367	4.20287	7.57538	10.3258	9.41261	24.9874	8.90743
1022651	1023295	-	SPV_2287	.	.	24.458	13.0258	4.45699	15.1742	22.3565	14.3072	30.1116	20.86
1023381	1025120	-	SPV_0927	SPD_0927	nplT	15.4344	12.3396	5.23184	7.11389	14.0377	11.4704	12.7992	13.1308
1025283	1026167	-	SPV_0926	SPD_0926	.	78.092	90.7147	63.0715	49.4411	50.5438	45.5889	59.9851	55.9356
1026279	1027133	-	SPV_0925	SPD_0925	.	26.2484	13.8299	8.40573	12.794	25.8145	21.2097	27.1075	28.9491
1027133	1027948	-	SPV_0924	SPD_0924	.	20.8286	9.53347	5.57807	8.81937	31.0153	18.0155	19.1999	24.2662
1028010	1028198	-	SPV_0923	SPD_0923	.	51.6706	41.1604	29.1532	33.508	43.5978	40.8776	56.1765	71.8603
1028520	1029086	-	SPV_0922	SPD_0922	.	22.5231	15.3665	6.33766	11.1693	20.2418	10.5979	16.8986	19.7
1029354	1031033	-	SPV_0921	SPD_0921	ccrB	17.5506	5.74187	1.71117	10.7949	12.7874	8.55875	11.869	14.2042
1031125	1031286	-	SPV_0920	SPD_0920	.	16.2299	7.68327	2.95757	5.33082	5.44972	2.64948	9.59112	9.40229
1031970	1032101	-	SPV_0919	SPD_0919	.	45.5279	2.35737	5.44462	67.6045	35.6709	19.5098	21.58	46.1567
1032250	1032459	-	SPV_2288	.	.	26.829	2.96355	0	28.7864	9.80949	13.2852	14.7977	35.0571
1033027	1033821	-	SPV_0918	SPD_0918	piaD	75.1211	16.635	14.9162	59.5644	26.8373	22.9455	47.8832	56.2008
1033821	1034828	-	SPV_0917	SPD_0917	piaC	47.6959	17.7504	10.2195	28.8435	18.8307	17.0323	37.8935	39.0363
1034828	1035835	-	SPV_0916	SPD_0916	piaB	144.206	60.0427	35.5305	72.2516	61.1634	49.8196	116.506	122.901
1035825	1036850	-	SPV_0915	SPD_0915	piaA	638.09	423.237	180.723	248.164	236.202	210.424	582.282	555.725
1036971	1037239	-	SPV_2289	.	.	51.6632	12.7245	3.56228	14.9818	58.5288	32.7097	70.7568	68.8918
1037243	1037461	-	SPV_2290	.	.	36.0169	19.8923	2.18779	7.88669	40.9849	22.5387	62.0795	79.9838
1037649	1037755	-	SPV_2291	.	srf-16	0	0	0	0	0	0	0	0
1038199	1039830	-	SPV_0914	SPD_0914	rlmCD	47.6411	27.8377	16.7342	17.8151	125.864	102.833	54.7434	53.9767
1039904	1040878	-	SPV_0913	SPD_0913	.	56.6297	53.2983	123.836	139.946	2622.91	2508.16	145.283	149.453
1040952	1041566	-	SPV_0912	SPD_0912	pvaA	161.694	140.154	89.5928	120.997	131.112	125.1	217.274	203.502
1041566	1042540	-	SPV_0911	SPD_0911	.	187.995	177.767	135.63	117.36	140.804	140.43	294.418	300.338
1042548	1043804	-	SPV_0910	SPD_0910	glyA	362.234	318.228	223.269	204.849	276.843	269.156	514.83	565.686
1043866	1044297	-	SPV_0909	SPD_0909	.	320.395	307.931	244.832	190.244	257.499	261.553	527.511	537.693
1044299	1044901	-	SPV_0908	SPD_0908	tsaC	592.684	555.002	384.771	317.462	450.944	458.043	942.864	1025.13
1044885	1045724	-	SPV_0907	SPD_0907	hemK	199.093	180.591	116.359	115.488	161.681	160.445	288.864	313.096
1045724	1046803	-	SPV_0906	SPD_0906	prfA	271.444	200.245	116.787	116.212	212.675	197.22	284.017	291.823
1046813	1047292	-	SPV_0905	SPD_0905	bltD	137.722	93.3518	45.6668	52.1754	143.157	116.693	182.891	201.767
1047282	1047881	-	SPV_0904	SPD_0904	tdk	232.719	174.775	80.8527	68.6076	193.002	180.986	237.164	227.418
1048004	1048186	+	SPV_0903	SPD_0903	xylH	435.127	448.905	234.327	149.438	270.163	341.261	540.562	453.622
1048323	1049696	+	SPV_0902	SPD_0902	mnmE	119.188	167.816	111.936	73.1184	59.7565	70.7549	81.9852	87.5768
1049743	1050678	-	SPV_0901	SPD_0901	dapA	99.72	108.711	71.6643	55.9736	81.117	74.9751	132.523	137.508
1050734	1051810	-	SPV_0900	SPD_0900	asd	170.365	173.355	109.438	73.5029	104.653	110.791	183.22	186.212
1051910	1052049	-	SPV_2292	.	srf-17	882.672	733.478	713.557	349.549	525.509	487.466	1056.19	756.145
1052153	1052225	-	SPV_0899	SPD_0899	tRNA-Thr-1	7.71792	8.52528	0	0	8.0626	2.93983	10.6422	3.47756
1052325	1052834	-	SPV_0898	SPD_0898	queT	490.128	621.735	729.024	544.12	181.764	213.766	271.654	302.145
1052957	1053388	+	SPV_0897	SPD_0897	mesH	13.0419	8.64368	2.21818	5.99717	10.8994	8.94198	9.59112	9.98993
1053470	1053847	+	SPV_0896	SPD_0896	mscL	400.447	498.864	296.602	273.395	175.17	221.42	244.573	260.578
1053889	1054983	-	SPV_0895	SPD_0895	hemH	15.0928	5.96769	4.37559	2.10312	16.6627	14.6991	15.3721	11.36
1055138	1056358	+	SPV_0894	SPD_0894	pepT	295.47	343.029	232.108	173.992	147.504	146.587	374.124	377.154
1056401	1058604	-	SPV_2293	.	phtF	2.38588	1.69422	0.652169	1.43671	3.33808	1.16846	2.81989	4.14656
1058830	1061949	-	SPV_0890	SPD_0890	phtE	72.0512	34.9072	18.9654	43.8255	102.622	80.3402	128.65	120.259
1062159	1064762	-	SPV_2297	.	phtB	98.7572	70.1453	40.9392	48.6407	60.8381	55.1353	128.684	129.612
1064920	1067370	-	SPV_1038	SPD_1038	phtA	137.678	84.0458	50.1412	95.5437	91.771	83.7066	216.804	205.855
1067491	1067628	+	SPV_2298	.	.	0	0	0	0	2.1325	0	0	0
1067625	1069349	-	SPV_1039	SPD_1039	ptsI	3251.16	3566.67	3090.44	2134.62	2066.31	2123.56	2841.66	2934.27
1069364	1069627	-	SPV_1040	SPD_1040	ptsH	4886.07	6061.97	4275.84	3795.12	3225.99	3596.3	4889.83	4760.39
1069978	1070196	+	SPV_1041	SPD_1041	nrdH	710.906	659.288	323.793	307.581	397.755	447.834	727.217	743.038
1070277	1072436	+	SPV_1042	SPD_1042	nrdE	415.253	346.468	230.469	225.494	232.158	220.271	363.264	399.127
1072624	1073586	+	SPV_1043	SPD_1043	nrdF	413.829	371.921	267.425	322.241	245.696	240.013	367.062	427.057
1073768	1074529	+	SPV_1044	SPD_1044	lacR	264.205	238.484	118.524	109.177	226.314	236.012	251.484	252.862
1074728	1074984	-	SPV_2299	.	.	2.19225	0	1.86431	0	1.14508	1.6701	0	0.987789
1075027	1076433	-	SPV_1046	SPD_1046	lacG-2	2.13564	1.76928	1.36212	1.84135	3.34652	0.610114	1.47241	1.9847
1076642	1078333	-	SPV_1047	SPD_1047	lacE-2	3.82931	2.29885	2.053	1.87146	5.7396	1.3952	2.52532	2.85069
1078333	1078650	-	SPV_1048	SPD_1048	lacF-2	2.65758	4.40339	2.6367	1.81047	1.85085	2.69947	1.62868	0
1078686	1079522	-	SPV_1049	SPD_1049	lacT	5.27283	3.34594	0.286217	1.3757	3.69175	0.769203	3.86739	2.7297
1079561	1079658	-	SPV_2300	.	srf-18	23.9544	12.7009	17.1117	14.687	34.5334	26.2785	26.4245	12.9521
1079756	1080735	-	SPV_2301	.	lacD	56.3408	46.1996	28.3565	37.4517	35.7346	32.5196	50.4708	44.8144
1080737	1081666	-	SPV_1051	SPD_1051	lacC	56.3408	40.8205	25.6307	34.0485	38.9215	35.0756	51.3743	42.1738
1081677	1082192	-	SPV_1052	SPD_1052	lacB	60.7811	62.1139	28.0883	39.3303	51.8991	46.7894	51.4407	60.2676
1082223	1082648	-	SPV_1053	SPD_1053	lacA	52.0205	44.1923	24.7436	35.1384	33.1589	39.2943	45.5916	58.996
1082806	1083150	-	SPV_1054	SPD_1054	.	4.8992	4.50975	1.38877	0.834389	0.853	3.7323	4.50365	1.47166
1083319	1084121	-	SPV_2304	.	.	24.9148	13.0282	6.16063	11.3712	14.7436	13.7691	20.1621	18.4848
1084129	1084431	-	SPV_1057	SPD_1057	.	1.85943	3.5944	1.18596	2.37512	4.85619	3.18724	1.70931	2.9324
1084469	1084965	-	SPV_1058	SPD_1058	.	2.0783	1.87831	0.723028	2.89602	3.8488	2.80674	1.30262	2.29855
1085125	1085277	+	SPV_1059	SPD_1059	.	3.06867	0	0	0	3.84686	0	0	0
1085358	1087181	-	SPV_1060	SPD_1060	lepA	364.074	326.185	265.175	249.672	198.449	212.372	351.243	352.957
1087260	1087988	-	SPV_1061	SPD_1061	pphA	295.486	251.414	188.463	198.622	131.399	149.254	247.238	255.951
1087990	1089657	-	SPV_1062	SPD_1062	recN	281.929	208.101	160.212	171.286	152.259	153.429	242.193	243.284
1089664	1090095	-	SPV_1063	SPD_1063	ahrC	174.761	91.1188	84.2908	103.951	99.4574	114.01	154.357	170.123
1090088	1090903	-	SPV_1064	SPD_1064	.	219.448	149.866	112.589	109.007	142.454	125.319	190.412	198.952
1090896	1091771	-	SPV_1065	SPD_1065	ispA	242.15	164.112	105.971	104.992	161.588	154.586	218.165	210.682
1091768	1091980	-	SPV_1066	SPD_1066	xseB	268.919	202.335	75.918	118.254	200.335	164.734	238.9	272.335
1091958	1093298	-	SPV_1067	SPD_1067	xseA	178.139	134.006	73.8699	55.2759	118.394	123.707	179.013	170.756
1093426	1094064	-	SPV_1068	SPD_1068	udk	321.821	372.531	198.699	159.925	245.007	255.581	337.58	343.647
1094172	1094474	-	SPV_1069	SPD_1069	.	206.087	178.18	160.104	149.157	108.779	114.387	230.757	206.106
1094471	1094566	-	SPV_2309	.	.	126.18	102.103	96.0749	92.9562	101.16	57.0051	161.85	132.22
1094715	1095593	-	SPV_1070	SPD_1070	truB	100.204	42.1269	28.3443	71.7204	53.902	37.599	87.7931	96.7505
1095694	1098879	-	SPV_1071	SPD_1071	.	35.1025	9.96221	4.84992	13.9143	19.8591	18.4228	36.048	32.7088
1098891	1100165	-	SPV_1072	SPD_1072	.	58.8448	30.7512	10.2402	17.159	45.9315	38.7977	60.2209	61.8228
1100261	1101520	-	SPV_2310	.	.	10.7316	9.87849	5.89402	6.16852	8.40814	5.45035	13.3591	12.0887
1101668	1102465	-	SPV_1075	SPD_1075	nirC	72.2499	37.0444	20.4139	13.3471	67.8552	79.3349	62.3062	58.5345
1102709	1103452	-	SPV_1076	SPD_1076	srtA	274.889	259.729	179.029	197.52	243.062	248.068	323.352	307.773
1103452	1105920	-	SPV_1077	SPD_1077	gyrA	382.071	322.767	229.861	191.035	305.31	328.648	424.468	419.504
1106114	1107100	+	SPV_1078	SPD_1078	ldh	2814.76	3246.35	2823.55	2030.8	1548.05	1776.44	3423.15	3405.14
1107486	1110740	-	SPV_1079	SPD_1079	.	96.9304	55.2558	31.5002	51.5591	89.2348	76.4148	110.506	113.477
1110905	1112776	-	SPV_1080	SPD_1080	.	59.4909	34.9072	11.1336	19.2217	67.1259	59.6132	83.1384	79.3318
1112851	1113114	-	SPV_1081	SPD_1081	relE2	57.6213	27.6991	16.3339	15.8107	81.3742	67.0648	112.314	87.5054
1113107	1113349	-	SPV_1082	SPD_1082	relB2	68.0108	33.9345	15.7737	23.1002	72.6629	61.3795	83.6558	71.0395
1113440	1114249	-	SPV_1083	SPD_1083	vicX	338.856	363.611	263.224	231.891	176.389	184.536	261.198	242.736
1114251	1115600	-	SPV_1084	SPD_1084	vicK	308.414	344.825	225.988	187.751	171.339	186.629	262.605	267.871
1115593	1116297	-	SPV_1085	SPD_1085	vicR	265.188	243.862	153.932	125.558	143.177	160.727	192.108	208.131
1116352	1117527	-	SPV_1086	SPD_1086	mutY	115.939	105.841	84.2342	62.7867	69.9427	75.8243	92.9262	82.246
1117856	1119526	-	SPV_1087	SPD_1087	fhs	227.701	223.091	122.721	86.4799	166.427	192.646	235.559	238.062
1119756	1120445	+	SPV_1088	SPD_1088	coaB	213.523	154.91	65.9667	52.1493	145.863	153.647	220.116	182.118
1120457	1121008	+	SPV_1089	SPD_1089	coaC	281.874	251.137	101.771	100.387	193.524	180.2	258.491	302.381
1120992	1121555	+	SPV_1090	SPD_1090	panT	380.6	377.379	166.293	180.936	252.021	241.053	360.662	345.459
1121837	1122364	+	SPV_1091	SPD_1091	niaX	126.447	116.69	56.0342	56.7005	61.588	66.0487	116.238	139.432
1122376	1122891	+	SPV_1093	SPD_1093	niaR	242.942	194.784	140.442	99.302	113.779	156.589	316.674	292.728
1122888	1123355	-	SPV_1092	SPD_1092	.	84.2704	61.1707	48.6293	48.5925	49.6763	44.0221	66.9534	77.5689
1123429	1123917	-	SPV_1094	SPD_1094	.	48.0068	23.2266	21.8008	28.8453	23.1697	19.5297	34.6869	37.1188
1123883	1124446	-	SPV_1095	SPD_1095	.	48.4491	37.7931	23.7864	36.7486	36.2638	24.7331	59.2302	52.6628
1124456	1126444	-	SPV_1096	SPD_1096	uvrB	72.279	51.7839	37.3979	37.9188	47.9378	42.8891	72.7145	69.6237
1126521	1127474	-	SPV_1097	SPD_1097	.	43.5056	46.3171	24.8604	13.2768	43.1865	44.0913	54.8322	55.3493
1127647	1129812	+	SPV_1098	SPD_1098	glnHP5	438.987	305.426	193.277	163.535	179.207	185.329	295.186	312.522
1129812	1130552	+	SPV_1099	SPD_1099	glnQ5	679.739	508.123	334.451	300.878	236.699	268.042	443.133	474.321
1130701	1132188	+	SPV_1100	SPD_1100	zwf	395.042	359.48	277.881	240.854	222.098	223.982	332.75	348.036
1132234	1133511	-	SPV_1101	SPD_1101	ftsY	258.412	242.632	210.977	205.65	126.188	131.989	258.859	249.293
1133515	1134333	-	SPV_1102	SPD_1102	.	285.258	251.522	178.283	180.311	153.97	151.719	252.32	292.297
1134333	1135127	-	SPV_1103	SPD_1103	.	196.189	166.742	134.999	123.836	123.081	120.666	203.096	216.501
1135124	1138663	-	SPV_1104	SPD_1104	smc	165.282	119.195	80.3959	67.6156	119.834	104.485	180.394	175.229
1138654	1139352	-	SPV_1105	SPD_1105	rnc	92.0206	75.0108	30.8451	22.4444	67.5718	70.1542	96.3228	88.7971
1139535	1139606	-	SPV_1106	SPD_1106	tRNA-Arg-1	43.0381	41.0575	38.2636	7.99623	16.3492	43.2196	52.1517	17.6293
1139670	1140656	-	SPV_1107	SPD_1107	guaC	203.5	202.562	104.248	81.0803	172.933	183.841	173.034	167.441
1140831	1142174	-	SPV_1108	SPD_1108	.	13.4145	12.0394	10.6948	12.6369	7.88263	7.74439	20.4239	20.8718
1142134	1144065	-	SPV_1109	SPD_1109	.	9.91505	7.24781	3.96792	4.32094	8.53	7.94225	19.4354	15.8335
1144229	1144399	-	SPV_1110	SPD_1110	.	51.6183	40.9438	25.9177	31.1432	35.2798	57.7307	74.2049	51.96
1144380	1144553	-	SPV_1111	SPD_1111	.	31.3004	31.2961	17.21	23.9887	43.128	35.7679	61.0193	58.359
1144653	1144796	-	SPV_1112	SPD_1112	.	43.0381	49.7012	38.2636	31.9849	40.8729	59.6132	104.303	81.0947
1145015	1145374	-	SPV_1113	SPD_1113	.	42.2556	35.0069	35.6018	34.7836	34.3332	26.5279	69.056	73.3378
1145378	1145647	-	SPV_2311	.	.	41.0384	27.6598	17.7454	25.5879	37.6031	30.6014	55.1489	53.593
1145644	1146681	-	SPV_1115	SPD_1115	leuB	39.2612	37.0229	24.5795	29.6739	34.4466	35.3544	67.3596	70.8025
1146693	1147787	-	SPV_1116	SPD_1116	leuA	52.1388	32.8223	26.5817	18.5337	48.1068	38.7077	77.2151	77.8973
1147806	1148462	-	SPV_1117	SPD_1117	.	68.032	46.889	32.0876	32.8612	63.381	64.3496	110.166	111.861
1148506	1149138	-	SPV_1118	SPD_1118	cutC	370.858	305.028	220.451	144.614	303.35	291.398	423.214	431.926
1149231	1149590	-	SPV_1119	SPD_1119	.	406.384	307.715	185.662	132.737	286.928	360.064	448.864	415.346
1149696	1151783	-	SPV_1120	SPD_1120	topA	328.655	330.844	206.291	172.333	192.103	191.071	373.309	378.726
1151950	1152993	-	SPV_1121	SPD_1121	.	88.6846	82.264	42.4514	43.5657	65.9604	62.4911	91.7771	95.5629
1153577	1153699	+	SPV_2314	.	.	0	2.52986	0	0	2.39256	0	0	0
1153883	1154731	-	SPV_1122	SPD_1122	dprA	5.30891	7.33033	3982.85	4160.98	2310.95	2065.44	162.574	181.8
1154827	1155516	-	SPV_1123	SPD_1123	licC	427.455	416.701	408.299	437.846	318.382	314.136	445.674	461.182
1155528	1156406	-	SPV_1124	SPD_1124	licB	415.345	379.319	368.884	354.672	295.959	303.6	402.876	417.471
1156396	1157265	-	SPV_1125	SPD_1125	licA	350.133	288.461	282.657	279.427	291.917	281.086	375.492	378.021
1157282	1158304	-	SPV_1126	SPD_1126	tarJ	393.321	331.248	305.133	271.262	350.093	344.463	407.426	420.621
1158309	1159016	-	SPV_1127	SPD_1127	tarI	327.859	288.758	276.445	260.216	332.733	307.968	375.273	381.33
1159352	1160839	+	SPV_1128	SPD_1128	tacF	133.153	74.7609	38.4783	44.3017	77.4278	77.8096	99.4595	115.159
1160849	1161652	+	SPV_1129	SPD_1129	licD1	103.829	63.86	33.9679	51.5578	53.9888	54.853	108.866	106.565
1161654	1162463	+	SPV_1130	SPD_1130	licD2	174.935	141.564	83.9951	120.477	98.0949	97.2357	166.726	165.324
1162738	1165914	-	SPV_1131	SPD_1131	carB	116.394	88.8365	90.6375	76.8363	83.9226	76.8048	133.107	135.84
1166227	1167306	-	SPV_1132	SPD_1132	carA	170.327	120.723	95.3817	88.4916	106.406	107.204	177.196	204.382
1167356	1168279	-	SPV_1133	SPD_1133	pyrB	146.34	101.367	81.0212	79.7546	81.5335	100.104	184.972	166.631
1168298	1168819	-	SPV_1134	SPD_1134	pyrR	119.985	73.9184	75.9535	49.6318	58.3496	76.2638	131.464	122.068
1169030	1169659	-	SPV_1135	SPD_1135	nth	267.693	324.755	209.523	146.902	150.646	144.264	258.549	253.257
1169659	1170201	-	SPV_1136	SPD_1136	.	179.156	204.87	152.65	121.136	115.167	117.58	218.9	197.526
1170335	1170687	+	SPV_2315	.	.	1.59606	0.881509	0.67865	0	0.833668	0.607953	0.733598	0
1170746	1170923	+	SPV_2317	.	srf-19	37.9826	18.3557	12.1128	12.9377	60.3449	77.7651	49.4643	39.9333
1170927	1172486	+	SPV_1137	SPD_1137	.	6.86202	8.27799	4.91412	5.53585	8.9606	5.15883	8.134	7.48567
1172635	1173534	-	SPV_1138	SPD_1138	htpX	576.867	567.717	596.779	362.069	366.712	364.833	690.848	685.709
1173536	1174096	-	SPV_1139	SPD_1139	lemA	551.189	546.355	517.559	362.781	353.824	380.632	701.639	705.926
1174190	1174903	+	SPV_1140	SPD_1140	rsmG	113.365	97.6228	46.9732	39.5108	89.0273	81.7552	106.631	127.642
1175255	1176538	+	SPV_1141	SPD_1141	uraA	165.571	142.984	97.0195	83.1757	117.806	122.346	141.783	141.957
1176733	1178304	-	SPV_1142	SPD_1142	ffh	238.875	217.148	128.011	104.836	184.958	189.488	251.053	254.427
1178316	1178648	-	SPV_1143	SPD_1143	.	171.165	124.282	48.9199	51.4352	124.607	114.715	167.974	196.304
1178739	1179116	-	SPV_1144	SPD_1144	.	70.0534	60.9174	38.6597	27.4156	59.1684	51.6648	112.353	98.0524
1179188	1180492	+	SPV_1145	SPD_1145	.	112.754	88.2252	44.1494	47.095	81.4075	77.6205	113.704	115.162
1180505	1181311	+	SPV_1146	SPD_1146	yidA	132.998	118.377	74.6595	79.3678	79.1324	92.2786	134.454	149.738
1181366	1181437	-	SPV_1147	SPD_1147	tRNA-Arg-2	63.9051	64.8276	53.2363	67.968	71.5276	70.0455	77.3284	61.7025
1181479	1181826	-	SPV_1148	SPD_1148	rplS	6140.55	7283.05	7679.11	5663.81	5952.08	6674.11	6498.93	6473.84
1181945	1182274	-	SPV_1149	SPD_1149	crcB1	182.681	167.373	175.68	118.199	115.039	122.912	289.565	321.558
1182268	1182642	-	SPV_1150	SPD_1150	crcB2	262.673	324.449	211.455	160.82	164.8	184.276	455.77	464.059
1182639	1182905	-	SPV_1151	SPD_1151	.	275.374	315.252	164.195	159.565	165.329	183.26	467.486	463.512
1183021	1183464	-	SPV_1152	SPD_1152	fld	1002.04	1110.13	618.333	497.927	713.177	857.947	1108.75	1043.46
1183568	1184503	+	SPV_1153	SPD_1153	pde2	191.013	174.868	104.425	81.5	72.628	68.0966	165.447	156.223
1184599	1184841	+	SPV_1154	SPD_1154	rpmE2	7749.37	9636.1	6331.18	5980	6642.6	8108.28	9031.63	8789.05
1184898	1185476	-	SPV_1155	SPD_1155	efeU	5.35189	2.14972	1.24126	1.9887	6.3533	2.22391	6.48518	3.28836
1185451	1186455	-	SPV_1156	SPD_1156	efeB	4.57827	4.64437	4.40987	2.7211	6.29565	6.29942	6.69947	6.94647
1186507	1186920	-	SPV_2318	.	.	16.934	14.1531	5.2079	4.98548	15.2829	14.9448	24.1884	22.2773
1187461	1188807	+	SPV_1158	SPD_1158	gdhA	820.225	733.462	587.437	411.174	363.76	406.751	720.936	714.281
1189303	1189473	-	SPV_1159	SPD_1159	.	226.791	60.9607	43.4296	192.751	151.445	157.504	244.573	243.47
1189486	1190127	-	SPV_1160	SPD_1160	.	148.165	44.834	36.1957	150.434	107.263	100.785	252.708	243.976
1190399	1190977	+	SPV_2319	.	.	5.18971	4.29945	3.31003	1.24294	5.84504	1.85326	4.02529	6.13828
1191127	1191330	-	SPV_1162	SPD_1162	.	13.3487	3.81339	3.52299	9.17215	8.65544	9.46798	10.1553	9.95536
1191348	1192265	-	SPV_2320	.	.	18.2074	15.5925	12.0043	10.6616	11.22	10.1693	15.515	13.8269
1192297	1192704	-	SPV_1164	SPD_1164	cdd-2	15.6502	6.8641	2.64224	10.936	10.4587	7.88998	8.25118	12.4442
1192992	1193480	-	SPV_1165	SPD_1165	.	102.351	87.8156	55.1143	67.4038	43.9321	44.5453	69.6386	59.1825
1193485	1194894	-	SPV_1166	SPD_1166	.	115.079	91.5862	52.4151	90.5445	65.1183	54.1085	77.0452	75.4383
1194904	1196886	-	SPV_1167	SPD_1167	appD	80.453	52.1759	26.3363	57.8487	44.447	39.3934	51.1913	55.8803
1196899	1197750	-	SPV_1168	SPD_1168	appC	54.5553	33.7834	22.213	35.8141	41.794	33.5009	37.841	41.7144
1197767	1198717	-	SPV_1169	SPD_1169	appB	44.1366	23.886	18.1373	36.1722	30.1712	29.5621	24.0988	28.9632
1198827	1200455	-	SPV_1170	SPD_1170	appA	81.6233	48.1372	24.8534	43.8246	50.4024	42.6844	49.5983	47.8426
1200537	1201460	-	SPV_1171	SPD_1171	.	56.605	24.584	14.1301	32.0888	44.2701	34.4905	35.0325	41.6234
1201484	1202182	-	SPV_1172	SPD_1172	nanE-2	82.7514	51.8621	28.9601	33.7695	66.0983	60.3296	70.0193	66.8248
1202229	1202510	-	SPV_1173	SPD_1173	.	76.5862	67.8621	24.2792	37.259	72.872	58.5985	75.0709	59.8646
1202492	1202778	+	SPV_2323	.	.	1.96309	0	0.834716	0	5.12691	0	0	2.21134
1203075	1203296	-	SPV_1174	SPD_1174	.	0.845958	2.80336	0	0	5.30243	0.9667	1.16649	2.28704
1204090	1204227	-	SPV_2325	.	.	154.461	125.145	159.709	102.213	73.5712	80.089	116.344	101.177
1204360	1205679	-	SPV_1175	SPD_1175	.	43.8918	23.2201	14.6097	25.0791	12.9307	11.1368	31.6834	32.502
1205682	1206422	-	SPV_1176	SPD_1176	.	52.5898	18.6871	5.01111	26.6109	19.6587	11.0055	37.7432	39.7408
1206437	1208044	-	SPV_1177	SPD_1177	.	34.5122	12.4817	4.84192	16.4698	12.1704	9.47583	25.6061	29.2067
1208041	1209981	-	SPV_1178	SPD_1178	ptrB	38.9925	7.77531	5.73915	17.9452	17.6632	12.7703	27.1501	27.7273
1210014	1212623	-	SPV_1179	SPD_1179	lanL	34.5744	9.53786	3.94683	11.305	20.0136	13.9783	26.5905	29.1795
1212802	1212939	-	SPV_2326	.	.	1854.21	2515.31	2459.87	2580.35	1259.24	1677.2	1835.24	1775.19
1213141	1213728	-	SPV_1180	SPD_1180	.	1.27757	2.91063	0.814842	0.97913	2.00194	0.729957	1.32123	0.863475
1213731	1213964	-	SPV_2327	.	.	4.81545	1.9947	0	4.30566	2.51526	0	1.10667	0
1213977	1214357	-	SPV_1182	SPD_1182	.	1.72522	2.04181	0.314388	0.377775	1.1586	1.12655	2.71874	1.99891
1214350	1214706	-	SPV_2328	.	.	5.26058	1.74326	1.00657	2.41903	2.47298	0.300571	2.17614	1.42219
1214702	1214952	-	SPV_2329	.	.	6.35985	7.43839	3.81774	4.01404	5.86225	2.99253	0	2.0228
1214949	1215122	-	SPV_1185	SPD_1185	.	3.23798	4.47087	1.3768	2.48159	2.53694	1.23338	1.48828	1.45898
1215098	1215280	+	SPV_1186	SPD_1186	.	2.05249	0	1.30909	0	0	1.17272	1.41508	0
1215310	1215678	-	SPV_1187	SPD_1187	rplL	7186.89	6440.18	7727.71	7018.74	3545.77	3506.42	5563.08	5095.12
1215754	1216254	-	SPV_1188	SPD_1188	rplJ	6095.53	5880.6	6909.09	6596.75	2916.42	2867	5133.72	5156.28
1216259	1216483	+	SPV_1189	SPD_1189	.	18.3629	24.8938	14.9062	29.4261	14.3873	13.3534	8.05654	12.411
1216504	1217970	-	SPV_1190	SPD_1190	trzA	145.045	144.45	101.084	88.8906	109.63	103.72	237.159	242.873
1218065	1219816	-	SPV_1191	SPD_1191	.	84.1467	81.2565	72.2656	73.4448	47.3678	46.7923	63.6315	67.9573
1219818	1221542	-	SPV_1192	SPD_1192	.	54.2722	57.815	46.3156	40.0507	34.2053	30.7915	47.0632	45.2536
1221600	1222538	-	SPV_1193	SPD_1193	msrAB1	426.006	464.605	359.218	294.762	203.712	219.75	350.658	373.358
1222567	1222818	-	SPV_2331	.	.	323.065	405.018	262.065	246.741	186.264	184.801	318.562	356.615
1222834	1223703	-	SPV_1194	SPD_1194	thrB	307.068	268.789	214.506	167.094	158.643	169.096	233.808	228.913
1223705	1224991	-	SPV_1195	SPD_1195	hom	305.781	292.676	202.801	147.735	172.181	185.176	239.04	246.761
1225142	1225879	-	SPV_1196	SPD_1196	mecA	315.04	351.65	198.338	149.783	256.801	281.2	407.739	432.391
1226021	1227055	-	SPV_1197	SPD_1197	tarQ	480.757	497.575	422.303	440.975	286.466	278.16	560.455	549.788
1227084	1228517	-	SPV_1198	SPD_1198	tarP	247.129	237.502	196.211	205.961	147.758	152.126	288.847	279.177
1228533	1229519	-	SPV_1199	SPD_1199	cps23FU	251.735	213.911	144.782	155.598	165.032	163.837	269.193	288.842
1229521	1230624	-	SPV_1200	SPD_1200	.	225.567	190.255	135.514	133.763	170.2	162.316	267.053	273.752
1230614	1231450	-	SPV_1201	SPD_1201	licD3	225.834	190.347	113.628	107.992	154.526	161.404	254.319	239.607
1231738	1233012	-	SPV_1202	SPD_1202	psr	245.911	242.959	153.79	147.996	162.03	157.126	330.453	353.913
1233009	1233857	-	SPV_1203	SPD_1203	pheA	221.758	213.313	136.148	133.93	161.181	158.87	319.811	318.598
1233854	1234330	-	SPV_1204	SPD_1204	aroK	256.703	235.5	149.915	136.087	186.627	200.885	369.982	384.784
1234323	1235606	-	SPV_1205	SPD_1205	aroA	235.485	210.478	123.793	110.079	180.49	174.41	303.734	325.038
1235698	1236036	-	SPV_1206	SPD_1206	.	265.361	240.034	240.977	246.68	155.389	154.15	379.273	344.473
1236047	1237150	-	SPV_1207	SPD_1207	tyrA	257.378	235.211	201.589	173.788	151.674	139.281	323.935	334.688
1237160	1238326	-	SPV_1208	SPD_1208	aroC	263.761	214.381	185.369	144.549	159.247	155.944	313.215	335.437
1238336	1239403	-	SPV_1209	SPD_1209	aroB	202.837	164.181	134.923	95.0114	124.823	117.753	233.743	250.534
1239422	1240276	-	SPV_1210	SPD_1210	aroE	285.218	215.637	164.612	124.741	191.715	186.37	288.036	296.469
1240266	1240943	-	SPV_1211	SPD_1211	aroD	363.002	301.993	214.653	136.502	241.765	247.685	345.089	351.962
1240940	1242103	-	SPV_1212	SPD_1212	ywbD	445.063	404.204	270.538	158.4	283.793	297.943	593.228	586.237
1242790	1244424	-	SPV_1213	SPD_1213	.	2.6993	1.33224	1.97805	2.02473	13.2293	12.4695	11.4037	7.68572
1244405	1245154	-	SPV_1214	SPD_1214	.	4.88287	4.14897	1.7568	2.87864	16.2838	16.5963	13.1206	16.0779
1245332	1246786	+	SPV_1215	SPD_1215	amy	10.5841	13.9012	7.90312	3.75905	7.07902	8.11231	13.1705	11.3409
1246876	1249494	-	SPV_1216	SPD_1216	alaS	438.206	435.57	309.996	246.866	222.54	236.486	350.817	400.276
1249516	1250001	-	SPV_1217	SPD_1217	.	324.211	350.229	200.622	161.702	209.209	211.516	317.572	316.805
1250776	1251846	-	SPV_1218	SPD_1218	potD	199.288	176.07	143.045	151.592	103.59	93.4775	180.982	193.418
1251843	1252616	-	SPV_1219	SPD_1219	potC	168.149	142.721	109.723	118.084	88.7797	91.0834	143.867	138.41
1252613	1253419	-	SPV_1220	SPD_1220	potB	173.956	142.476	92.6193	92.031	89.343	94.9379	152.263	158.86
1253400	1254557	-	SPV_1221	SPD_1221	potA	214.805	194.819	133.125	93.7175	132.276	123.242	212.781	238.626
1254616	1255566	-	SPV_1222	SPD_1222	murB	147.813	125.156	76.4537	57.0583	96.2383	100.647	136.832	147.485
1255678	1256430	-	SPV_1223	SPD_1223	.	170.095	163.645	100.375	68.0476	99.4628	102.459	137.562	128.785
1256440	1257171	-	SPV_1224	SPD_1224	budA	164.456	190.444	95.7272	75.8986	113.573	139.7	187.498	184.847
1257312	1258583	+	SPV_1225	SPD_1225	.	1.47644	0.733898	0.188336	0.452617	3.7017	0.337433	0.81434	1.19746
1258603	1259418	-	SPV_1226	SPD_1226	.	125.202	109.826	82.2031	77.9632	70.6861	88.3678	267.529	245.773
1259575	1260228	-	SPV_1227	SPD_1227	phoU2	1089.34	1068.88	821.988	955.146	384.28	392.627	945.561	962.074
1260240	1260998	-	SPV_1228	SPD_1228	pstB2-2	723.745	620.5	585.81	560.179	243.88	276.106	619.423	620.272
1261011	1261814	-	SPV_1229	SPD_1229	pstB2-1	942.751	704.202	598.611	694.061	305.998	345.801	706.504	709.171
1261825	1262709	-	SPV_1230	SPD_1230	pstA2	715.454	531.806	455.171	468.389	281.316	304.815	533.868	530.671
1262699	1263616	-	SPV_1231	SPD_1231	pstC2	786.705	579.805	444.941	459.234	311.275	326.353	580.968	590.408
1263616	1264494	-	SPV_1232	SPD_1232	pstS2	728.456	522.338	407.585	436.545	323.077	322.644	639.299	649.239
1264724	1264837	+	SPV_2332	.	.	4.94218	2.72958	2.10143	0	2.58145	0	4.54316	2.22686
1264958	1265071	-	SPV_2333	.	.	64.2483	43.6733	38.8765	32.8266	27.1052	41.4155	73.8264	55.6714
1265068	1266372	-	SPV_1233	SPD_1233	.	87.2095	67.4803	46.6277	34.9628	66.8624	61.8333	80.4662	77.2284
1266373	1267146	-	SPV_1234	SPD_1234	.	126.658	101.513	54.3196	33.6585	116.725	103.422	128.309	123.323
1267136	1267414	-	SPV_1235	SPD_1235	.	186.793	167.855	85.4357	59.8428	199.882	201.146	215.336	173.336
1267414	1267815	-	SPV_1236	SPD_1236	spxA1	423.023	339.039	183.844	128.178	435.205	522.906	493.119	499.83
1268025	1268642	-	SPV_1237	SPD_1237	.	254.658	225.071	195.954	179.566	117.381	137.342	280.121	272.347
1268632	1269405	-	SPV_1238	SPD_1238	nagD	416.126	399.62	278.407	236.354	202.463	188.267	417.046	448.358
1269416	1270153	-	SPV_1239	SPD_1239	.	305.243	271.327	189.249	173.382	161.298	163.718	312.472	344.33
1270158	1271288	-	SPV_1240	SPD_1240	hemN	338.991	317.363	216.687	191.528	207.248	200.092	381.571	399.759
1271372	1271761	-	SPV_1241	SPD_1241	.	662.847	682.984	505.233	441.392	307.867	334.292	766.256	767.444
1271777	1272160	-	SPV_1242	SPD_1242	.	401.771	342.371	339.07	263.876	194.274	225.785	391.138	424.095
1272161	1272949	-	SPV_1243	SPD_1243	lgt	422.139	446.053	281.92	265.609	230.504	266.015	480.668	528.798
1272942	1273877	-	SPV_1244	SPD_1244	hprK	507.93	461.273	282.178	242.962	273.691	292.449	521.102	526.438
1274007	1274183	-	SPV_1245	SPD_1245	rpsU	3288.14	3992.5	3203.65	2660.71	2582.06	3156.06	3391.35	3017.66
1274323	1275030	-	SPV_1246	SPD_1246	nagB	1016.47	940.55	566.764	459.851	820.09	843.577	997.435	968.117
1275181	1276209	+	SPV_1247	SPD_1247	queA	179.042	158.762	83.3467	67.9796	100.955	102.82	132.626	123.354
1276758	1277147	-	SPV_1248	SPD_1248	cbpM	124.72	76.5963	45.4556	46.5012	101.113	101.801	165.336	184.863
1277882	1277983	-	SPV_2334	.	.	228.309	155.586	75.1572	95.9548	158.683	134.656	281.81	400.703
1278601	1279152	-	SPV_1249	SPD_1249	.	220.464	119.508	70.3067	75.095	147.142	155.901	233.158	212.931
1279399	1280223	-	SPV_1250	SPD_1250	nadE	270.094	148.797	96.4061	86.1848	190.304	173.117	288.623	288.172
1280220	1281680	-	SPV_1251	SPD_1251	pncB	271.549	184.978	78.3787	77.4337	206.563	198.817	282.446	288.527
1281796	1282284	-	SPV_1252	SPD_1252	.	30.7244	16.545	7.34857	9.12453	34.3031	26.7711	25.6842	31.4083
1282274	1282483	-	SPV_1253	SPD_1253	.	25.0404	8.89064	5.70389	4.79774	21.0203	19.4169	28.9789	29.6172
1282868	1283596	-	SPV_1254	SPD_1254	.	9.27421	3.84164	1.6431	2.76413	7.26629	10.5979	12.7882	9.40229
1283612	1284331	-	SPV_1255	SPD_1255	.	19.3019	7.77931	2.99454	5.99717	18.8015	16.9898	24.0977	21.1551
1284839	1285564	-	SPV_1256	SPD_1256	.	67.9039	60.6486	44.2169	36.6769	69.9231	65.0326	139.646	147.562
1285749	1285898	+	SPV_1257	SPD_1257	.	1.25202	2.07448	0	0	0	0	1.7264	1.69241
1286153	1287439	-	SPV_1258	SPD_1258	.	220.27	164.29	105.914	72.8048	175.039	173.587	386.026	402.392
1288063	1288620	+	SPV_1259	SPD_1259	.	44.763	24.2581	7.29853	8.77006	67.2425	34.6141	66.5964	86.2129
1288617	1289795	+	SPV_1260	SPD_1260	.	34.088	20.4545	8.73726	9.52223	36.068	22.7531	44.0386	42.095
1290054	1290200	+	SPV_1261	SPD_1261	.	6.38785	6.35046	1.62968	1.95826	4.00388	2.91983	3.52327	6.9078
1290322	1291314	-	SPV_1262	SPD_1262	.	44.823	21.3089	4.82504	9.85638	45.6393	33.4987	45.1159	50.1077
1291474	1293228	+	SPV_1263	SPD_1263	.	3.37082	1.06384	0.955524	2.87044	3.01831	2.01768	2.80356	1.73581
1293212	1294933	+	SPV_1264	SPD_1264	.	3.65354	1.80704	0.556477	1.75527	3.41794	2.05634	2.78209	2.65361
1294944	1295528	+	SPV_1265	SPD_1265	.	5.45751	1.59576	3.89035	1.9683	7.29424	2.2011	4.86934	4.77347
1295528	1296223	+	SPV_1266	SPD_1266	.	3.23798	2.23543	1.8931	2.27479	3.594	2.00424	2.41845	1.82372
1296211	1297575	+	SPV_1267	SPD_1267	.	3.85236	3.19151	0.175504	2.42523	10.1329	6.36748	3.22514	1.85979
1298254	1299604	-	SPV_2337	.	.	25.0913	21.3053	17.1117	20.3487	15.0301	13.264	21.4682	21.9851
1299774	1300124	-	SPV_1272	SPD_1272	.	17.9242	11.0816	6.14265	6.15095	7.40323	6.41988	15.8622	14.1034
1300105	1300290	-	SPV_1273	SPD_1273	.	3.02908	1.67297	0	0	2.37326	2.88451	2.08839	1.36485
1300594	1302156	-	SPV_1274	SPD_1274	guaA	654.426	721.192	605.882	463.751	463.927	513.932	855.082	893.145
1302298	1302996	+	SPV_1275	SPD_1275	nagR	1.07469	0	0.685446	0.823646	0.842017	0.307021	0.740945	0.363178
1303039	1303935	-	SPV_1276	SPD_1276	.	85.3173	92.1029	77.5844	56.0004	48.3913	48.2089	73.3287	70.753
1303944	1304882	-	SPV_1277	SPD_1277	.	101.301	102.73	69.2667	63.7655	54.8454	64.108	95.1451	102.869
1304879	1305604	-	SPV_1278	SPD_1278	cppA	163.228	143.371	90.0838	77.1207	97.0816	97.2533	176.92	154.73
1305688	1306323	-	SPV_1279	SPD_1279	.	65.2585	46.4802	23.7303	21.7256	41.1814	38.2987	72.2727	63.665
1306325	1307152	-	SPV_1280	SPD_1280	.	62.7143	37.7691	23.4356	25.2055	60.2431	47.3018	69.7441	76.0359
1307174	1308503	-	SPV_2338	.	capA	56.6938	40.3588	14.59	23.0508	51.002	44.8578	76.4224	72.6274
1308314	1308427	+	SPV_1284	SPD_1284	.	1.64739	0	0	0	2.58145	0	2.27158	0
1308751	1309362	+	SPV_1285	SPD_1285	def1	514.923	555.484	350.342	281.75	351.988	382.226	507.342	491.339
1309407	1310135	+	SPV_1286	SPD_1286	trmH	214.08	212.357	115.017	84.1085	190.942	185.463	240.844	233.142
1310174	1311085	-	SPV_1287	SPD_1287	trxB	381.577	482.625	312.588	223.789	226.038	242.257	338.465	356.993
1311151	1311375	-	SPV_1288	SPD_1288	.	177.787	205.374	132.026	118.984	126.215	140.687	217.527	223.962
1311453	1312196	-	SPV_1289	SPD_1289	.	548.01	494.99	363.853	232.149	204.694	178.263	424.813	450.4
1312196	1312996	-	SPV_1290	SPD_1290	.	439.847	364.2	249.433	194.066	168.451	169.864	311.496	341.335
1313154	1313510	-	SPV_1291	SPD_1291	.	400.593	372.187	194.603	211.262	61.4124	47.4902	251.344	279.106
1313504	1314034	-	SPV_1292	SPD_1292	ogt	254.471	207.448	114.593	108.966	33.8067	29.5035	136.308	155.377
1314034	1314528	-	SPV_1293	SPD_1293	.	334.251	324.374	117.12	149.457	47.8584	40.7537	197.751	206.423
1314663	1315109	+	SPV_1294	SPD_1294	.	918.006	814.478	258.589	196.739	31.9302	31.447	528.059	615.061
1315106	1315753	+	SPV_1295	SPD_1295	.	1031.18	890.299	394.281	294.75	44.279	51.4992	524.914	589.993
1315774	1316355	-	SPV_1296	SPD_1296	pdxT	162.149	176.171	136.041	134.535	163.07	134.038	157.512	132.601
1316356	1317231	-	SPV_1297	SPD_1297	pdxS	184.48	195.193	161.76	119.286	176.537	171.857	176.779	183.441
1317383	1318762	-	SPV_1298	SPD_1298	nox	1465.54	1530.61	1053.56	792.253	958.132	1004.46	1118.97	1103.38
1318904	1319059	+	SPV_1299	SPD_1299	.	5.41738	5.98409	0.767831	1.84528	3.77288	8.25413	10.79	6.50928
1319056	1319979	+	SPV_1300	SPD_1300	apbE	10.0609	7.0721	5.05572	3.42696	25.1607	24.8517	39.3765	27.1995
1320039	1320644	+	SPV_1301	SPD_1301	.	18.4394	8.72926	7.3134	3.56268	24.7665	28.154	40.3824	53.4115
1320662	1321906	+	SPV_1302	SPD_1302	.	20.1379	13.2467	10.8718	10.9828	30.9649	35.7679	68.328	72.2843
1322023	1322280	-	SPV_1303	SPD_1303	.	655.853	601.841	338.917	495.952	358.731	370.156	651.917	619.895
1322322	1324358	-	SPV_1304	SPD_1304	glyS	364.542	273.899	208.868	218.831	217.644	202.07	356.912	347.705
1324618	1325535	-	SPV_1305	SPD_1305	glyQ	371.923	263.039	167.799	160.552	234.338	230.972	325.534	361.435
1325729	1326489	-	SPV_2339	.	.	268.748	209.765	123.717	120.668	165.124	177.383	256.918	292.225
1326762	1327604	-	SPV_1308	SPD_1308	.	180.674	183.455	181.307	210.691	378.067	345.714	242.986	235.492
1327718	1329109	-	SPV_1309	SPD_1309	pgdA	387.748	406.849	556.916	677.887	1053.46	915.782	473.458	481.28
1329344	1329721	-	SPV_2340	.	.	231.524	213.211	664.82	855.216	1123.42	949.269	257.59	292.814
1329936	1330913	+	SPV_1311	SPD_1311	mocA	239.842	192.335	91.9796	82.4151	126.53	109.059	194.352	207.658
1330910	1331992	+	SPV_1312	SPD_1312	yfmL	242.427	192.651	109.828	108.979	116.437	113.546	202.051	206.746
1332056	1332610	-	SPV_2341	.	.	3.32631	5.88705	1.43738	2.85271	6.89316	1.16004	1.39978	5.03149
1332643	1333574	-	SPV_2343	.	.	12.0581	7.12826	3.58831	8.4537	8.08336	7.4537	14.4984	11.7888
1333475	1333913	-	SPV_1315	SPD_1315	.	2.31866	1.25461	0.294679	1.4885	3.59979	0.74306	2.22387	2.29574
1333970	1334329	-	SPV_2348	.	.	20.3453	19.7335	9.09676	9.3316	20.7062	18.2834	21.0981	25.1535
1334428	1334568	-	SPV_1317	SPD_1317	.	27.3046	22.069	18.6893	12.2495	18.7841	27.3967	23.8758	36.909
1334952	1336148	-	SPV_1318	SPD_1318	tuf	20521	23796.8	20356.7	17582.8	12893.7	13352.1	20351.4	20708.5
1336491	1336613	-	SPV_1319	SPD_1319	.	21.3759	40.4777	27.2674	23.4036	33.4958	40.1299	35.7912	28.8948
1337070	1337939	-	SPV_1320	SPD_1320	.	2620.39	2713.64	1926.7	1343.37	1655.1	1880.9	2309.51	2230.48
1338163	1338771	-	SPV_1321	SPD_1321	mucB	1.23351	3.32122	0.590058	0	2.17452	0.352393	1.48828	1.25055
1338729	1339835	-	SPV_1322	SPD_1322	.	2.7144	1.82712	1.40665	0.52008	1.72796	0.387728	0.584824	1.60527
1339946	1340200	-	SPV_1323	SPD_1323	.	1.47296	0	0	0	1.15406	0	2.03106	1.99107
1340558	1341420	-	SPV_2349	.	.	1.08808	1.08171	0.277594	1.00069	3.41002	0.746028	0.900209	0
1341636	1343354	+	SPV_1326	SPD_1326	pgm	867.017	780.194	592.01	487.644	590.624	643.822	923.157	898.484
1343465	1343812	+	SPV_1327	SPD_1327	bta	344.845	495.372	427.497	297.791	175.894	214.607	288.726	306.385
1344091	1344927	-	SPV_1328	SPD_1328	glnH6	346.773	352.811	208.366	220.283	244.886	265.503	643.224	633.593
1344940	1345569	-	SPV_1329	SPD_1329	glnQ6	251	274.869	152.864	108.749	220.247	197.064	437.971	457.556
1345579	1346220	-	SPV_1330	SPD_1330	glnP6	164.254	155.344	70.5257	56.7209	129.265	159.117	258.355	282.925
1346366	1347595	-	SPV_1331	SPD_1331	.	240.403	250.203	182.594	153.528	171.666	175.786	262.329	246.432
1347585	1348751	-	SPV_1332	SPD_1332	.	174.848	193.316	139.899	108.782	148.151	153.646	206.813	226.67
1348895	1349908	+	SPV_1333	SPD_1333	.	468.951	502.356	246.651	185.664	276.291	271.328	402.231	435.871
1349953	1350372	-	SPV_1334	SPD_1334	atpC	3030.33	3156.55	3144.27	2805.65	1031.05	1091.18	2307.52	2273.27
1350383	1351789	-	SPV_1335	SPD_1335	atpD	2418.08	2336.45	2591.87	2204.61	869.364	878.64	1881.83	1901.17
1351875	1352753	-	SPV_1336	SPD_1336	atpG	2336.85	2260.69	2233.88	2052.55	808.865	796.172	1813.6	1912.19
1352769	1354274	-	SPV_1337	SPD_1337	atpA	2158.73	1902.26	1925.42	1708.55	750.465	771.86	1602.77	1657.86
1354289	1354825	-	SPV_1338	SPD_1338	atpH	1620.1	1443.16	1292.39	1236.96	540.07	516.537	1279.85	1335.73
1354825	1355319	-	SPV_1339	SPD_1339	atpF	2846.06	2775.72	2172.53	2211.61	925.66	877.073	2328.81	2480.92
1355333	1356049	-	SPV_1340	SPD_1340	atpB	2180.82	2150.87	1846.34	1817.12	786.401	788.54	1903.19	1998.14
1356084	1356284	-	SPV_1341	SPD_1341	atpE	2000.89	1856.97	1837.25	1574.66	775.975	931.567	1799.84	1810.5
1356359	1357366	-	SPV_1342	SPD_1342	.	18.4449	11.422	10.8136	15.4213	13.4297	10.5388	22.3507	22.1625
1357811	1358239	-	SPV_1343	SPD_1343	.	86.6781	47.8727	41.8817	78.5084	61.0521	56.0281	94.1673	114.208
1358327	1358734	-	SPV_1344	SPD_1344	.	36.5156	23.2617	25.2481	47.9774	48.5642	36.2939	35.8609	45.0045
1358762	1359244	-	SPV_1345	SPD_1345	greA	788.732	519.587	311.978	528.943	561.456	496.308	832.64	855.929
1359315	1360970	-	SPV_1346	SPD_1346	mltG	795.383	591.153	375.403	418.498	601.809	533.408	801.041	807.345
1361051	1361545	-	SPV_1347	SPD_1347	.	148.345	86.1225	75.4988	95.9548	95.1224	83.6752	166.885	194.114
1361542	1362006	-	SPV_1348	SPD_1348	.	279.281	194.734	149.148	190.981	164.23	155.071	265.643	277.883
1362016	1363350	-	SPV_1349	SPD_1349	murC	422.591	338.56	219.824	247.757	250.197	246.678	405.316	432.04
1363361	1363978	-	SPV_1350	SPD_1350	.	343.849	249.24	133.155	172.812	241.666	230.408	383.831	412.833
1364026	1367124	-	SPV_1351	SPD_1351	snf	133.08	92.1268	61.8428	48.9992	89.3585	96.189	129.814	139.3
1367217	1368383	-	SPV_1352	SPD_1352	patB2	25.3461	24.6645	15.0882	11.5935	15.2564	11.6774	26.2954	24.5813
1368391	1369485	-	SPV_1353	SPD_1353	metB	26.6697	29.128	16.0803	11.0414	17.3346	11.8573	25.6595	26.4294
1369643	1371326	-	SPV_2351	.	msbA	16.5052	15.1521	6.82841	7.69233	6.99014	6.62683	30.6016	33.7678
1371498	1373456	-	SPV_1357	SPD_1357	aliB	103.824	80.692	37.4203	42.467	48.071	49.5164	181.365	163.798
1373659	1375281	-	SPV_1358	SPD_1358	ytgP	223.095	224.704	178.16	117.416	148.321	146.642	223.539	233.841
1375387	1376832	+	SPV_1359	SPD_1359	murE	144.683	163.979	82.0082	62.5099	102.776	96.9147	144.523	144.487
1376878	1377072	-	SPV_1360	SPD_1360	.	1304.02	1835.12	1476.69	1180.98	695.72	860.631	642.752	563.703
1377173	1377768	-	SPV_1361	SPD_1361	.	137.701	128.176	114.757	80.9015	78.262	85.3389	134.911	121.181
1377805	1378317	-	SPV_1362	SPD_1362	.	238.323	281.147	169.282	159.644	158.042	162.315	230.944	229.366
1378404	1379339	-	SPV_1363	SPD_1363	ppaC	1045.45	1019.79	608.378	423.493	616.552	626.97	944.679	923.232
1379410	1379709	-	SPV_1364	SPD_1364	.	322.708	376	240.362	262.436	292.323	262.179	455.338	421.834
1379699	1380448	-	SPV_1365	SPD_1365	.	278.449	264.289	186.859	166.769	227.188	209.6	335.094	366.069
1380502	1380861	-	SPV_1366	SPD_1366	.	440.815	405.821	263.852	264.675	370.717	327.575	548.492	574.715
1380863	1382263	-	SPV_1367	SPD_1367	.	352.147	327.497	209.041	189.238	296.911	291.811	403.32	418.029
1382558	1382797	-	SPV_1368	SPD_1368	rpsR	5598.48	7557.6	8100.74	5281.71	4730.63	5321.37	6044.56	6223.58
1382829	1383299	-	SPV_1369	SPD_1369	ssbA	5877.51	8475.98	7740.8	4717.67	4927.24	4815.46	6443.76	6937.94
1383311	1383601	-	SPV_1370	SPD_1370	rpsF	5361.73	6544.78	7001.26	4441.12	4520.46	4861.12	5274.42	5542.21
1383754	1385097	-	SPV_1371	SPD_1371	asnC	632.786	627.554	445.26	364.649	387.015	396.561	623.701	669.22
1385116	1385481	-	SPV_1372	SPD_1372	.	299.663	293.743	185.891	143.146	201.014	190.567	318.04	374.897
1385474	1386661	-	SPV_1373	SPD_1373	aspC	439.076	347.974	215.768	147.203	281.032	282.079	380.157	402.909
1386658	1387146	-	SPV_1374	SPD_1374	.	378.294	334.399	134.724	118.913	262.389	280.877	428.688	437.639
1387213	1387329	-	SPV_2356	.	.	0	2.65959	0	2.46038	2.51526	0	0	0
1387467	1388015	+	SPV_1375	SPD_1375	.	253.482	350.848	288.436	187.715	149.019	189.199	226.413	220.568
1388253	1395908	-	SPV_1376	SPD_1376	pclA	6.84391	6.25922	3.25426	5.94077	7.14955	3.70013	6.46047	6.2338
1396124	1397608	+	SPV_1377	SPD_1377	mga1	2.78226	3.77179	1.4519	1.16309	2.17989	1.58969	2.96453	3.41901
1397659	1398387	-	SPV_1378	SPD_1378	yaaA	75.997	93.9067	126.847	108.196	62.5709	62.4099	80.6364	73.4771
1398466	1398630	-	SPV_1379	SPD_1379	.	193.494	173.502	1192.01	894.996	126.632	157.379	211.876	173.857
1398797	1400392	-	SPV_1380	SPD_1380	.	276.291	276.663	2759.71	2312.74	239.153	223.953	297.009	309.533
1400404	1400814	-	SPV_1381	SPD_1381	def2	178.664	174.893	1521.02	1250.56	144.636	129.234	182.406	187.771
1400930	1401721	-	SPV_1382	SPD_1382	.	312.174	301.35	242.588	184.64	165.721	161.633	246.862	275.177
1401734	1404430	-	SPV_1383	SPD_1383	pacL	296.815	272.752	204.921	142.918	166.729	170.882	227.658	242.519
1404734	1405918	+	SPV_1384	SPD_1384	mntE	204.76	197.207	137.673	99.5986	140.81	153.757	217.439	232.01
1406061	1407932	-	SPV_1385	SPD_1385	.	197.333	207.698	178.841	167.69	116.802	104.38	198.923	224.163
1407929	1409113	-	SPV_1386	SPD_1386	cca	166.17	161.626	138.381	101.178	94.2457	95.4415	175.7	190.557
1409125	1409892	-	SPV_1387	SPD_1387	dapB	641.781	589.121	481.934	371.825	356.935	393.028	612.333	607.053
1410169	1411017	-	SPV_1388	SPD_1388	.	546.818	529.067	383.471	287.356	328.254	325.324	582.126	599.819
1411019	1411393	-	SPV_1389	SPD_1389	.	732.931	589.568	397.995	387.273	442.212	472.995	666.736	721.306
1411467	1412819	-	SPV_1390	SPD_1390	glmM	305.162	218.488	166.526	156.166	166.392	171.94	302.981	303.49
1412843	1413622	-	SPV_1391	SPD_1391	.	246.672	172.741	95.0575	86.5438	135.824	133.992	222.44	218.223
1413609	1414466	-	SPV_1392	SPD_1392	disA	250.294	231.385	157.754	100.82	168.236	163.457	328.077	334.784
1414602	1415570	+	SPV_1393	SPD_1393	.	173.848	142.581	96.1715	79.9128	81.3915	88.8107	134.691	139.637
1415604	1416515	-	SPV_1394	SPD_1394	.	283.351	244.298	234.967	202.641	130.202	126.482	288.917	318.441
1416512	1417489	-	SPV_1395	SPD_1395	.	327.118	284.287	241.156	212.955	167.604	156.677	346.207	365.218
1417486	1418376	-	SPV_1396	SPD_1396	.	268.847	225.434	171.002	175.594	142.188	135.003	301.684	301.016
1418428	1418808	-	SPV_1397	SPD_1397	aldR	656.323	744.854	495.161	428.396	376.159	405.276	823.099	842.541
1418819	1419406	-	SPV_1398	SPD_1398	engB	670.404	614.672	455.089	345.633	377.365	341.803	752.878	765.255
1419415	1420647	-	SPV_1399	SPD_1399	clpX	523.883	473.32	313.686	267.319	340.707	358.811	592.584	620.757
1420679	1420849	-	SPV_1400	SPD_1400	.	387.137	298.434	208.742	155.716	242.656	255.395	491.418	487.682
1420849	1421355	-	SPV_1401	SPD_1401	folA	527.662	395.87	284.452	209.795	338.108	359.372	591.726	578.324
1421485	1422003	-	SPV_1402	SPD_1402	dpr	1605.91	1812.48	1756.34	1768.78	1294.51	1386.47	3153.92	3096.23
1422499	1424004	-	SPV_1403	SPD_1403	lytC	1790.49	1724.57	1229.87	1277.52	1143.14	1040.69	2241.83	2332.54
1424042	1424800	-	SPV_1404	SPD_1404	tpiA	1488.07	1186.68	854.569	798.928	1023.99	983.971	1565.19	1541.73
1424898	1425575	-	SPV_1405	SPD_1405	dnaD	164.812	111.985	86.2146	103.597	141.5	121.073	164.046	156.885
1425584	1426528	-	SPV_1406	SPD_1406	metA	213.837	158.056	121.683	130.681	184.668	162.261	206.209	222.163
1426710	1427222	-	SPV_1407	SPD_1407	apt	735.469	735.168	555.712	488.191	536.367	554.716	599.192	667.067
1427310	1428068	-	SPV_1408	SPD_1408	.	224.175	182.85	72.595	91.4035	113.604	127.803	129.309	132.115
1428276	1428422	+	SPV_2357	.	.	6.38785	4.23364	3.25937	3.91652	8.00775	4.37974	3.52327	5.18085
1428569	1429699	-	SPV_1409	SPD_1409	msmK	279.462	277.882	142.128	133.624	147.793	155.216	183.173	175.302
1429982	1430067	-	SPV_1410	SPD_1410	tRNA-Leu-1	679.147	611.49	423.414	361.504	509.866	706.208	719.668	658.269
1430149	1430724	-	SPV_1411	SPD_1411	.	494.612	542.391	285.313	203.154	432.486	398.104	454.529	513.453
1430724	1431512	-	SPV_1412	SPD_1412	codY	359.896	332.864	163.96	127.879	322.072	317.831	350.86	331.726
1431776	1433350	-	SPV_1413	SPD_1413	cshA	363.92	389.805	317.441	276.715	275.974	267.476	279.348	289.805
1433549	1434775	-	SPV_1414	SPD_1414	oxlT	44.3869	55.793	41.782	34.722	13.4311	15.9163	10.5526	11.1724
1434965	1436281	+	SPV_1415	SPD_1415	merA	152.723	196.343	154.98	98.1405	55.6393	55.5666	131.741	134.738
1436380	1437723	+	SPV_1416	SPD_1416	murT	241.461	248.197	142.686	125.405	139.15	145.068	169.557	193.796
1437723	1438505	+	SPV_1417	SPD_1417	gatD	348.742	394.629	245.224	212.681	177.586	190.077	262.929	280.448
1438631	1439713	+	SPV_1418	SPD_1418	pepQ	260.288	266.063	176.852	125.193	155.838	157.934	227.158	220.693
1439706	1439909	+	SPV_1419	SPD_1419	.	68.1245	67.1156	48.7347	36.6886	64.1945	46.2879	78.7036	79.0207
1440036	1440957	-	SPV_1420	SPD_1420	.	8.99701	5.85558	2.41382	3.18462	7.81036	5.51648	9.47086	8.15551
1440858	1441296	-	SPV_1421	SPD_1421	.	3.67477	2.72896	0.884038	2.41308	3.84782	1.88209	2.78426	4.12308
1441528	1441989	-	SPV_1422	SPD_1422	pdxU2	59.5521	49.8415	30.5936	27.4156	45.8626	47.8454	50.727	49.4536
1441967	1442740	-	SPV_1423	SPD_1423	pdxK	61.1451	53.0682	34.356	31.2411	49.8079	49.0769	51.8589	60.6775
1442730	1443479	-	SPV_1424	SPD_1424	truA	60.2221	51.0323	27.4699	26.4835	43.5542	42.6354	48.8571	49.4184
1443659	1443820	+	SPV_2362	.	.	0	0	1.47879	0	1.81657	0	1.59852	3.1341
1443792	1444943	-	SPV_1425	SPD_1425	.	180.63	180.437	181.752	131.188	145.354	134.502	142.293	143.458
1445183	1445812	-	SPV_1426	SPD_1426	.	724.084	678.899	645.871	368.74	489.307	456.637	556.97	593.15
1445815	1446153	-	SPV_1427	SPD_1427	phnA	950.093	1120.31	776.991	611.393	635.881	722.005	944.937	960.781
1446284	1446955	-	SPV_1428	SPD_1428	cmk	397.823	360.719	305.336	252.952	237.793	255.804	459.924	441.425
1446964	1447440	-	SPV_1429	SPD_1429	.	440.372	430.553	262.415	284.545	302.922	300.54	556.737	633.59
1447486	1447698	+	SPV_1430	SPD_1430	fer	89.9337	86.1933	43.8637	35.1384	58.028	80.6038	94.8305	84.6206
1447760	1448731	-	SPV_1431	SPD_1431	gtrB	261.61	209.689	168.582	141.711	172.877	179.392	372.322	364.73
1448715	1449734	-	SPV_1432	SPD_1432	galE-1	1055.19	1047.61	645.882	507.29	675.99	704.102	1456.65	1477.25
1449837	1449965	-	SPV_2363	.	.	61.1451	69.9535	48.5998	33.4726	43.3443	41.5906	82.3052	91.7838
1450035	1451138	-	SPV_1433	SPD_1433	.	80.1223	65.6732	52.513	33.7667	58.5104	48.4033	77.7584	82.0912
1451155	1451952	-	SPV_1434	SPD_1434	ybgI	96.8431	99.4348	52.9861	45.6326	65.6425	67.2329	115.039	108.321
1451939	1452616	-	SPV_1435	SPD_1435	.	77.6971	56.9106	40.4572	25.0501	52.3028	46.5299	62.2574	62.9038
1452718	1455054	-	SPV_1436	SPD_1436	ctpE	497.03	521.683	471.439	357.952	359.388	380.729	504.18	531.296
1455187	1455936	+	SPV_1437	SPD_1437	plsC	230.872	177.991	83.3681	75.6123	147.535	166.822	220.979	207.828
1456229	1456843	-	SPV_1438	SPD_1438	cadD	748.768	945.155	523.144	400.67	517.271	520.292	795.829	842.903
1457577	1457846	-	SPV_1439	SPD_1439	rpsO	6806.8	8788.9	6701.57	5279.64	5367.97	6747.42	8019.13	7845.27
1457987	1458616	-	SPV_1440	SPD_1440	.	2.98099	2.46962	0.760519	0.456927	6.07254	1.02194	1.64419	0.80591
1458679	1458801	+	SPV_1441	SPD_1441	.	0	0	0	0	4.78512	0	1.05268	0
1458855	1459055	+	SPV_2364	.	.	50.4544	37.1549	20.2616	22.9146	46.8513	52.3173	52.1785	42.9418
1459486	1459809	+	SPV_2365	.	.	347.493	287.643	116.824	96.8432	187.561	202.354	261.758	279.718
1459867	1461810	+	SPV_1444	SPD_1444	thrS	598.621	549.434	280.107	246.698	294.512	287.082	475.626	484.218
1461859	1462833	-	SPV_1445	SPD_1445	.	48.5398	59.2026	36.7331	27.4578	42.1054	29.6048	63.8768	63.4003
1462826	1463503	-	SPV_1446	SPD_1446	.	50.1361	44.2893	36.5705	23.7764	35.3749	34.9766	69.7053	66.0864
1463659	1464732	+	SPV_1447	SPD_1447	.	31.9999	19.7018	11.1529	12.8654	19.4546	18.983	29.8986	30.2554
1464823	1465125	-	SPV_2366	.	.	106.607	74.969	59.2979	36.1018	85.4689	96.3255	128.198	110.593
1465194	1465631	-	SPV_1448	SPD_1448	.	250.404	220.947	156.427	176.136	192.83	181.779	402.63	421.364
1465707	1466549	-	SPV_1449	SPD_1449	.	160.401	138.791	88.664	87.4179	136.495	122.96	250.052	265.606
1466661	1467311	+	SPV_1450	SPD_1450	mntR	171.071	160.366	71.0226	66.5493	130.417	144.885	153.148	160.662
1467292	1467462	+	SPV_1451	SPD_1451	.	102.138	90.0763	36.4248	49.6608	78.3039	126.129	93.892	98.724
1467499	1468133	+	SPV_2367	.	.	12.1258	6.8605	4.90445	3.62664	9.73225	10.8149	11.0109	14.5921
1468264	1468701	+	SPV_1454	SPD_1454	.	13.292	7.81484	2.18779	3.94335	10.0782	14.2092	13.5984	17.3878
1468796	1469095	-	SPV_2369	.	.	140.852	121.357	63.8836	92.1166	100.057	100.15	244.286	308.019
1469276	1469638	-	SPV_2370	.	.	123.132	96.8664	39.5973	65.8202	201.865	193.915	204.029	235.679
1469997	1470411	+	SPV_2371	.	.	2.71522	2.24944	0	1.3873	7.0912	0	1.248	0.611715
1470450	1470893	-	SPV_1457	SPD_1457	dtd	240.887	255.105	170.5	129.02	116.322	130.988	254.586	269.299
1470923	1473145	-	SPV_1458	SPD_1458	relA	200.517	191.491	115.417	80.1565	116.43	115.075	211.956	220.059
1473556	1473774	+	SPV_2372	.	.	1.28632	0	0.546948	0	2.01565	0.489971	1.18247	0.579593
1474140	1474769	+	SPV_1459	SPD_1459	.	80.4869	88.4125	40.6878	43.4081	44.3763	46.328	71.1113	77.7703
1474892	1476784	-	SPV_1460	SPD_1460	pepO	779.882	854.944	635.039	460.309	443.992	481.591	997.947	997.611
1477075	1477797	+	SPV_1461	SPD_1461	psaB	391.191	315.261	219.517	261.387	157.522	177.504	383.068	366.923
1477794	1478642	+	SPV_1462	SPD_1462	psaC	347.402	310.256	225.878	248.194	146.622	142.945	338.722	372.869
1478674	1479603	+	SPV_1463	SPD_1463	psaA	488.186	447.018	284.385	389.545	166.445	186.801	452.763	466.232
1479726	1480217	+	SPV_1464	SPD_1464	psaD	610.74	858.254	577.484	474.508	160.301	191.053	129.48	136.218
1480313	1483021	-	SPV_1465	SPD_1465	.	63.8834	59.673	41.6959	39.4764	34.9253	31.9653	67.4883	67.5184
1483023	1483724	-	SPV_1466	SPD_1466	.	64.6073	53.4135	32.9314	35.4705	50.9339	39.895	74.5156	71.0596
1483974	1486385	-	SPV_1467	SPD_1467	.	38.6973	31.543	20.5099	15.7538	25.2558	23.4894	37.255	40.2579
1486438	1487130	-	SPV_1468	SPD_1468	gpmA	3641.42	3988.44	3567.01	2494.41	1847.24	2142.36	4361.59	4143.66
1487181	1487369	-	SPV_1469	SPD_1469	.	13.9113	4.93925	11.4078	1.52309	3.11413	7.94843	9.59112	25.5205
1487665	1488005	-	SPV_2373	.	.	11.0148	5.47518	7.72785	14.351	14.6711	6.92282	18.2259	11.9114
1488453	1491245	-	SPV_1472	SPD_1472	ileS	471.02	429.38	408.622	375.058	165.423	166.968	409.533	404.834
1491593	1492381	-	SPV_1474	SPD_1474	divIVA	868.796	691.363	519.965	620.605	543.998	511.767	868.944	916.508
1492390	1493175	-	SPV_1475	SPD_1475	ylmH	752.764	560.388	430.97	615.832	520.053	467.577	885.604	944.068
1493172	1493435	-	SPV_1476	SPD_1476	ylmG	523.215	344.765	348.456	333.661	356.152	352.802	554.704	492.819
1493435	1493974	-	SPV_1477	SPD_1477	sepF	1064.39	829.217	612.661	710.065	701.924	685.353	1136.07	1201.85
1493984	1494655	-	SPV_1478	SPD_1478	ylmE	772.031	590.626	468.432	489.198	518.502	487.817	821.775	878.694
1494660	1495919	-	SPV_1479	SPD_1479	ftsZ	1288.24	906.228	675.436	595.262	809.75	809.121	1116.1	1114.27
1495936	1497309	-	SPV_1480	SPD_1480	ftsA	923.568	889.129	505.28	392.828	677.669	708.408	984.765	1049.63
1497528	1498232	-	SPV_1481	SPD_1481	.	267.719	273.655	180.777	129.845	150.691	156.161	243.9	251.341
1498323	1498934	-	SPV_1482	SPD_1482	.	127.35	130.164	103.145	79.7271	72.6095	67.3278	134.769	155.138
1498921	1500294	-	SPV_1483	SPD_1483	murF	118.641	116.633	69.6547	69.452	81.603	83.2502	125.805	128.594
1500378	1501421	-	SPV_1484	SPD_1484	ddl	317.322	321.903	204.914	137.039	252.848	258.187	391.665	374.227
1501597	1502193	-	SPV_1485	SPD_1485	recR	322.442	333.585	226.321	177.203	164.149	196.454	274.576	262.579
1502204	1504246	-	SPV_1486	SPD_1486	pbp2b	214.369	200.594	128.518	91.0936	123.159	126.317	183.034	195.895
1504461	1505312	+	SPV_1487	SPD_1487	nanR	207.641	222.788	126.53	108.118	158.886	156.17	224.007	231.217
1505328	1506212	-	SPV_1488	SPD_1488	nanK	28.6479	27.0738	22.1968	18.8657	16.1275	13.0947	27.9443	27.681
1506230	1507147	-	SPV_2375	.	.	30.1753	26.9479	16.5711	13.1703	19.5549	14.1435	22.7084	23.3674
1507330	1507794	-	SPV_1490	SPD_1490	.	23.021	11.3762	7.21266	16.0956	10.7588	10.615	21.7192	14.1944
1508081	1508425	-	SPV_1491	SPD_1491	.	23.4073	20.7448	10.4158	19.191	18.766	11.819	41.2835	33.8482
1508522	1508974	-	SPV_1492	SPD_1492	yjgK	25.2891	13.0514	7.93256	22.8766	13.6423	10.8962	28.0111	29.7013
1509247	1510086	-	SPV_1493	SPD_1493	satC	50.975	24.8197	20.534	19.0196	21.3707	20.6943	47.476	44.1236
1510102	1510989	-	SPV_1494	SPD_1494	satB	37.0107	20.3243	12.9494	19.2882	19.8841	17.4006	38.2025	36.3068
1511220	1512548	-	SPV_1495	SPD_1495	satA	79.6995	41.9111	23.4336	31.4073	40.7437	33.4265	79.3053	80.8002
1512673	1514190	-	SPV_1496	SPD_1496	nanP	59.1987	38.5378	20.2003	23.325	45.9457	41.9177	59.2811	55.8563
1514209	1514907	-	SPV_1497	SPD_1497	nanE-1	90.2742	56.0912	26.3897	26.7685	63.5723	62.0182	70.7602	76.2675
1515087	1516190	-	SPV_1498	SPD_1498	.	2.89189	2.3958	0.650988	1.04299	2.93219	0.777563	2.46294	1.14974
1516202	1518295	-	SPV_1499	SPD_1499	nanB	2.287	1.56032	0.457619	0.687355	3.72424	0.614921	1.29851	0.727398
1518313	1519146	-	SPV_1500	SPD_1500	.	2.02665	2.23865	0.861739	0	3.70502	0.900631	0.931511	0.304391
1519146	1520030	-	SPV_1501	SPD_1501	ycjO	0.954929	1.40643	0.270693	0.32527	2.32768	0.606236	1.17044	1.43425
1520109	1521446	-	SPV_1502	SPD_1502	.	2.31595	0.232565	0.179046	0.43029	2.41938	0.320788	0.774171	0.189732
1521465	1521917	-	SPV_1503	SPD_1503	.	0.207288	2.06075	1.58651	1.27092	4.54745	0.473747	1.71497	0.560401
1522932	1525994	-	SPV_1504	SPD_1504	nanA	21.4597	5.58749	4.14524	5.35693	31.1291	24.5926	31.1124	28.4279
1526282	1526509	-	SPV_1505	SPD_1505	.	9.06065	2.72958	1.05072	8.83794	23.233	11.2951	7.95053	7.794
1526910	1527050	+	SPV_2377	.	.	3.76937	0.728276	0.288835	0.34707	2.44194	0.258747	1.43255	0.558136
1527404	1528384	-	SPV_1506	SPD_1506	axe1	58.7721	58.0475	64.9581	54.5798	826.757	771.581	71.8014	80.7389
1528520	1528643	-	SPV_2378	.	srf-21	310.48	340.031	278.203	370.277	2261.72	2306.17	395.75	499.534
1528700	1530715	-	SPV_1507	SPD_1507	recG	157.527	153.271	138.379	121.086	91.4531	93.8908	176.558	187.059
1530734	1531837	-	SPV_1508	SPD_1508	alr	218.423	174.048	142.783	129.33	133.548	125.091	209.35	226.958
1531827	1532195	-	SPV_1509	SPD_1509	acpS	258.038	209.557	152.243	150.563	146.345	145.107	290.892	291.7
1532234	1533265	-	SPV_1510	SPD_1510	aroF	436.295	384.895	308.856	287.027	288.867	285.208	530.969	560.734
1533267	1534298	-	SPV_1511	SPD_1511	aroG	321.284	248.456	186.521	182.565	248.374	237.69	400.987	419.905
1534379	1536892	-	SPV_1512	SPD_1512	secA	657.235	622.221	458.544	328.742	513.652	547.616	804.795	794.807
1537038	1537327	-	SPV_1513	SPD_1513	.	23.3134	15.0221	9.49993	10.919	16.7438	18.1306	13.3945	10.5046
1537338	1537988	-	SPV_1514	SPD_1514	.	27.4059	15.2957	12.6958	20.5617	23.9587	18.296	17.3038	24.1773
1537992	1538633	-	SPV_1515	SPD_1515	.	19.5993	11.1479	7.27646	18.1597	16.2728	17.5497	15.9329	16.2124
1538626	1539417	-	SPV_1516	SPD_1516	.	19.6813	12.1797	10.2843	9.45009	20.0649	12.6001	18.6373	15.2253
1539439	1539831	-	SPV_1517	SPD_1517	.	29.6279	13.4604	10.058	19.7769	27.7062	23.4812	30.3109	31.329
1540158	1541009	+	SPV_1518	SPD_1518	.	74.2834	53.6882	26.7119	29.7325	81.1701	66.2462	110.028	122.164
1541231	1541581	-	SPV_2381	.	.	28.8927	24.8229	14.3329	14.7623	22.6373	24.4567	36.1511	31.8231
1541721	1542056	-	SPV_2382	.	.	36.3309	37.0444	15.6857	12.8511	27.1513	23.6324	29.2872	33.2438
1542145	1543455	-	SPV_1519	SPD_1519	engA	515.705	583.656	378.167	353.298	224.137	224.839	420.144	441.983
1543469	1544182	-	SPV_1520	SPD_1520	frp	335.362	288.292	226.478	187.475	146.318	159.152	259.867	283.372
1544179	1545075	-	SPV_1521	SPD_1521	dnaI	219.417	162.004	115.241	113.926	119.092	113.046	194.581	191.458
1545076	1546245	-	SPV_1522	SPD_1522	dnaB	186.358	134.442	92.0374	68.5215	108.407	108.129	177.731	174.123
1546246	1546719	-	SPV_1523	SPD_1523	nrdR	309.439	215.983	130.143	116.907	176.633	186.989	295.291	251.452
1546859	1547224	+	SPV_1524	SPD_1524	gntR	170.357	140.283	108.327	121.516	3132.2	2987.21	1411.54	1361.91
1547229	1547924	+	SPV_1525	SPD_1525	.	151.645	143.738	107.735	112.292	2922.13	2590.4	1336.66	1442.74
1547941	1548708	+	SPV_1526	SPD_1526	.	177.288	151.737	117.13	120.693	2798.96	2721.58	1394.44	1401.86
1548804	1549088	-	SPV_2383	.	srf-22	45.7975	62.7804	557.72	510.58	44.4009	47.063	40.4341	34.2936
1549121	1550320	-	SPV_1527	SPD_1527	qsrB	177.474	255.032	3138.98	2740.47	210.904	225.964	202.42	228.264
1550317	1551210	-	SPV_1528	SPD_1528	qsrA	188.958	257.57	3175.96	2800.88	266.963	249.175	273.009	282.968
1551332	1551523	+	SPV_2384	.	.	0.978139	0	1.24773	4.49788	15.3273	8.38311	4.04625	1.3222
1551915	1552092	+	SPV_1529	SPD_1529	.	1.05507	3.49632	0	3.23443	8.26643	8.43962	2.90966	8.55714
1552519	1553136	+	SPV_1530	SPD_1530	.	136.446	132.425	75.5904	58.225	95.2378	88.2044	103.081	112.143
1553456	1554343	-	SPV_1531	SPD_1531	scrK	493.193	543.501	328.321	276.842	222.702	218.716	457.555	470.559
1554492	1556375	-	SPV_1532	SPD_1532	scrA	1119.94	1246.01	672.66	465.411	523.746	588.006	879.145	898.622
1556502	1556699	-	SPV_1533	SPD_1533	.	0	0	0	0	0	0	3.92364	0
1556752	1558206	+	SPV_1534	SPD_1534	scrB	549.533	491.567	206.057	185.282	318.556	345.216	657.901	684.816
1558187	1559152	+	SPV_1535	SPD_1535	scrR	495.072	490.757	213.4	221.262	279.053	285.144	601.962	634.129
1559187	1560461	-	SPV_1536	SPD_1536	mvaA	254.307	269.073	242.852	161.317	189.496	177.325	229.611	259.238
1560461	1561657	-	SPV_1537	SPD_1537	mvaS	306.807	298.045	206.641	149.223	244.377	236.57	319.644	320.243
1561764	1562012	-	SPV_1538	SPD_1538	.	179.506	211.822	148.164	139.886	138.278	124.11	221.52	252.842
1562080	1562711	-	SPV_1539	SPD_1539	.	129.685	120.89	74.4656	58.7252	84.0016	85.0688	142.428	145.782
1562768	1563217	-	SPV_1540	SPD_1540	.	179.665	171.836	84.6457	82.5211	111.501	105.635	189.329	203.089
1563219	1563977	-	SPV_1541	SPD_1541	.	112.583	103.109	55.7088	44.9432	77.1577	88.2181	118.392	121.078
1564092	1566071	-	SPV_1542	SPD_1542	stkP	739.876	787.911	523.41	425.181	476.355	456.8	837.043	846.783
1566068	1566808	-	SPV_1543	SPD_1543	phpP	631.078	632.004	355.951	333.899	449.172	458.756	672.737	744.284
1566823	1568136	-	SPV_1544	SPD_1544	sun	192.591	177.965	114.768	107.566	130.457	139.724	213.632	236.667
1568129	1569064	-	SPV_1545	SPD_1545	fmt	108.047	88.9302	78.3188	64.2774	85.2043	81.5096	115.647	130.321
1569077	1571473	-	SPV_1546	SPD_1546	priA	84.5386	59.3915	43.825	42.6933	63.596	58.6433	89.8852	87.4801
1571539	1571853	-	SPV_1547	SPD_1547	rpoZ	756.875	766.077	382.541	341.782	573.622	595.451	755.917	757.153
1571878	1572504	-	SPV_1548	SPD_1548	gmk	741.326	684.133	340.05	292.685	563.929	550.21	707.287	729.599
1572634	1574247	-	SPV_1549	SPD_1549	rny	1191.51	1324.12	839.808	608.724	953.782	1006.95	1292.71	1264.28
1574438	1574692	-	SPV_1550	SPD_1550	yoeB	39.77	26.8463	13.6222	9.59548	31.7366	33.6639	37.5746	39.3237
1574696	1574950	-	SPV_1551	SPD_1551	yefM	41.9794	30.5071	7.98545	14.111	31.7366	37.8719	48.7454	39.3237
1575188	1576285	-	SPV_1552	SPD_1552	.	130.162	131.781	126.654	107.884	66.4687	62.2518	120.164	127.74
1576295	1577041	-	SPV_1553	SPD_1553	.	137.018	156.211	114.971	110.406	82.7307	63.6353	142.653	145.282
1577144	1577497	-	SPV_1554	SPD_1554	rsfA	329.981	282.165	222.307	204.107	145.48	155.196	275.419	257.806
1577510	1578010	-	SPV_1555	SPD_1555	.	303.446	291.297	236.455	202.827	149.786	164.275	324.605	329.108
1578011	1578604	-	SPV_1556	SPD_1556	yqeK	344.621	261.406	205.282	160.894	156.556	159.33	295.581	297.24
1578604	1579233	-	SPV_1557	SPD_1557	nadD	346.093	249.185	175.109	185.056	171.9	182.076	321.234	312.693
1579285	1579596	-	SPV_1558	SPD_1558	.	392.158	268.785	189.27	195.6	215.998	210.48	377.65	397.473
1579811	1580917	-	SPV_1559	SPD_1559	yqeH	273.73	188.756	129.736	126.379	157.643	163.427	245.86	252.256
1580920	1581447	-	SPV_1560	SPD_1560	.	275.302	200.671	119.328	93.2288	193.403	181.075	232.721	244.967
1581462	1582358	-	SPV_1561	SPD_1561	corA2	357.704	265.381	155.836	132.219	254.916	255.16	351.92	371.736
1582415	1582975	-	SPV_1562	SPD_1562	.	152.987	118.146	74.3031	59.0096	92.3247	107.878	131.326	135.755
1583114	1584323	+	SPV_2388	.	.	126.185	93.3518	57.0201	39.9679	96.9194	96.9281	176.564	172.143
1584391	1585344	+	SPV_1564	SPD_1564	.	61.6166	45.0124	24.8604	25.0448	43.6492	43.9788	95.8207	104.711
1585488	1585868	+	SPV_1565	SPD_1565	.	332.228	303.822	193.034	124.666	298.147	292.903	476.459	423.769
1585967	1586188	+	SPV_1566	SPD_1566	.	1153.04	1690.42	883.255	660.661	1017.4	1092.37	2110.18	2148.1
1586205	1586519	+	SPV_1567	SPD_1567	trxA	1526.87	1981.63	1234.7	877.758	1148.65	1333.97	2704.69	2495.5
1586824	1587357	+	SPV_1568	SPD_1568	queF	6.33043	4.95312	4.03759	2.69536	3.85767	3.01415	4.60697	5.22936
1587369	1587812	+	SPV_2389	.	.	5.07575	4.55545	2.15823	1.29669	3.31402	5.55853	5.34834	3.04748
1587837	1588505	-	SPV_1569	SPD_1569	aqpZ	919.643	1233.99	1550.54	891.562	303.083	342.923	328.635	319.509
1588616	1589170	-	SPV_1570	SPD_1570	.	152.103	139.327	139.422	132.781	53.5545	60.5154	163.541	176.331
1589238	1589393	-	SPV_2390	.	.	143.862	101.729	104.425	95.9548	53.7636	52.964	142.76	132.626
1589416	1591212	-	SPV_1571	SPD_1571	pepF2	247.791	209.44	165.308	171.405	100.306	92.6144	227.257	239.452
1591223	1591966	-	SPV_1572	SPD_1572	.	150.696	121.499	78.7275	78.5436	52.8051	64.613	121.823	140.579
1591968	1592918	-	SPV_1573	SPD_1573	prmA	192.542	151.987	100.637	102.311	97.6308	89.9275	178.222	192.198
1593056	1593484	-	SPV_1574	SPD_1574	.	157.159	132.375	70.0821	95.9548	81.9744	83.0416	166.906	168.649
1593450	1594553	-	SPV_1575	SPD_1575	.	132.772	105.274	64.5563	63.2311	74.1043	76.8816	123.381	133.599
1594572	1595042	-	SPV_1576	SPD_1576	.	172.053	156.577	69.6819	61.4233	120.9	117.784	159.17	178.404
1595333	1595785	-	SPV_1577	SPD_1577	hicB	290.203	304.647	141.2	120.42	312.475	305.804	322.7	396.204
1595822	1596001	-	SPV_2391	.	hicA	1931.24	2345.03	2283.84	1791.96	1437.09	1511.19	2601.83	2410.28
1596138	1596317	-	SPV_1578	SPD_1578	.	5.21674	8.64368	2.66182	3.19849	9.80949	4.76906	7.19334	8.46206
1596482	1596709	-	SPV_1579	SPD_1579	.	11.5317	9.55354	8.40573	3.78769	9.03506	6.58883	4.54316	11.1343
1596991	1598262	+	SPV_1580	SPD_1580	.	106.377	86.233	56.7833	41.1881	81.553	78.875	112.583	103.98
1598326	1598522	+	SPV_2392	.	ssrS	10836.3	12901.8	14055.8	7282.82	4504.65	5376.08	14890.2	11140.3
1598527	1598599	+	SPV_1581	SPD_1581	tRNA-Lys-1	294.567	257.89	193.62	82.8103	225.753	213.138	317.492	257.339
1598809	1600128	-	SPV_1582	SPD_1582	sacA	12.947	11.7868	3.62975	8.17796	7.13418	6.34068	10.1034	10.0006
1600138	1600983	-	SPV_1583	SPD_1583	.	8.87956	4.78161	2.9733	4.59358	4.17425	3.93193	2.75489	4.35106
1600985	1601887	-	SPV_1584	SPD_1584	.	8.94298	5.16898	2.78562	4.7818	6.19204	2.25778	6.73927	7.44998
1601983	1603293	-	SPV_1585	SPD_1585	.	13.4656	11.1557	4.20287	5.05025	8.97894	9.16706	12.6418	11.812
1603420	1604415	-	SPV_1586	SPD_1586	.	93.3357	46.5509	19.4826	43.6421	90.1173	80.5855	133.9	120.814
1604777	1606258	-	SPV_1587	SPD_1587	mga2	9.37746	9.86849	6.3043	9.90626	7.14862	3.90985	5.41684	5.65279
1606619	1606864	+	SPV_2393	.	.	250.404	179.62	80.8283	221.164	242.845	173.605	178.956	252.83
1606948	1607514	+	SPV_1588	SPD_1588	.	127.023	50.4901	44.7861	121.34	123.786	102.951	97.9664	100.963
1607526	1607696	+	SPV_1589	SPD_1589	.	115.317	33.6649	28.0191	79.1206	81.7458	74.6734	89.3488	109.858
1607735	1608343	+	SPV_1590	SPD_1590	gls24	151.722	51.0957	44.8444	161.658	158.981	118.228	179.444	167.574
1608374	1608577	+	SPV_1591	SPD_1591	.	266.514	109.063	84.5518	259.642	230.812	179.892	234.207	247.017
1609104	1609550	-	SPV_1592	SPD_1592	.	15.125	20.8841	8.57498	8.37189	25.0175	12.4828	17.9592	10.2226
1609620	1610279	+	SPV_1593	SPD_1593	cclA	1.1382	2.35737	452.63	810.382	658.574	647.724	24.7189	23.463
1610331	1611482	-	SPV_1594	SPD_1594	.	81.3485	44.0288	18.9238	27.7369	138.329	137.762	78.6771	73.0514
1611497	1612228	-	SPV_1595	SPD_1595	.	84.4086	56.1131	23.8909	38.1459	206.04	202.734	88.7964	82.3663
1612530	1613306	-	SPV_1596	SPD_1596	trpA	355.181	291.749	136.123	129.298	26.1334	30.6582	178.306	211.225
1613299	1614522	-	SPV_1597	SPD_1597	trpB	294.746	214.312	118.314	98.5418	32.2175	34.6283	158.994	162.604
1614500	1615099	-	SPV_1598	SPD_1598	trpF	243.83	190.334	77.0596	78.9228	43.8975	40.9543	142.86	146.182
1615086	1615853	-	SPV_1599	SPD_1599	trpC	228.64	149.306	75.7994	60.3465	42.1502	42.0552	132.515	136.682
1615850	1616854	-	SPV_1600	SPD_1600	trpD	245.358	166.578	71.6307	63.3015	43.7767	49.1142	133.603	144.108
1616865	1617431	-	SPV_1601	SPD_1601	trpG	228.046	133.085	49.4337	49.7543	48.5285	50.1508	136.559	129.17
1617428	1618789	-	SPV_1602	SPD_1602	trpE	154.71	113.891	38.4322	37.304	40.5128	39.7071	92.4993	106.987
1618924	1619079	-	SPV_1603	SPD_1603	.	861.966	835.778	359.345	249.113	399.926	466.359	1047.46	1038.23
1619162	1619368	-	SPV_2394	.	.	819.709	916.23	351.244	196.777	376.031	484.681	900.381	918.562
1619976	1620977	-	SPV_1605	SPD_1605	.	87.1539	69.8741	18.6487	23.2705	67.2567	70.2508	135.166	122.117
1621085	1621453	-	SPV_2395	.	.	4.58055	2.52986	0	0.78012	2.39256	0	3.50894	2.75189
1621549	1622259	-	SPV_1606	SPD_1606	mgtC	53.7522	43.9843	27.292	31.7825	21.316	18.4122	49.716	46.7734
1622262	1623953	-	SPV_1607	SPD_1607	sfuB	36.7392	28.2299	13.8046	16.1626	17.2188	12.1763	28.9264	28.957
1623965	1624975	-	SPV_1608	SPD_1608	.	34.8299	18.1594	7.22719	23.4904	17.0284	14.6468	34.7073	36.9116
1625078	1626145	-	SPV_1609	SPD_1609	.	39.9169	13.4026	4.93483	19.4066	22.8705	20.4962	36.492	29.7123
1626170	1626829	-	SPV_1610	SPD_1610	.	22.764	11.3154	2.9038	9.59548	20.5108	16.9085	20.5991	23.463
1627039	1628019	-	SPV_1612	SPD_1612	galE-2	18.8568	10.7848	6.83769	14.8187	17.5491	10.8288	19.1382	17.7263
1628032	1629507	-	SPV_1613	SPD_1613	galT-1	19.4037	10.5411	6.81685	9.84901	12.7603	11.8499	14.5621	18.4033
1629520	1630161	-	SPV_1614	SPD_1614	phoU3	9.50714	2.42346	1.49261	3.13871	6.64662	4.67991	7.05888	4.94279
1630219	1631070	-	SPV_2396	.	.	8.92724	2.55658	0.562355	2.70295	7.77161	6.29717	7.75057	9.08777
1631054	1633180	-	SPV_1617	SPD_1617	pfbA	14.3037	5.70556	2.13996	4.19548	16.5336	10.6951	11.627	12.2336
1634126	1634302	+	SPV_1618	SPD_1618	.	6.36619	1.75804	1.35347	0	1.66263	2.42494	1.46305	2.86849
1634344	1635570	-	SPV_1619	SPD_1619	aatB	851.081	800.502	654.651	553.089	406.051	414.785	706.917	744.102
1635613	1636305	-	SPV_1620	SPD_1620	.	778.717	770.298	599.081	536.474	400.448	415.434	723.257	777.154
1636478	1638229	-	SPV_1621	SPD_1621	.	470.096	443.403	358.115	315.55	158.396	161.936	315.423	349.132
1638219	1639964	-	SPV_1622	SPD_1622	.	427.934	396.451	289.232	220.515	178.998	168.515	316.655	342.045
1640155	1640622	-	SPV_2397	.	.	448.64	399.937	321.721	226.97	186.758	210.71	375.99	373.47
1640619	1641075	-	SPV_2398	.	.	390.81	423.862	266.56	191.49	197.048	206.859	359.541	354.129
1641209	1642036	+	SPV_1626	SPD_1626	exoA	421.989	496.26	313.921	228.24	224.268	231.584	237.224	254.168
1642048	1642430	+	SPV_1627	SPD_1627	.	220.411	316.454	234.559	169.487	148.295	161.096	162.611	186.254
1643308	1643889	+	SPV_1628	SPD_1628	xpt	78.7351	58.0107	39.7214	38.3324	38.6818	46.0927	41.3802	37.7303
1643889	1645151	+	SPV_1629	SPD_1629	pbuX	100.221	72.3113	52.8253	41.8235	46.4844	52.5049	44.9028	45.7273
1645202	1645663	-	SPV_1630	SPD_1630	dpnD	79.4706	70.0475	33.9641	37.385	54.4618	60.1551	92.4858	93.9618
1645660	1646424	-	SPV_1631	SPD_1631	dpnC	42.3477	26.8463	8.2986	12.0414	46.7394	31.5599	51.4535	42.4762
1646605	1647009	-	SPV_1632	SPD_1632	paaI	73.4981	105.261	82.812	59.7052	45.051	45.571	54.3497	57.6674
1647079	1648560	-	SPV_1633	SPD_1633	galT-2	8.87057	6.82396	3.87957	3.49633	8.83649	3.98226	6.02842	7.02317
1648579	1649757	-	SPV_1634	SPD_1634	galK	8.20342	6.73019	3.04788	3.90655	8.61139	3.54949	6.69914	5.38299
1649921	1650928	+	SPV_1635	SPD_1635	galR	23.1027	23.1527	10.4571	10.2809	21.8962	17.4581	27.2319	31.4809
1650974	1652011	-	SPV_1636	SPD_1636	adhB	32.0242	34.6247	26.6566	20.9381	23.2479	17.7806	32.4324	26.2911
1652012	1652365	-	SPV_1637	SPD_1637	nmlR	25.9953	23.294	17.9334	13.4174	19.9515	12.1247	21.2142	24.7408
1652609	1653499	-	SPV_1638	SPD_1638	czcD	3.58322	2.44468	1.61322	1.29232	4.29372	1.68603	1.74384	1.42459
1653632	1654168	+	SPV_1639	SPD_1639	sczA	47.9124	28.9732	11.1529	17.69	40.0052	43.1613	45.8123	36.8738
1654335	1655141	-	SPV_1640	SPD_1640	pnuC	15.8248	15.8093	3.56228	5.70735	23.7032	12.7648	19.2535	20.1328
1655544	1656062	+	SPV_2400	.	.	3.96231	6.1575	1.90635	4.06005	4.66093	3.53544	3.85197	4.95006
1656059	1656861	+	SPV_1641	SPD_1641	.	14.6687	11.0364	6.25908	7.98707	9.46256	9.42081	16.5373	19.8948
1656970	1658490	-	SPV_1642	SPD_1642	proWX	179.221	254.605	198.77	170.334	80.7784	82.3297	145.144	161.313
1658483	1659211	-	SPV_1643	SPD_1643	proV	116.443	138.939	128.49	118.265	64.5893	57.4053	102.838	111.26
1659226	1659990	-	SPV_1644	SPD_1644	.	110.349	177.145	120.095	110.254	66.5507	57.0884	99.5219	131.079
1659994	1660437	-	SPV_1645	SPD_1645	.	99.823	129.305	93.6132	69.0485	63.9606	55.1019	89.8195	104.632
1661119	1661415	-	SPV_1646	SPD_1646	.	553.923	614.487	488.806	327.118	301.221	345.757	639.117	624.397
1661437	1662501	-	SPV_1647	SPD_1647	pepA	394.297	428.191	352.259	239.617	249.797	254.607	450.323	473.279
1662902	1663603	+	SPV_1648	SPD_1648	.	3.2103	1.3298	0	0.820126	1.25763	0.917126	0.368889	0.723253
1664026	1664985	+	SPV_1649	SPD_1649	piuB	111.703	73.7414	35.4354	30.8854	40.924	51.6399	25.3565	29.6172
1664975	1665931	+	SPV_1650	SPD_1650	piuC	114.605	82.5892	38.0498	45.1198	56.2739	52.8109	25.7066	26.3942
1665928	1666680	+	SPV_1651	SPD_1651	piuD	127.197	126.246	45.4948	60.0195	70.1516	66.5483	35.7661	39.2761
1666776	1667741	+	SPV_1652	SPD_1652	piuA	255.653	222.266	106.886	117.708	67.6307	75.9791	64.3379	62.02
1667966	1668208	-	SPV_1653	SPD_1653	yidD	269.338	199.125	180.412	179.471	114.444	110.836	256.296	221.998
1668208	1668930	-	SPV_1654	SPD_1654	rluB	280.665	231.55	187.045	196.289	135.745	132.683	269.526	280.196
1668917	1669486	-	SPV_1655	SPD_1655	scpB	331.949	258.765	202.158	200.495	173.989	159.826	357.774	315.546
1669505	1670233	-	SPV_1656	SPD_1656	scpA	338.122	286.629	197.829	216.589	185.694	173.982	376.185	400.468
1670233	1670967	-	SPV_1657	SPD_1657	xerD	243.505	165.112	154.331	125.72	121.117	120.881	238.701	223.64
1670964	1671425	-	SPV_1658	SPD_1658	.	426.824	314.54	223.748	227.425	203.197	214.84	403.294	422.553
1671422	1671943	-	SPV_1659	SPD_1659	.	341.966	254.542	189.54	165.991	177.868	209.88	315.019	300.792
1671919	1672890	-	SPV_1660	SPD_1660	rdgB	322.955	235.14	159.339	134.159	174.24	179.502	284.936	278.151
1672887	1673681	-	SPV_1661	SPD_1661	murI	283.476	237	153.381	118.767	183.789	174.925	253.097	283.239
1673888	1674136	-	SPV_1662	SPD_1662	.	697.66	642.34	370.409	315.61	412.472	367.16	602.16	548.504
1674278	1675903	-	SPV_1663	SPD_1663	treC	13.7445	12.4392	8.25065	6.55042	7.96343	6.86322	13.2188	12.0217
1676081	1678048	-	SPV_1664	SPD_1664	treP	5.05769	4.58537	1.70421	3.07172	5.53279	2.18097	3.28964	2.5799
1678233	1678943	+	SPV_1665	SPD_1665	treR	24.829	37.2007	16.51	11.7413	31.8705	33.2023	24.0385	22.8511
1679099	1679597	+	SPV_1666	SPD_1666	.	8.47935	4.7393	3.06296	3.93434	6.17467	5.64689	5.73449	9.48802
1679594	1680405	+	SPV_2404	.	.	2.47937	1.3336	2.10946	1.07417	3.67856	1.38755	1.36496	1.75077
1680480	1681406	-	SPV_1667	SPD_1667	amiF	1079	1085.08	939.518	926.165	561.109	574.833	1070.48	1137.86
1681417	1682484	-	SPV_1668	SPD_1668	amiE	1090.06	1079.78	839.706	903.754	622.462	614.384	1110.16	1139.64
1682493	1683419	-	SPV_1669	SPD_1669	amiD	905.687	737.482	605.757	710.034	492.221	558.743	805.933	858.392
1683419	1684915	-	SPV_1670	SPD_1670	amiC	722.67	527.351	401.513	453.045	422.654	433.659	585.99	581.406
1684982	1686961	-	SPV_1671	SPD_1671	amiA	1305.8	1056.02	621.05	627.341	725.605	748.308	1117.98	1147.7
1687648	1688841	-	SPV_1672	SPD_1672	tacL	268.492	257.486	186.595	148.754	247.702	253.071	248.983	256.838
1688979	1690421	-	SPV_1673	SPD_1673	gtfA	6.11693	10.1352	5.14655	7.18164	5.91425	2.97446	5.74271	4.92594
1690605	1690772	-	SPV_1674	SPD_1674	.	6.70724	12.0394	5.70389	0.856739	14.8894	0.638713	3.59153	2.76528
1690779	1691612	-	SPV_1675	SPD_1675	msmG	6.34341	4.4773	3.63941	2.58871	3.5286	1.54394	6.67583	4.10927
1691626	1692492	-	SPV_1676	SPD_1676	msmF	4.98208	3.05071	1.38157	2.32416	5.26115	2.72282	5.37633	2.78165
1692506	1693765	-	SPV_1677	SPD_1677	msmE	7.82511	4.07488	2.47169	2.97003	4.43763	2.72517	4.62429	4.53325
1693857	1696019	-	SPV_1678	SPD_1678	agaN	6.59871	4.74743	2.87963	2.92788	7.61902	3.47261	4.66918	5.16409
1696127	1696987	+	SPV_1679	SPD_1679	msmR	48.9683	22.7687	5.98213	14.2093	37.2556	38.1358	41.0547	40.6886
1696984	1697919	+	SPV_1680	SPD_1680	birA	37.4201	17.2874	6.52657	16.7613	35.528	37.1436	33.0617	44.48
1698127	1698564	+	SPV_1681	SPD_1681	.	1.74939	0.944885	0.546948	1.47875	3.2452	0.979943	1.18247	0.481062
1698771	1698858	-	SPV_1682	SPD_1682	tRNA-Ser-2	398.014	498.583	382.485	289.5	250.811	278.014	351.656	334.636
1698865	1698938	-	SPV_1683	SPD_1683	tRNA-Ile-1	437.783	487.784	437.041	373.446	322.123	319.011	388.44	372.216
1698974	1699045	-	SPV_1684	SPD_1684	tRNA-Gly-1	138.244	144.782	221.263	85.9595	96.0513	95.3811	77.3284	102.25
1699064	1699136	-	SPV_1685	SPD_1685	tRNA-Phe-1	285.563	320.763	365.088	238.572	224.745	222.692	206.636	247.776
1699140	1699213	-	SPV_1686	SPD_1686	tRNA-fMet-1	328.655	402.632	470.224	266.469	267.441	306.686	307.078	319.9
1699227	1699316	-	SPV_1687	SPD_1687	tRNA-Ser-3	732.43	777.931	894.37	550.141	588.57	650.976	715.018	654.399
1699327	1699400	-	SPV_1688	SPD_1688	tRNA-Ile2-1	782.934	885.16	851.421	534.883	632.315	694.574	759.383	617.501
1699414	1699487	-	SPV_1689	SPD_1689	tRNA-Met-1	330.558	345.864	434.613	197.42	248.551	319.011	252.836	174.101
1699493	1699566	-	SPV_1690	SPD_1690	tRNA-Pro-1	263.304	383.709	339.921	211.036	163.05	179.806	171.474	155.233
1699582	1699655	-	SPV_1691	SPD_1691	tRNA-Arg-3	719.487	915.646	687.936	461.944	471.253	483.592	601.032	577.192
1699665	1699750	-	SPV_1692	SPD_1692	tRNA-Leu-2	619.64	752.603	649.05	396.65	381.544	459.784	530.718	461.231
1699758	1699829	-	SPV_1693	SPD_1693	tRNA-Gly-2	253.664	288.483	253.704	173.918	121.597	147.543	168.144	134.864
1699852	1699924	-	SPV_1694	SPD_1694	tRNA-Thr-2	594.923	703.335	668.644	554.04	401.114	417.456	478.012	451.213
1699943	1700024	-	SPV_1695	SPD_1695	tRNA-Leu-3	714.566	912.646	839.933	665.247	583.186	741.312	733.457	740.688
1700030	1700102	-	SPV_1696	SPD_1696	tRNA-Lys-2	646.376	934.583	719.511	559.955	519.03	632.063	711.253	726.81
1700127	1700199	-	SPV_1697	SPD_1697	tRNA-Asp-1	876.627	987.866	1137.66	635.865	743.775	887.093	904.587	720.724
1700202	1700274	-	SPV_1698	SPD_1698	tRNA-Val-1	2795.48	3655.42	4257.53	2546.61	2600.59	3228.78	4220.48	3569.82
1703497	1703569	-	SPV_1701	SPD_1701	tRNA-Ala-2	1316.88	1235.65	915.592	626.519	791.142	722.463	601.284	568.998
1705419	1705490	-	SPV_1703	SPD_1703	tRNA-Glu-2	216.756	204.855	87.3408	82.3612	116.283	122.505	124.625	95.727
1705552	1706907	-	SPV_1704	SPD_1704	rumA-2	59.5539	44.0598	21.642	22.0781	37.4367	41.5446	61.7799	57.6618
1706945	1707721	+	SPV_1705	SPD_1705	recX	26.3455	22.0264	16.0326	7.78012	18.5585	19.0578	28.9955	23.1971
1707810	1708343	+	SPV_1706	SPD_1706	.	474.782	591.461	385.365	301.341	464.022	510.798	754.088	741.143
1708697	1708903	-	SPV_1707	SPD_1707	.	127.924	142.809	89.113	54.2353	106.625	104.712	180.146	164.336
1709063	1710292	+	SPV_1708	SPD_1708	.	3.89805	2.72466	1.09654	1.04848	3.61277	1.4185	2.7475	3.45293
1710391	1712013	-	SPV_1709	SPD_1709	groEL	1126.01	1165.6	873.233	803.466	3963.05	4053.34	1900.08	1813.16
1712029	1712313	-	SPV_1710	SPD_1710	groES	1039.83	1158.98	863.269	935.306	4976.51	4759.77	1765.02	1797.52
1712469	1712864	-	SPV_1711	SPD_1711	ssbB	8.53648	10.2153	9106.44	9432.64	26542.9	26798.3	1245.76	987.881
1712942	1713703	-	SPV_1712	SPD_1712	ydfG	264.945	282.179	190.047	150.732	174.37	175.46	253.013	231.374
1713736	1714362	-	SPV_1713	SPD_1713	.	335.619	358.32	217.021	179.054	205.342	203.141	312.859	332.207
1714378	1714695	-	SPV_1714	SPD_1714	.	342.533	338.082	180.049	163.847	228.117	211.233	301.306	337.285
1714692	1714982	-	SPV_1715	SPD_1715	.	252.662	238.993	142.832	107.825	186.583	192.114	246.502	242.085
1715085	1715216	+	SPV_2407	.	.	2.84549	0	0	0	2.22943	0	0	0
1715328	1715495	-	SPV_1716	SPD_1716	.	100.609	125.951	67.0207	46.2639	64.8127	49.8196	103.276	102.754
1715680	1716354	-	SPV_1717	SPD_1717	.	98.7703	96.5787	56.4305	46.0583	45.1237	51.0289	72.317	67.6965
1716360	1716806	-	SPV_1718	SPD_1718	.	129.823	134.006	68.0639	54.0953	79.3318	65.5345	124.845	104.498
1716920	1717423	-	SPV_1719	SPD_1719	.	36.3309	18.8309	14.4974	14.8501	31.5305	24.2711	17.9833	26.9476
1717420	1717782	-	SPV_1720	SPD_1720	.	27.6789	30.4315	12.2092	11.1022	24.3211	29.5603	24.9686	30.4214
1717848	1719707	-	SPV_2408	.	.	2.57471	3.68054	1.86756	2.55363	6.09138	1.49994	2.36684	2.45673
1719724	1720193	-	SPV_2411	.	.	2.99685	2.64828	2.8034	2.14367	8.45286	2.28306	3.85685	2.70066
1720317	1721033	-	SPV_1725	SPD_1725	yeeN	1741.04	1877.02	1346.17	1190.8	1046.21	1057.17	1808.03	1783.05
1721914	1723329	-	SPV_1726	SPD_1726	ply	2188.05	2277.87	1645.9	1440.13	1429.03	1299.16	2564.55	2720.95
1723340	1723750	-	SPV_1727	SPD_1727	.	1666.46	1671.7	1124.67	1018.03	1130.96	1016.91	2037.34	2205.08
1723743	1724351	-	SPV_1728	SPD_1728	.	1165.67	1133.3	787.924	625.124	823.659	826.538	1486.79	1553.39
1724364	1724822	-	SPV_1729	SPD_1729	.	1405.66	1431.46	868.483	617.121	1031.6	1091.27	1824.57	1877.97
1724947	1725057	+	SPV_1730	SPD_1730	.	23.6868	23.8285	5.39557	7.78012	9.27925	12.5671	16.3308	33.1621
1725063	1725346	+	SPV_2414	.	.	64.1439	58.2901	27.5835	11.5044	30.9828	40.8812	59.2508	70.9293
1726111	1726371	-	SPV_1731	SPD_1731	.	9.35416	10.134	2.7536	5.51464	55.8126	42.3459	8.43357	10.6992
1726430	1726981	-	SPV_1732	SPD_1732	.	10.2067	3.38231	3.68893	3.65045	47.1815	35.5735	8.20979	11.2674
1726971	1727966	-	SPV_2416	.	.	8.20222	3.12422	4.69025	9.24865	41.6608	36.4143	9.88	9.30317
1728257	1728799	-	SPV_2417	.	.	8.64653	6.30368	3.97066	10.0726	62.8675	40.7082	13.8303	13.0905
1728928	1729287	-	SPV_1736	SPD_1736	.	8.34678	4.75402	6.98727	8.79585	43.3253	36.6621	8.99167	9.16723
1729333	1729539	-	SPV_2418	.	.	10.4335	3.75812	2.89328	9.73454	43.3608	37.8414	3.75305	6.13193
1729526	1729699	-	SPV_2419	.	.	7.01562	1.78835	0	1.65439	27.9063	25.9009	11.1621	7.29488
1730058	1731014	-	SPV_1737	SPD_1737	lytA	682.33	723.468	913.445	1294.94	5227.63	4597.8	1009.32	1060.54
1731390	1732760	-	SPV_1738	SPD_1738	dinF	341.086	234.684	581.522	929.102	3114.57	2848.13	420.078	399.031
1733067	1734233	-	SPV_1739	SPD_1739	recA	433.539	349.436	1271.31	2305.5	4534.18	4032.12	697.217	684.578
1734288	1735544	-	SPV_1740	SPD_1740	cinA	97.4124	57.8033	1888.11	3316.62	5889.56	5104.14	485.576	460.869
1735629	1736645	-	SPV_1741	SPD_1741	lytR	367.295	341.77	1383.67	1470.46	303.979	292.052	397.352	418.235
1736653	1737171	-	SPV_1742	SPD_1742	.	352.808	285.391	1179.82	1307.31	330.007	280.768	393.43	384.706
1737161	1737604	-	SPV_1743	SPD_1743	tsaE	327.386	232.679	1445.47	1486	278.046	262.459	349.946	351.633
1737690	1738310	-	SPV_1744	SPD_1744	comM	12.0968	6.013	1538.45	1309.06	149.275	154.476	74.2269	69.904
1738693	1739556	-	SPV_1745	SPD_1745	plcR	51.5153	41.4176	18.5773	20.9901	38.8292	35.0228	52.7511	52.594
1739748	1739918	+	SPV_1746	SPD_1746	.	14.2774	20.0169	4.20287	1.68342	17.2096	15.0602	16.6583	10.392
1740021	1740245	+	SPV_1747	SPD_1747	pneA1	53.8368	67.7665	33.0065	22.3894	56.2411	58.1825	58.1222	56.4137
1740252	1740440	+	SPV_1748	SPD_1748	pneA2	65.085	46.0996	31.6883	40.3619	52.9401	43.1486	48.6407	47.0114
1740556	1743546	+	SPV_1749	SPD_1749	lanM	4.77198	1.56054	1.20142	2.59857	6.19858	2.29603	3.20345	2.80088
1743896	1744600	+	SPV_1750	SPD_1750	wrbA	5.86051	2.64828	2.37864	4.08318	5.0091	5.78375	6.61175	6.48158
1744581	1745510	+	SPV_1751	SPD_1751	.	2.52423	1.67297	0.386393	0.619063	3.79722	1.38456	0.835355	1.09188
1745507	1747615	+	SPV_1752	SPD_1752	clyB	2.00358	1.18036	0.738342	1.63792	6.00012	2.9001	2.026	2.76853
1747639	1749378	+	SPV_1753	SPD_1753	.	7.06958	3.39786	0.826081	3.8051	9.47124	5.36519	4.53924	7.44077
1749441	1750196	+	SPV_1754	SPD_1754	.	28.9405	14.2003	5.07013	8.377	33.4768	18.5936	34.9391	27.0316
1750198	1750830	+	SPV_1755	SPD_1755	.	22.2515	12.5354	6.43377	9.55	19.9909	15.765	24.1369	25.8674
1750988	1751266	+	SPV_2420	.	.	12.1163	14.4991	6.8692	6.19063	17.9313	6.92282	11.1381	13.6485
1751776	1752189	-	SPV_1757	SPD_1757	ndk	269.91	243.526	164.338	156.448	219.647	223.938	260.837	205.42
1752300	1755977	-	SPV_1758	SPD_1758	rpoC	1210.94	1320.75	1334.66	1189.3	1082.84	1051.92	823.878	902.32
1756010	1759621	-	SPV_1759	SPD_1759	rpoB	932.956	828.415	760.806	687.423	786.43	781.725	590.726	654.966
1760037	1760107	+	SPV_1760	SPD_1760	tRNA-Cys-1	71.4179	43.8271	26.9931	12.1633	53.8831	48.3623	65.6519	28.6041
1760305	1761636	-	SPV_1761	SPD_1761	hlyX	338.101	342.944	181.111	159.492	244.354	270.837	327.783	318.852
1761865	1762689	-	SPV_1762	SPD_1762	endA	303.33	335.123	283.992	257.857	165.87	182.091	282.345	286.633
1762728	1762922	-	SPV_1763	SPD_1763	epuA	395.349	407.716	387.601	287.126	223.355	268.535	366.528	351.501
1762909	1764192	-	SPV_1764	SPD_1764	murA-2	609.335	648.155	463.454	360.615	328.779	338.291	482.525	477.177
1764216	1764413	-	SPV_2422	.	.	502.704	607.415	362.37	340.203	330.699	334.918	542.77	617.987
1764504	1765541	-	SPV_1765	SPD_1765	.	300.701	272.051	153.362	129.927	193.497	190.935	257.214	278.196
1765525	1766013	-	SPV_1766	SPD_1766	coaD	217.567	213.494	108.514	89.1849	168.808	161.504	229.834	229.462
1766003	1766542	-	SPV_1767	SPD_1767	.	189.02	164.806	79.4108	55.4405	131.883	149.232	175.517	176.528
1766607	1767599	-	SPV_1768	SPD_1768	asnA	1127.76	1467.49	903.972	649.941	412.236	443.911	972.991	1023.37
1767711	1768394	-	SPV_1769	SPD_1769	.	459.21	535.453	363.548	251.881	1363.22	1483.74	430.464	422.917
1768450	1769190	-	SPV_1771	SPD_1771	yjfA	182.86	168.814	104.102	70.5093	111.002	125.984	191.861	199.903
1769239	1769502	+	SPV_1772	SPD_1772	acyP	43.3938	42.4326	20.8711	13.0847	39.015	18.6969	35.3127	37.5023
1769580	1770506	+	SPV_1773	SPD_1773	yidC1	518.23	497.138	225.091	178.246	706.982	742.676	322.653	368.332
1770581	1771375	-	SPV_1774	SPD_1774	pflA	377.731	472.826	274.519	198.065	304.65	300.45	320.85	311.659
1771501	1772751	-	SPV_1775	SPD_1775	lysA	186.827	177.351	109.154	79.5021	174.313	171.549	223.459	210.537
1772818	1773645	-	SPV_1776	SPD_1776	purR	624.988	619.339	427.048	290.819	554.094	645.637	650.371	594.644
1773912	1774853	-	SPV_1777	SPD_1777	yhaM	306.425	318.11	579.962	666.488	813.813	734.723	257.173	250.493
1774843	1776099	-	SPV_1778	SPD_1778	rmuC	329.14	299.29	777.199	848.822	960.581	776.138	280.901	280.217
1776101	1776763	-	SPV_1779	SPD_1779	.	251.678	235.374	165.31	139.373	149.14	138.54	202.325	197.384
1776726	1777382	-	SPV_1780	SPD_1780	rpe	257.55	236.34	142.936	137.798	141.095	153.524	195.304	210.006
1777393	1778271	-	SPV_1781	SPD_1781	rsgA	240.575	206.917	111.742	83.1826	140.447	143.56	185.014	192.635
1778273	1779145	-	SPV_1782	SPD_1782	ksgA	184.683	145.071	77.1103	49.791	112.084	104.231	114.055	119.225
1779276	1779584	-	SPV_1783	SPD_1783	.	60.1698	44.8129	24.0339	26.5506	31.4285	30.9063	41.0649	41.8995
1779577	1780218	-	SPV_1784	SPD_1784	.	38.3211	43.38	28.3595	14.7968	25.4405	15.3769	35.6978	22.5391
1780220	1782250	-	SPV_1785	SPD_1785	.	35.4153	35.2386	14.7442	10.5593	28.1824	21.2917	24.5445	22.9988
1782519	1783418	-	SPV_1786	SPD_1786	.	98.7007	101.995	64.1498	53.7347	59.184	65.5745	86.6078	93.0826
1783490	1784050	-	SPV_1787	SPD_1787	rnmV	144.785	149.485	92.4518	70.8115	79.9972	82.4384	150.714	145.258
1784050	1784823	-	SPV_1788	SPD_1788	tatD	104.456	97.0907	53.3911	42.7705	74.3316	58.92	86.4873	80.0288
1785129	1785794	-	SPV_1789	SPD_1789	diiA	36.6582	36.4436	20.1435	22.4759	34.4658	21.2674	24.1074	25.5386
1786057	1786191	-	SPV_1790	SPD_1790	rpmH	5112.41	5349.86	4990.02	4460.83	4215.9	5404.93	4828.17	4247.95
1786336	1787550	-	SPV_1791	SPD_1791	.	484.577	490.961	310.545	210.153	304.7	302.393	445.028	474.084
1787706	1787999	-	SPV_1792	SPD_1792	.	30.6617	40.2196	18.7414	11.7496	29.0281	37.2278	46.6833	41.4468
1788161	1788613	+	SPV_1793	SPD_1793	.	173.293	194.397	117.402	66.7235	114.336	180.024	174.355	161.956
1788648	1790036	-	SPV_1794	SPD_1794	.	266.493	283.393	157.984	111.705	121.824	128.085	234.351	233.392
1790102	1791064	+	SPV_1796	SPD_1796	.	81.1276	64.6257	27.3645	28.3978	44.6164	47.6906	61.8493	67.222
1791061	1791189	-	SPV_1795	SPD_1795	.	2.91167	9.64876	9.2854	2.23151	9.12511	19.9635	4.01489	8.36366
1791316	1792326	-	SPV_1797	SPD_1797	ccpA	607.061	698.984	372.022	299.538	718.684	733.189	651.627	621.472
1792751	1793350	-	SPV_1798	SPD_1798	.	74.9646	75.2	41.724	31.4252	64.7427	59.1959	91.4992	86.5245
1793352	1794449	-	SPV_1799	SPD_1799	.	55.8448	68.2993	29.7818	28.7078	53.4698	48.0815	74.4098	74.6788
1794449	1795186	-	SPV_1800	SPD_1800	.	26.9744	32.0449	16.2306	14.2372	29.7076	22.8275	31.2296	28.5508
1795188	1796072	-	SPV_1801	SPD_1801	.	21.9634	21.2722	13.1286	7.15595	25.1057	14.0647	15.362	8.31863
1796059	1796253	-	SPV_1802	SPD_1802	.	28.4112	40.6918	20.885	22.1434	24.901	16.5083	26.56	14.9713
1796250	1796456	-	SPV_1803	SPD_1803	.	27.2178	34.5747	17.9383	29.8989	24.1683	13.4778	10.0081	9.81108
1797044	1797117	-	SPV_1804	SPD_1804	tRNA-Pro-2	511.382	748.496	593.243	589.344	407.624	543.769	457.555	394.515
1797133	1797206	-	SPV_1805	SPD_1805	tRNA-Arg-4	719.487	915.646	687.936	461.944	471.253	483.592	601.032	577.192
1797216	1797301	-	SPV_1806	SPD_1806	tRNA-Leu-4	619.64	752.603	649.05	396.65	381.544	459.784	530.718	461.231
1797309	1797380	-	SPV_1807	SPD_1807	tRNA-Gly-3	253.664	288.483	253.704	173.918	121.597	147.543	168.144	134.864
1797403	1797475	-	SPV_1808	SPD_1808	tRNA-Thr-3	594.923	703.335	668.644	554.04	401.114	417.456	478.012	451.213
1797494	1797575	-	SPV_1809	SPD_1809	tRNA-Leu-5	714.566	912.646	839.933	665.247	583.186	741.312	733.457	740.688
1797581	1797653	-	SPV_1810	SPD_1810	tRNA-Lys-3	646.376	934.583	719.511	559.955	519.03	632.063	711.253	726.81
1797678	1797750	-	SPV_1811	SPD_1811	tRNA-Asp-2	876.627	987.866	1137.66	635.865	743.775	887.093	904.587	720.724
1797753	1797825	-	SPV_1812	SPD_1812	tRNA-Val-2	2795.48	3655.42	4257.53	2546.61	2600.59	3228.78	4220.48	3569.82
1801048	1801120	-	SPV_1815	SPD_1815	tRNA-Ala-3	1316.88	1235.65	915.592	626.519	791.142	722.463	601.284	568.998
1802970	1803041	-	SPV_1817	SPD_1817	tRNA-Glu-3	332.828	440.396	974.058	2275.33	371.739	274.519	268.491	286.123
1803135	1803614	-	SPV_1818	SPD_1818	comX2	9.39013	6.15862	1465.08	3633.28	95.0295	76.4539	70.4048	82.2406
1803736	1804287	-	SPV_1819	SPD_1819	nusG	779.279	807.808	547.047	474.82	526.461	536.324	804.794	788.949
1804327	1804503	-	SPV_1820	SPD_1820	secE	473.22	498.403	320.771	379.753	379.079	436.49	524.504	545.014
1804513	1804665	-	SPV_2423	.	rpmG2	979.52	1118.59	491.653	618.062	749.176	783.388	1054.46	1108.36
1804718	1806913	-	SPV_1821	SPD_1821	pbp2a	147.865	157.074	115.036	97.8555	107.342	94.9902	164.268	183.171
1807000	1807875	+	SPV_1822	SPD_1822	rluD2	76.1072	73.8857	33.3639	29.9037	69.5399	63.4513	65.0356	72.4491
1807943	1808950	-	SPV_1823	SPD_1823	gap	12725.9	13399.3	13917.5	9532.36	7115.97	7822.1	13588	13511.8
1809127	1810089	-	SPV_1824	SPD_1824	.	33.5432	34.5747	33.0861	42.1484	187.939	144.966	42.3533	45.0783
1810150	1811000	-	SPV_1825	SPD_1825	.	159.628	164.179	122.684	156.489	432.111	400.433	172.913	173.763
1811113	1811985	-	SPV_1826	SPD_1826	nadC	76.1537	67.7237	113.607	161.903	541.039	471.989	99.3719	91.3088
1812222	1813532	+	SPV_1827	SPD_1827	.	25.642	27.5332	14.6187	18.2248	50.2821	46.8175	14.2221	20.5258
1813610	1813797	+	SPV_2426	.	.	11.9874	19.8621	10.1942	18.3743	34.4376	38.812	12.397	17.5543
1813898	1814029	-	SPV_1828	SPD_1828	.	139.429	143.799	5426.47	9584.57	6349.42	7166.59	421.791	409.641
1814552	1815280	-	SPV_1829	SPD_1829	bguR	87.3321	86.2234	46.6639	24.4823	57.7267	57.9941	83.123	95.0676
1815438	1816847	+	SPV_1830	SPD_1830	bguA	15.3838	13.2414	8.75001	8.4726	15.1317	8.75172	21.8555	24.576
1816865	1818160	+	SPV_1831	SPD_1831	bguD	18.8382	13.8059	9.42726	9.99529	13.7378	9.43876	24.2775	22.1345
1818165	1818473	+	SPV_1832	SPD_1832	bguB	24.6149	11.5809	12.4046	8.8502	14.7619	7.63975	29.3321	31.2192
1818470	1818778	+	SPV_1833	SPD_1833	bguC	33.4277	19.1336	20.5451	19.5636	18.5714	19.0994	39.8078	35.7378
1819686	1822337	-	SPV_1834	SPD_1834	adhE	2778.94	54.5608	72.6278	56.9867	2389.9	2755.59	1372.43	1285.29
1822637	1823047	-	SPV_1836	SPD_1836	.	482.986	519.757	277.159	234.634	376.269	421.122	664.727	698.274
1823049	1823477	-	SPV_1837	SPD_1837	.	465.567	380.806	241.518	203.988	358.081	350.175	569.229	522.221
1823524	1823823	-	SPV_1838	SPD_1838	yajC	1159.06	1445.4	523.047	526.792	855.878	963.23	1306.89	1473.24
1823940	1825916	-	SPV_1839	SPD_1839	ulaH	834.52	818.933	534.867	374.209	447.605	465.797	699.86	732.95
1826030	1827121	-	SPV_1840	SPD_1840	ulaG	4.47149	2.27965	2.85195	2.37251	4.58136	2.1618	3.32	2.32474
1827233	1828906	-	SPV_1841	SPD_1841	ulaR	3.02908	2.23063	2.14663	2.23551	4.04334	2.05121	4.64086	3.48794
1829085	1829789	-	SPV_1842	SPD_1842	ulaF	4.79496	2.2069	3.56797	2.04159	7.30494	1.21763	0.734639	1.80044
1829791	1830654	-	SPV_1843	SPD_1843	ulaE	2.60837	1.08046	0.970454	1.49929	4.08729	0.745165	3.14708	1.17529
1830658	1831323	-	SPV_1844	SPD_1844	ulaD	3.66582	4.90587	0.359705	1.5128	6.4071	2.25563	1.3609	1.14352
1831340	1831825	-	SPV_1845	SPD_1845	ulaC	3.47783	2.88123	0.985858	1.18463	7.26629	2.2079	2.13136	0.522349
1831902	1832183	-	SPV_1846	SPD_1846	ulaB	7.65862	9.37931	4.24758	2.55199	14.0881	2.28306	5.05064	0.900219
1832206	1833663	-	SPV_1847	SPD_1847	ulaA	2.76938	2.02753	0.657238	1.08591	2.32118	1.03035	1.15449	1.56705
1833794	1834417	-	SPV_1848	SPD_1848	.	47.1011	40.3926	22.2671	25.3727	37.9646	24.9344	60.7975	58.1766
1834468	1835454	-	SPV_1849	SPD_1849	eloR	671.199	709.202	422.937	352.466	372.403	356.483	627.198	621.537
1835473	1836303	-	SPV_1850	SPD_1850	yidC2	348.034	318.1	153.223	154.324	209.116	206.989	317.39	333.289
1836272	1836643	-	SPV_1851	SPD_1851	rnpA	424.323	381.856	212.194	234.47	303.778	332.872	526.274	616.911
1836660	1836791	-	SPV_1852	SPD_1852	.	58.3326	66.0063	62.6132	34.8926	53.5063	61.7809	71.6064	64.427
1836792	1837982	-	SPV_1853	SPD_1853	ackA	381.992	389.815	234.736	194.568	343.826	313.622	367.676	349.673
1838033	1838986	-	SPV_1854	SPD_1854	.	156.699	128.677	63.4065	59.4437	214.544	189.525	141.967	132.12
1839047	1839641	-	SPV_2427	.	.	2.20944	1.04596	637.158	1871.36	11419.7	9460.58	282.462	240.635
1839778	1840191	-	SPV_1857	SPD_1857	comGG	9.52622	6.013	814.458	2878.99	13607.1	10308.4	396.259	376.5
1840169	1840630	-	SPV_1858	SPD_1858	comGF	2.84549	2.0206	759.136	1910.68	9546.1	7803.68	257.279	225.838
1840593	1840853	-	SPV_1859	SPD_1859	comGE	1.79888	3.5767	961.925	2510.82	10146.1	8087.66	241.101	222.737
1840858	1841262	-	SPV_1860	SPD_1860	comGD	4.40525	3.45747	1547.99	3477.83	14489.7	11369.4	362.224	313.723
1841255	1841581	-	SPV_1861	SPD_1861	comGC	4.88172	6.66119	1229.69	2933.66	11386.7	9146.41	249.457	231.736
1841583	1842455	-	SPV_1862	SPD_1862	comGB	8.28225	8.37635	2405.51	4239.16	12905.4	10482.6	391.258	365.817
1842547	1843488	-	SPV_1863	SPD_1863	comGA	12.7594	15.1953	4362.75	6604.99	15564.3	12953.2	530.016	509.071
1843564	1843929	-	SPV_1864	SPD_1864	.	247.838	365.585	247.418	174.606	98.0949	177.667	99.7633	112.365
1844080	1845138	-	SPV_1865	SPD_1865	adh	351.487	218.026	98.4042	59.53	364.313	369.23	333.787	325.058
1845301	1846452	-	SPV_1866	SPD_1866	nagA	687.632	919.202	600.988	379.821	514.998	519.007	623.797	654.928
1846605	1848422	-	SPV_1867	SPD_1867	adr	316.31	347.801	194.892	157.233	206.55	212.955	259.672	274.947
1848520	1849662	-	SPV_1868	SPD_1868	tgt	820.055	1011.65	946.936	718.024	563.853	536.425	546.694	533.931
1849792	1850649	+	SPV_1869	SPD_1869	.	147.747	106.626	43.8362	51.3324	111.129	128.314	105.636	102.669
1850677	1851272	-	SPV_1870	SPD_1870	pcp2	58.6096	59.5196	25.7249	26.0817	66.6585	51.8515	46.0567	54.9466
1851460	1851759	-	SPV_1871	SPD_1871	.	17.5282	20.2262	13.176	16.3123	40.2189	20.03	24.1696	18.1934
1851770	1852194	-	SPV_1872	SPD_1872	.	22.0944	12.813	12.4009	15.2399	32.5444	22.7231	24.6774	15.829
1852191	1852304	-	SPV_1873	SPD_1873	.	3.29478	2.72958	5.25358	3.78769	12.9072	9.41261	10.2221	11.1343
1852514	1853656	-	SPV_1874	SPD_1874	.	236.109	209.082	163.691	191.406	764.935	679.121	480.991	501.949
1853822	1854442	-	SPV_1875	SPD_1875	.	52.9235	68.3978	56.5154	52.6129	49.2844	38.7054	43.7855	67.0424
1854446	1855726	-	SPV_1876	SPD_1876	.	54.0977	66.4369	58.2545	54.9436	64.4394	43.7256	57.4119	65.5958
1855787	1857271	-	SPV_1877	SPD_1877	thrC	301.496	279.112	210.203	174.463	237.707	231.082	290.698	303.779
1857347	1858624	-	SPV_1878	SPD_1878	.	195.885	183.83	126.53	104.289	154.051	158.857	206.277	203.606
1858731	1858814	-	SPV_1879	SPD_1879	tRNA-Leu-6	449.385	485.281	519.054	289.578	362.601	327.021	436.224	383.815
1858824	1858895	-	SPV_1880	SPD_1880	tRNA-Gln-2	629.921	646.115	675.436	405.809	527.26	470.944	577.265	493.62
1858906	1858979	-	SPV_1881	SPD_1881	tRNA-His-1	748.673	744.291	731.64	472.642	552.778	543.769	580.911	511.154
1858993	1859064	-	SPV_1882	SPD_1882	tRNA-Trp-1	423.86	430.023	470.809	307.855	261.587	320.421	345.28	433.68
1859068	1859148	-	SPV_1883	SPD_1883	tRNA-Tyr-2	268.952	224.736	322.375	174.14	168.941	192.087	198.216	228.789
1859161	1859233	-	SPV_1884	SPD_1884	tRNA-Phe-2	421.913	429.461	473.384	252.374	299.324	321.176	275.81	331.237
1859237	1859310	-	SPV_1885	SPD_1885	tRNA-fMet-2	354.033	432.067	475.08	262.579	263.464	290.735	315.826	307.893
1859321	1859410	-	SPV_1886	SPD_1886	tRNA-Ser-4	2176.42	2392.57	2615.23	1660.02	1710.12	1763.36	1863.07	1916.66
1859494	1859567	-	SPV_1887	SPD_1887	tRNA-Ile-2	1626.78	2031.03	1722.27	1324.56	1368.03	1670.46	1401.53	1339.64
1859602	1859672	-	SPV_1888	SPD_1888	tRNA-Gly-4	755.178	791.079	1074.66	632.49	766.799	811.579	623.693	586.385
1859678	1859750	-	SPV_1889	SPD_1889	tRNA-Val-3	2398.65	3201.45	3898.75	2264.66	2320.42	2821.62	3805.44	3265.53
1862973	1863045	-	SPV_1892	SPD_1892	tRNA-Ala-4	1316.88	1235.65	915.592	626.519	791.142	722.463	601.284	568.998
1864895	1864966	-	SPV_1894	SPD_1894	tRNA-Glu-4	188.063	191.89	82.3499	66.3687	118.327	103.131	122.826	102.779
1865088	1865522	-	SPV_1895	SPD_1895	.	535.345	567.622	359.896	327.57	344.347	297.49	564.95	580.672
1865536	1866996	-	SPV_1896	SPD_1896	gltX	446.947	425.865	270.144	258.506	269.912	257.94	434.613	410.94
1867120	1868469	-	SPV_1897	SPD_1897	pgi	1246.59	1331.24	790.116	572.743	663.449	709.159	914.705	937.784
1868456	1868635	-	SPV_1898	SPD_1898	.	67.296	56.1839	21.2945	15.1928	44.1427	38.1524	52.5114	53.593
1868639	1869328	-	SPV_1899	SPD_1899	.	218.15	154.684	68.9179	43.1796	115.368	120.367	161.381	167.402
1869467	1871233	-	SPV_1900	SPD_1900	patB	148.372	173.813	148.998	112.083	124.242	119.145	172.054	177.861
1871382	1871840	+	SPV_2432	.	.	4.7053	5.42349	3.39251	0	5.77029	3.0391	4.51347	2.76538
1872020	1873714	-	SPV_1902	SPD_1902	patA	162.707	176.423	123.244	94.8509	143.41	149.086	187.001	197.398
1873736	1873781	-	SPV_2433	.	srf-24	430.721	507.347	294.246	303.509	335.869	268.259	647.4	562.911
1873861	1876395	-	SPV_1903	SPD_1903	hexA	131.536	125.144	93.5573	57.4593	103.899	98.3724	147.919	160.779
1876446	1876892	-	SPV_1904	SPD_1904	argR1	151.04	168.813	64.3123	74.059	160.639	156.515	193.496	174.069
1877040	1878731	+	SPV_1905	SPD_1905	argS	509.687	328.276	186.893	172.514	297.242	298.066	386.604	408.099
1879046	1879435	-	SPV_1906	SPD_1906	.	14.5282	5.92026	3.58117	9.72095	12.1336	8.07254	15.77	13.6695
1879461	1879608	-	SPV_2434	.	.	3.80681	5.25629	2.42801	1.94503	4.47392	0	0.437433	3.43056
1879599	1880075	+	SPV_1907	SPD_1907	.	476.397	338.571	196.372	217.256	257.268	265.447	355.595	430.022
1880159	1880866	+	SPV_1908	SPD_1908	pnpR	509.03	412.919	273.062	300.672	341.67	346.918	512.617	504.138
1880867	1882198	+	SPV_1909	SPD_1909	pnpS	347.971	277.649	195.679	203.688	205.911	223.711	323.797	344.009
1882365	1883240	+	SPV_1910	SPD_1910	pstS1	5.57405	7.81484	1.91432	4.60057	9.07042	4.89971	10.051	6.66532
1883358	1884221	+	SPV_1911	SPD_1911	pstC1	5.86883	3.96169	1.38636	0.999529	3.40607	1.36614	4.6457	5.14188
1884214	1885029	+	SPV_1912	SPD_1912	pstA1	4.94823	2.4787	3.66978	2.8222	7.93415	3.15599	3.01485	5.59989
1885031	1885783	+	SPV_1913	SPD_1913	pstB1	9.10332	5.16555	4.93125	4.58748	9.77041	3.99005	6.19028	5.89984
1885798	1886448	+	SPV_1914	SPD_1914	phoU1	8.07753	10.9938	8.09585	5.74844	5.19858	8.07663	7.16019	3.89957
1886516	1886932	+	SPV_1915	SPD_1915	.	3.60293	4.4773	0.574493	0	6.70433	1.02929	0.621007	0.608781
1887055	1887537	-	SPV_1916	SPD_1916	.	1.16648	3.22125	2.47995	0.595992	5.48357	2.66593	4.55727	3.67916
1887586	1887708	-	SPV_1917	SPD_1917	.	9.16111	7.58957	3.89534	0	9.57024	1.74478	3.15805	4.12783
1887707	1888723	+	SPV_1918	SPD_1918	gpsA	1011.22	929.693	420.59	426.985	701.278	703.647	1087.02	1155.48
1888745	1889644	+	SPV_1919	SPD_1919	galU	1026.65	915.366	572.69	562.775	620.778	622.719	1106.05	1041.12
1889711	1890388	-	SPV_1920	SPD_1920	.	118.138	132.179	99.6414	82.5805	81.6011	82.6144	146.286	135.168
1890372	1890911	-	SPV_1921	SPD_1921	.	141.721	176.331	118.007	85.5597	111.992	104.919	183.43	192.747
1890923	1892053	-	SPV_1922	SPD_1922	hipO	140.894	133.851	97.647	69.739	102.388	110.53	161.535	178.332
1892121	1892819	-	SPV_1923	SPD_1923	dapD	310.721	294.701	180.101	117.37	294.916	287.218	326.571	303.98
1892857	1893007	-	SPV_2436	.	srf-25	702.083	728.473	621.12	376.511	533.026	609.002	756.301	790.166
1893049	1893960	-	SPV_1924	SPD_1924	.	156.399	127.949	87.6035	64.8642	100.354	99.0677	111.449	115.101
1894025	1896490	-	SPV_1925	SPD_1925	pbp1b	289.396	293.633	214.937	160.742	205.618	205.687	278.597	278.054
1896632	1897888	+	SPV_1926	SPD_1926	tyrS	814.559	867.421	537.636	399.392	589.74	640.92	835.388	816.72
1897966	1900029	-	SPV_1927	SPD_1927	ctpC	203.089	223.052	163.945	139.957	106.436	115.258	246.978	261.057
1900031	1900309	-	SPV_1928	SPD_1928	.	521.001	586.097	403.136	384.335	241.018	312.681	601.92	592.799
1900461	1901309	+	SPV_1929	SPD_1929	rrmA	91.5787	73.6698	36.1179	31.1938	58.9263	58.6442	90.5903	87.6107
1901825	1902031	-	SPV_1930	SPD_1930	.	0	1.50325	1.15731	1.39065	1.42167	1.03675	1.25102	3.67916
1902108	1902680	+	SPV_1931	SPD_1931	.	74.0723	83.088	40.5544	32.1524	56.4945	66.6669	84.9642	75.7598
1903221	1903367	-	SPV_2437	.	.	1.27757	4.23364	0	1.95826	0	0	3.52327	5.18085
1903725	1905983	-	SPV_1932	SPD_1932	malP	79.1864	86.7812	59.6522	57.3435	1183.07	1133.41	71.8761	68.2134
1906009	1907526	-	SPV_1933	SPD_1933	malQ	68.8486	68.6711	46.1609	42.478	1012.26	967.077	72.8432	59.5354
1908076	1909347	+	SPV_1934	SPD_1934	malX	318.763	353.983	154.624	136.69	98.3263	97.3495	137.42	144.893
1909458	1910750	+	SPV_1935	SPD_1935	malC	102.253	80.0192	39.1861	53.7658	31.9776	29.9587	42.9597	49.8692
1910752	1911594	+	SPV_1936	SPD_1936	malD	108.716	86.1907	50.4419	64.7097	33.6874	36.0225	47.7679	42.762
1911847	1912647	+	SPV_1937	SPD_1937	malA	141.497	96.1488	42.0208	40.4304	95.8906	94.8453	114.124	112.511
1912657	1913643	+	SPV_1938	SPD_1938	malR	166.587	122.483	46.4806	63.1435	117.475	104.586	130.923	124.745
1913797	1913931	+	SPV_1939	SPD_1939	.	1.39113	2.30498	0	2.13233	1.08994	1.58969	3.83645	0
1913935	1914876	-	SPV_1940	SPD_1940	.	380.589	408.62	275.167	245.846	234.772	238.984	301.845	319.348
1914854	1916617	-	SPV_1941	SPD_1941	aspS	510.069	469.228	287.232	209.452	301.041	302.567	395.487	384.678
1916736	1916927	-	SPV_1942	SPD_1942	.	22.0081	18.3624	13.3132	9.7454	20.1861	13.7818	18.6532	23.2442
1916969	1917199	-	SPV_1943	SPD_1943	.	408.938	430.388	241.119	236.148	233.772	296.363	331.828	312.657
[truncated: 135 more rows]

## Sheet: Table S2 - WGCNA clusters
start	end	strand	locus	old_locus	gene	WGCNA cluster
1	1362	+	SPV_0001	SPD_0001	dnaA	3
1521	2657	+	SPV_0002	SPD_0002	dnaN	15
2722	2916	+	SPV_0003	SPD_0003	.	3
3000	4115	+	SPV_0004	SPD_0004	ychF	2
4186	4755	+	SPV_0005	SPD_0005	pth	20
4756	8265	+	SPV_0006	SPD_0006	mfd	20
8323	8589	+	SPV_0007	SPD_0007	.	20
8582	8950	+	SPV_0008	SPD_0008	divIC	20
8955	9077	+	SPV_0009	SPD_0009	.	20
9070	10338	+	SPV_0010	SPD_0010	.	20
10335	11612	+	SPV_0011	SPD_0011	tilS	20
11616	12158	+	SPV_0012	SPD_0012	hpt	20
12174	14132	+	SPV_0013	SPD_0013	ftsH	13
14254	14733	+	SPV_0014	SPD_0014	comX1	29
14827	14898	+	SPV_0015	SPD_0015	tRNA-Glu-1	11
16748	16820	+	SPV_0017	SPD_0017	tRNA-Ala-1	2
20044	20117	+	SPV_0020	SPD_0020	tRNA-Asn-1	2
20225	21071	+	SPV_2070	.	.	1
21106	21598	-	SPV_2073	.	.	1
21595	21902	-	SPV_2076	.	.	1
22168	22404	+	SPV_0023	SPD_0023	comW	29
22593	23921	+	SPV_0024	SPD_0024	purA	29
23967	24065	+	SPV_2078	.	ccnC	29
24122	24589	+	SPV_0025	SPD_0025	.	2
24632	24707	+	SPV_0026	SPD_0026	scRNA	15
24776	25219	+	SPV_0027	SPD_0027	dut	3
25179	25736	+	SPV_0028	SPD_0028	.	11
25849	27111	+	SPV_0029	SPD_0029	radA	11
27184	27681	+	SPV_0030	SPD_0030	.	7
27706	28489	+	SPV_2079	.	prsW	7
28634	29602	+	SPV_0033	SPD_0033	prs1	24
29624	30016	-	SPV_0034	SPD_0034	.	1
29658	29873	+	SPV_2081	.	srf-01	11
30143	31053	-	SPV_2082	.	.	11
31306	33939	+	SPV_0038	SPD_0038	polA	9
34024	34461	+	SPV_0039	SPD_0039	.	7
34652	35662	-	SPV_0040	SPD_0040	yeiH	2
35811	36980	+	SPV_0041	SPD_0041	araT	32
36977	37747	+	SPV_0042	SPD_0042	recO	32
37744	38736	+	SPV_0043	SPD_0043	plsX	32
38742	38975	+	SPV_0044	SPD_0044	.	32
39023	39311	+	SPV_0045	SPD_0045	.	32
39514	39744	+	SPV_0046	SPD_0046	blpK	24
39747	39872	+	SPV_0047	SPD_0047	.	32
39980	40186	+	SPV_2084	.	srf-02	2
40224	40985	-	SPV_2085	.	.	1
40982	41500	-	SPV_0048	SPD_0048	.	1
41719	41886	+	SPV_2086	.	srf-03	29
41902	44055	+	SPV_0049	SPD_0049	comA	29
44068	45417	+	SPV_0050	SPD_0050	comB	29
45587	46294	+	SPV_0051	SPD_0051	purC	40
46496	50221	+	SPV_0052	SPD_0052	purL	40
50314	51756	+	SPV_0053	SPD_0053	purF	40
51793	52815	+	SPV_0054	SPD_0054	purM	40
52812	53357	+	SPV_0055	SPD_0055	purN	40
53441	53950	+	SPV_0056	SPD_0056	vanZ	40
53975	55522	+	SPV_0057	SPD_0057	purH	40
55644	56906	+	SPV_0058	SPD_0058	purD	40
57309	57797	+	SPV_0059	SPD_0059	purE	40
57784	58875	+	SPV_0060	SPD_0060	purK	40
58885	59112	+	SPV_0061	SPD_0061	.	40
59175	60473	+	SPV_0062	SPD_0062	purB	1
60528	64466	-	SPV_0063	SPD_0063	strH	1
64781	65524	-	SPV_0064	SPD_0064	cpsR	1
65845	67632	+	SPV_0065	SPD_0065	bgaC	1
67629	68105	+	SPV_0066	SPD_0066	gadV	1
68133	69038	+	SPV_0067	SPD_0067	gadW	1
69025	69840	+	SPV_0068	SPD_0068	gadE	1
69913	70251	+	SPV_0069	SPD_0069	gadF	1
70550	71716	+	SPV_0070	SPD_0070	agaS	1
71832	72869	+	SPV_0071	SPD_0071	galM	1
72960	73073	-	SPV_2087	.	.	1
73076	73930	+	SPV_0072	SPD_0072	.	1
74080	74337	+	SPV_0073	SPD_0073	.	23
74445	74741	-	SPV_2088	.	.	1
74795	75091	-	SPV_2089	.	.	1
75081	75200	-	SPV_2090	.	.	1
75312	76076	+	SPV_0074	SPD_0074	.	15
76316	76468	-	SPV_2091	.	.	31
76686	78065	+	SPV_0076	SPD_0076	.	1
78079	78744	+	SPV_0077	SPD_0077	cabP	9
79054	80070	+	SPV_2092	.	.	13
80186	84127	+	SPV_0080	SPD_0080	pavB	15
84294	84992	+	SPV_0081	SPD_0081	.	36
84989	86041	+	SPV_0082	SPD_0082	.	36
86236	86847	+	SPV_0083	SPD_0083	rpsD	12
87015	87191	+	SPV_2093	.	.	3
87292	87429	-	SPV_2094	.	.	1
87509	87769	+	SPV_0086	SPD_0086	.	41
87723	87944	+	SPV_0087	SPD_0087	.	41
88263	89192	+	SPV_0088	SPD_0088	.	1
89206	90129	+	SPV_0089	SPD_0089	.	1
90387	91862	+	SPV_0090	SPD_0090	.	1
92134	93120	+	SPV_0091	SPD_0091	.	36
93242	94102	+	SPV_0092	SPD_0092	.	32
94174	95238	-	SPV_0093	SPD_0093	ptvC	15
95301	96212	-	SPV_0094	SPD_0094	ptvB	15
96205	96798	-	SPV_0095	SPD_0095	ptvA	15
96785	97111	-	SPV_0096	SPD_0096	ptvR	15
97250	98416	-	SPV_0097	SPD_0097	.	2
98519	99631	+	SPV_0098	SPD_0098	.	1
99673	101523	+	SPV_0099	SPD_0099	aatA	41
101609	101869	-	SPV_2095	.	.	7
101919	102551	-	SPV_0101	SPD_0101	gph	7
102573	103445	-	SPV_0102	SPD_0102	sdhA	7
103454	104125	-	SPV_0103	SPD_0103	sdhB	2
104367	104870	+	SPV_0104	SPD_0104	.	7
104851	105247	-	SPV_2096	.	.	1
105698	105946	+	SPV_0106	SPD_0106	.	2
106001	108109	+	SPV_0107	SPD_0107	.	2
108106	108747	+	SPV_0108	SPD_0108	.	14
108953	109759	+	SPV_0109	SPD_0109	.	1
109776	110972	+	SPV_0110	SPD_0110	argG	1
111001	112392	+	SPV_0111	SPD_0111	argH	5
112681	113544	-	SPV_0112	SPD_0112	.	4
114010	116229	+	SPV_0113	SPD_0113	.	2
116222	116689	+	SPV_0114	SPD_0114	.	2
116686	118038	+	SPV_0115	SPD_0115	.	2
118184	118564	+	SPV_0116	SPD_0116	.	2
119812	119976	+	SPV_2099	.	.	2
120144	120515	+	SPV_0117	SPD_0117	.	4
120523	120735	+	SPV_2100	.	.	4
121109	121234	+	SPV_0118	SPD_0118	.	2
121215	121352	+	SPV_2101	.	.	2
121540	122598	+	SPV_0119	SPD_0119	.	2
122912	123889	+	SPV_0120	SPD_0120	.	2
124266	124640	+	SPV_0121	SPD_0121	.	2
124647	124829	+	SPV_2102	.	.	2
124848	125750	+	SPV_0122	SPD_0122	.	2
125806	126159	+	SPV_0123	SPD_0123	.	2
126156	126884	+	SPV_0124	SPD_0124	.	2
127363	127560	+	SPV_2103	.	.	2
128115	128521	+	SPV_2104	.	.	1
128608	128727	+	SPV_2106	.	.	1
128812	130671	+	SPV_0126	SPD_0126	pspA	15
131072	132193	+	SPV_0127	SPD_0127	mnmA	2
132229	132308	+	SPV_2107	.	srf-04	2
132334	132789	+	SPV_0128	SPD_0128	.	9
132799	134712	+	SPV_0129	SPD_0129	mnmG	9
135092	136771	-	SPV_0130	SPD_0130	rnjA	2
136773	137006	-	SPV_0131	SPD_0131	.	1
137286	137393	+	SPV_2108	.	.	1
137633	137830	-	SPV_2109	.	cibC	11
137824	137976	-	SPV_0132	SPD_0132	cibB	11
137978	138163	-	SPV_0133	SPD_0133	cibA	11
138341	139024	+	SPV_0134	SPD_0134	.	2
139021	139458	+	SPV_0135	SPD_0135	rimI	2
139448	140458	+	SPV_0136	SPD_0136	tsaD	4
140498	141309	-	SPV_2110	.	.	1
141306	141791	-	SPV_2113	.	.	1
142123	142694	-	SPV_2115	.	.	1
142643	142818	-	SPV_2116	.	.	24
143060	144265	+	SPV_0138	SPD_0138	epsF	1
144258	145211	+	SPV_0139	SPD_0139	.	1
145221	146837	+	SPV_0140	SPD_0140	.	5
146857	147154	+	SPV_2117	.	.	5
147204	147614	+	SPV_0141	SPD_0141	.	1
147626	148375	+	SPV_0142	SPD_0142	.	1
148388	149560	+	SPV_0143	SPD_0143	ugd	1
149645	149877	+	SPV_2119	.	srf-05	1
149955	150818	+	SPV_0144	SPD_0144	mutR1	37
150711	150914	-	SPV_2120	.	srf-06	27
151109	151342	+	SPV_0145	SPD_0145	.	27
151364	152041	+	SPV_0146	SPD_0146	.	27
152053	152718	+	SPV_0147	SPD_0147	.	27
152790	154016	+	SPV_0148	SPD_0148	.	27
154226	154822	+	SPV_0149	SPD_0149	azlC	27
154926	155756	+	SPV_0150	SPD_0150	gshT	2
155910	156764	+	SPV_0151	SPD_0151	metQ	5
156864	158237	+	SPV_0152	SPD_0152	dapE	2
158230	159291	+	SPV_0153	SPD_0153	metN	16
159293	159985	+	SPV_0154	SPD_0154	metP	16
160015	160584	-	SPV_0155	SPD_0155	.	14
160719	161333	+	SPV_0156	SPD_0156	.	15
161383	162981	+	SPV_0157	SPD_0157	.	15
162993	164279	+	SPV_0158	SPD_0158	.	9
164331	164864	+	SPV_0159	SPD_0159	.	2
164942	165412	+	SPV_0160	SPD_0160	nrdI	15
165705	166967	-	SPV_0161	SPD_0161	.	22
167277	167735	-	SPV_0162	SPD_0162	.	5
167732	168172	-	SPV_0163	SPD_0163	.	5
168528	170477	+	SPV_0165	SPD_0165	hexB	13
170802	171269	-	SPV_0166	SPD_0166	ribH	26
171270	172475	-	SPV_0167	SPD_0167	ribB	26
172495	173130	-	SPV_0168	SPD_0168	ribE	26
173115	174215	-	SPV_0169	SPD_0169	ribD	26
174619	175212	+	SPV_0170	SPD_0170	ruvA	0
175222	175785	+	SPV_0171	SPD_0171	tag	2
175782	176459	+	SPV_0172	SPD_0172	.	2
176614	177645	-	SPV_0173	SPD_0173	.	3
177900	178583	-	SPV_0174	SPD_0174	.	2
178595	179539	-	SPV_0175	SPD_0175	corA1	3
179671	182502	+	SPV_0176	SPD_0176	uvrA	2
182495	183556	+	SPV_0177	SPD_0177	ypdF	2
183688	184086	+	SPV_0178	SPD_0178	spxA2	2
184152	184721	+	SPV_0179	SPD_0179	.	2
184808	185074	+	SPV_0180	SPD_0180	.	14
185078	185497	+	SPV_0181	SPD_0181	yqgF	14
185513	185818	+	SPV_0182	SPD_0182	.	14
186275	187525	+	SPV_0183	SPD_0183	folC	21
187609	188040	+	SPV_0184	SPD_0184	.	15
188186	189718	+	SPV_0185	SPD_0185	cls	3
189796	189939	+	SPV_2121	.	.	11
189976	191514	+	SPV_0186	SPD_0186	.	11
191634	193841	+	SPV_0187	SPD_0187	nrdD	3
193853	193993	+	SPV_0188	SPD_0188	.	3
194037	194543	+	SPV_0189	SPD_0189	.	3
194536	195126	+	SPV_0190	SPD_0190	nrdG	3
195123	195740	+	SPV_0191	SPD_0191	.	3
196007	196315	+	SPV_0192	SPD_0192	rpsJ	17
196532	197158	+	SPV_0193	SPD_0193	rplC	17
197183	197806	+	SPV_0194	SPD_0194	rplD	17
197806	198102	+	SPV_0195	SPD_0195	rplW	17
198120	198953	+	SPV_0196	SPD_0196	rplB	17
199057	199338	+	SPV_0197	SPD_0197	rpsS	17
199350	199694	+	SPV_0198	SPD_0198	rplV	17
199707	200360	+	SPV_0199	SPD_0199	rpsC	17
200364	200777	+	SPV_0200	SPD_0200	rplP	17
200787	200993	+	SPV_0201	SPD_0201	rpmC	17
201018	201278	+	SPV_0202	SPD_0202	rpsQ	17
201304	201672	+	SPV_0203	SPD_0203	rplN	17
201750	202055	+	SPV_0204	SPD_0204	rplX	17
202079	202621	+	SPV_0205	SPD_0205	rplE	17
202639	202908	+	SPV_0206	SPD_0206	rpsN	17
203193	203591	+	SPV_0207	SPD_0207	rpsH	17
203783	204319	+	SPV_0208	SPD_0208	rplF	17
204403	204759	+	SPV_0209	SPD_0209	rplR	17
204777	205271	+	SPV_0210	SPD_0210	rpsE	17
205285	205467	+	SPV_0211	SPD_0211	rpmD	17
205612	206052	+	SPV_0212	SPD_0212	rplO	17
206065	207375	+	SPV_0213	SPD_0213	secY	17
207526	208164	+	SPV_0214	SPD_0214	adk	12
208281	208499	+	SPV_0215	SPD_0215	infA	12
208524	208640	+	SPV_2122	.	rpmJ	12
208658	209023	+	SPV_0216	SPD_0216	rpsM	12
209041	209424	+	SPV_0217	SPD_0217	rpsK	12
209467	210402	+	SPV_0218	SPD_0218	rpoA	12
210414	210800	+	SPV_0219	SPD_0219	rplQ	12
211065	211331	+	SPV_0220	SPD_0220	.	15
211341	212679	+	SPV_0221	SPD_0221	.	15
212734	212881	+	SPV_2125	.	ccnE	2
212923	213615	+	SPV_0222	SPD_0222	gpmB1	20
213718	215363	-	SPV_2126	.	.	1
215353	216444	-	SPV_0225	SPD_0225	.	1
216457	217578	-	SPV_2127	.	.	5
217796	217993	-	SPV_0228	SPD_0228	.	4
218068	218844	-	SPV_0229	SPD_0229	.	4
218966	219712	+	SPV_0230	SPD_0230	deoR	4
219725	220705	+	SPV_0231	SPD_0231	.	4
220900	221220	+	SPV_0232	SPD_0232	.	5
221266	221574	+	SPV_0233	SPD_0233	.	5
221591	222889	+	SPV_0234	SPD_0234	.	5
223040	225478	+	SPV_0235	SPD_0235	.	5
225497	226165	+	SPV_0236	SPD_0236	talC	3
226183	227271	+	SPV_0237	SPD_0237	gldA	5
227726	230227	+	SPV_0238	SPD_0238	leuS	27
230421	231116	+	SPV_0239	SPD_0239	.	13
231128	231544	+	SPV_0240	SPD_0240	.	3
231599	231691	+	SPV_2129	.	ccnA	2
231786	231883	+	SPV_2130	.	ccnB	2
232279	232354	+	SPV_2131	.	srf-07	2
232359	232451	-	SPV_2132	.	.	39
232612	233583	+	SPV_0241	SPD_0241	ruvB	2
233564	234136	+	SPV_0242	SPD_0242	.	15
234171	234264	+	SPV_2133	.	ccnD	33
234367	235125	+	SPV_0243	SPD_0243	uppS	35
235134	235937	+	SPV_0244	SPD_0244	cdsA	35
235959	237218	+	SPV_0245	SPD_0245	eep	9
237231	239084	+	SPV_0246	SPD_0246	proS	9
239184	240563	+	SPV_0247	SPD_0247	bglA	24
240755	242563	+	SPV_0248	SPD_0248	glmS	9
242682	243731	+	SPV_0249	SPD_0249	.	7
243831	247601	-	SPV_0250	SPD_0250	spuA	2
248018	248431	+	SPV_0251	SPD_0251	rpsL	17
248451	248921	+	SPV_0252	SPD_0252	rpsG	17
249346	251427	+	SPV_0253	SPD_0253	fusA	17
251531	255922	+	SPV_0254	SPD_0254	polC	14
256024	256287	+	SPV_0255	SPD_0255	relB1	32
256280	256558	+	SPV_0256	SPD_0256	relE1	1
256579	256731	+	SPV_0257	SPD_0257	.	2
256753	257994	+	SPV_0258	SPD_0258	pepS	32
258004	258234	+	SPV_0259	SPD_0259	.	32
258547	259269	+	SPV_0260	SPD_0260	rsuA-1	2
259486	260820	+	SPV_0261	SPD_0261	pepC	20
260876	261787	-	SPV_0262	SPD_0262	manN	24
261811	262614	-	SPV_0263	SPD_0263	manM	24
262642	263631	-	SPV_0264	SPD_0264	manL	24
263864	264883	-	SPV_0265	SPD_0265	adhA	2
264992	265138	-	SPV_2134	.	.	15
265222	266034	-	SPV_0266	SPD_0266	.	2
266224	267642	+	SPV_0267	SPD_0267	.	2
267696	268403	+	SPV_0268	SPD_0268	.	2
268528	269472	+	SPV_0269	SPD_0269	sulA	15
269474	270796	+	SPV_0270	SPD_0270	sulB	9
270777	271331	+	SPV_0271	SPD_0271	sulC	9
271374	272186	+	SPV_0272	SPD_0272	sulD	24
272231	272548	-	SPV_0273	SPD_0273	.	7
272905	273351	+	SPV_0274	SPD_0274	rplM	12
273371	273763	+	SPV_0275	SPD_0275	rpsI	2
274111	274321	+	SPV_2135	.	.	1
274477	274815	+	SPV_0276	SPD_0276	.	1
275005	276441	+	SPV_0277	SPD_0277	celA	1
276493	276732	+	SPV_0278	SPD_0278	.	1
276862	277176	+	SPV_0279	SPD_0279	celB	1
277300	279273	+	SPV_0280	SPD_0280	celR	5
279283	279597	+	SPV_0281	SPD_0281	celC	5
279616	280122	+	SPV_0282	SPD_0282	.	5
280202	281548	+	SPV_0283	SPD_0283	celD	5
281930	282106	+	SPV_0284	SPD_0284	.	15
282106	282311	+	SPV_2137	.	.	21
282194	282479	+	SPV_2139	.	srf-08	14
282508	284721	+	SPV_0285	SPD_0285	.	3
284943	285419	-	SPV_0286	SPD_0286	basA	15
285642	288845	+	SPV_0287	SPD_0287	spnHL	1
289226	289647	+	SPV_0288	SPD_0288	.	1
289989	290618	-	SPV_0289	SPD_0289	eda	1
290628	291629	-	SPV_0290	SPD_0290	.	1
291660	292301	-	SPV_0291	SPD_0291	.	1
292320	293135	-	SPV_0292	SPD_0292	.	1
293406	293840	+	SPV_0293	SPD_0293	.	1
293852	295042	+	SPV_0294	SPD_0294	ugl	1
295053	295544	+	SPV_0295	SPD_0295	.	1
295559	296338	+	SPV_0296	SPD_0296	.	1
296325	297143	+	SPV_0297	SPD_0297	.	1
297143	297436	+	SPV_0298	SPD_0298	yajC-1	1
297458	299359	+	SPV_2141	.	.	1
299419	300420	+	SPV_0301	SPD_0301	regR	3
300649	300855	-	SPV_2142	.	.	14
300866	301108	-	SPV_0302	SPD_0302	.	2
301124	301318	-	SPV_0303	SPD_0303	.	17
301484	302434	+	SPV_0304	SPD_0304	mraW	12
302446	302763	+	SPV_0305	SPD_0305	ftsL	3
302767	305019	+	SPV_0306	SPD_0306	pbp2x	3
305021	306001	+	SPV_0307	SPD_0307	mraY	4
306558	308663	+	SPV_0308	SPD_0308	clpL	24
308959	309441	-	SPV_0309	SPD_0309	luxS	2
309536	311020	-	SPV_0310	SPD_0310	.	2
311173	312780	+	SPV_0311	SPD_0311	dexB	15
312939	313112	+	SPV_0313	SPD_0313	.	9
313105	313950	-	SPV_2143	.	.	4
314201	315646	+	SPV_0315	SPD_0315	cps2A	1
315648	316379	+	SPV_0316	SPD_0316	cps2B	5
316388	317080	+	SPV_0317	SPD_0317	cps2C	9
317090	317770	+	SPV_0318	SPD_0318	cps2D	20
317785	319152	+	SPV_0319	SPD_0319	cps2E	20
319184	320368	+	SPV_0320	SPD_0320	cps2T	20
320361	321305	+	SPV_0321	SPD_0321	cps2F	20
321321	322367	+	SPV_0322	SPD_0322	cps2G	20
322408	323571	+	SPV_0323	SPD_0323	cps2H	20
323701	324858	+	SPV_0324	SPD_0324	cps2I	20
324855	326264	+	SPV_0325	SPD_0325	cps2J	20
326300	327538	+	SPV_0326	SPD_0326	cps2K	34
327567	328172	+	SPV_0327	SPD_0327	cps2P	34
328250	329119	+	SPV_0328	SPD_0328	cps2L	34
329120	329713	+	SPV_0329	SPD_0329	cps2M	34
329726	330775	+	SPV_0330	SPD_0330	cps2N	34
330841	331692	+	SPV_0331	SPD_0331	cps2O	34
331783	332214	+	SPV_2144	.	.	34
332217	332895	+	SPV_2146	.	.	34
333097	335079	+	SPV_0334	SPD_0334	aliA	22
335379	340682	+	SPV_0335	SPD_0335	eng	1
340849	343008	-	SPV_0336	SPD_0336	pbp1a	9
343005	343601	-	SPV_0337	SPD_0337	recU	15
343667	344194	+	SPV_0338	SPD_0338	.	5
344264	344593	+	SPV_0339	SPD_0339	gpsB	4
344607	345007	+	SPV_0340	SPD_0340	rnpB	39
345079	346236	+	SPV_0341	SPD_0341	rlmL	1
346249	347643	+	SPV_0342	SPD_0342	mapZ	1
347719	349143	+	SPV_0343	SPD_0343	gnd	9
349155	349844	+	SPV_0344	SPD_0344	ritR	9
349942	350958	+	SPV_0345	SPD_0345	cbpF	15
351080	351958	+	SPV_0346	SPD_0346	mvk	22
351940	352893	+	SPV_0347	SPD_0347	mvaD	3
352880	353887	+	SPV_0348	SPD_0348	mvaK2	3
353871	354881	+	SPV_0349	SPD_0349	fni	4
354959	355657	+	SPV_0350	SPD_0350	vraT	33
355654	356649	+	SPV_0351	SPD_0351	vraS	33
356663	357295	+	SPV_0352	SPD_0352	vraR	33
357296	358065	+	SPV_2148	.	alkD	33
358215	358409	+	SPV_0355	SPD_0355	.	9
358499	359360	+	SPV_0356	SPD_0356	cbpG	15
359379	360263	+	SPV_0357	SPD_0357	cbpK	15
360391	361198	-	SPV_0358	SPD_0358	.	1
361099	361537	-	SPV_2155	.	.	1
361746	363515	+	SPV_0360	SPD_0360	mtlA	1
363539	365494	+	SPV_0361	SPD_0361	mtlR	1
365496	365933	+	SPV_0362	SPD_0362	mtlA2	1
365995	367131	+	SPV_0363	SPD_0363	mtlD	1
367513	367626	+	SPV_0364	SPD_0364	.	1
367930	369213	+	SPV_0365	SPD_0365	tig	12
369261	371627	-	SPV_0366	SPD_0366	yrrC	2
371861	372475	-	SPV_0367	SPD_0367	lepB	35
372487	373359	-	SPV_0368	SPD_0368	rnhC	35
373446	373748	+	SPV_0369	SPD_0369	zapA	31
373745	374293	+	SPV_0370	SPD_0370	zapB	31
374397	376733	+	SPV_0371	SPD_0371	mutS2	15
377075	378397	+	SPV_0372	SPD_0372	glyP	31
378615	379163	+	SPV_0373	SPD_0373	mip	2
379273	380172	+	SPV_0374	SPD_0374	shetA	15
380197	381471	-	SPV_0375	SPD_0375	serS	15
381684	382055	-	SPV_0376	SPD_0376	manO	15
382058	383422	-	SPV_0377	SPD_0377	lysC	15
383747	384532	+	SPV_0378	SPD_0378	fabM	23
384626	385060	+	SPV_0379	SPD_0379	fabT	23
385060	386034	+	SPV_0380	SPD_0380	fabH	23
386094	386318	+	SPV_0381	SPD_0381	acpP	23
386437	387411	+	SPV_0382	SPD_0382	fabK	23
387404	388324	+	SPV_0383	SPD_0383	fabD	23
388358	389089	+	SPV_0384	SPD_0384	fabG1	23
389111	390346	+	SPV_0385	SPD_0385	fabF	23
390349	390834	+	SPV_0386	SPD_0386	accB	23
390831	391253	+	SPV_0387	SPD_0387	fabZ	23
391265	392632	+	SPV_0388	SPD_0388	accC	23
392669	393535	+	SPV_0389	SPD_0389	accD	23
393532	394299	+	SPV_0390	SPD_0390	accA	23
394458	394643	+	SPV_0391	SPD_0391	briC	29
394661	395361	+	SPV_2157	.	ydiL	29
395263	395400	-	SPV_2158	.	.	2
395410	395832	-	SPV_0393	SPD_0393	nusB	5
395825	396214	-	SPV_0394	SPD_0394	.	1
396236	396796	-	SPV_0395	SPD_0395	efp	1
396925	398367	-	SPV_0396	SPD_0396	gatB	2
398367	399833	-	SPV_0397	SPD_0397	gatA	2
399833	400135	-	SPV_0398	SPD_0398	gatC	39
400348	401892	+	SPV_0399	SPD_0399	prfC	9
402161	402646	+	SPV_0400	SPD_0400	.	14
402762	402950	+	SPV_0401	SPD_0401	rpmB	3
403107	403472	+	SPV_0402	SPD_0402	asp23	1
403475	405142	+	SPV_0403	SPD_0403	.	5
405343	407043	+	SPV_0404	SPD_0404	ilvB	22
407036	407512	+	SPV_0405	SPD_0405	ilvH	22
407578	408600	+	SPV_0406	SPD_0406	ilvC	22
408707	409167	+	SPV_2159	.	.	22
409181	409537	+	SPV_0408	SPD_0408	.	22
409587	410837	+	SPV_0409	SPD_0409	ilvA	22
411572	411787	+	SPV_0410	SPD_0410	.	15
411896	412636	-	SPV_0411	SPD_0411	glnQ1	16
412636	414201	-	SPV_0412	SPD_0412	glnHP1	16
414339	416228	+	SPV_0414	SPD_0414	.	3
416225	416386	-	SPV_0413	SPD_0413	.	1
416429	417396	-	SPV_2160	.	.	1
417652	418497	+	SPV_0417	SPD_0417	uppP	1
418490	418618	+	SPV_0418	SPD_0418	.	16
418644	419705	-	SPV_0419	SPD_0419	dinP	15
419750	419872	-	SPV_2163	.	.	15
420100	422424	+	SPV_0420	SPD_0420	pfl	15
422791	423343	-	SPV_2164	.	.	4
423336	423620	-	SPV_0422	SPD_0422	.	4
424233	424403	-	SPV_2165	.	.	3
424528	425044	+	SPV_2166	.	.	1
425055	426278	-	SPV_0423	SPD_0423	xylR	4
426446	427768	+	SPV_0424	SPD_0424	.	1
427770	429656	+	SPV_0425	SPD_0425	.	1
429824	430168	+	SPV_0426	SPD_0426	lacF-1	1
430178	431590	+	SPV_0427	SPD_0427	lacG-1	1
431659	433338	+	SPV_0428	SPD_0428	lacE-1	1
433466	434905	-	SPV_0429	SPD_0429	trkH	2
434909	436258	-	SPV_0430	SPD_0430	trkA	2
436447	437295	+	SPV_0431	SPD_0431	.	27
437310	437858	+	SPV_0432	SPD_0432	mtsA	42
437865	438077	+	SPV_0433	SPD_0433	.	42
438179	439861	+	SPV_0434	SPD_0434	mtsB	14
439846	440676	+	SPV_0435	SPD_0435	mtsC	24
440869	441372	+	SPV_0436	SPD_0436	cspR	15
441831	442394	+	SPV_0437	SPD_0437	ribU	14
442408	443034	+	SPV_0438	SPD_0438	.	16
443062	443451	+	SPV_0439	SPD_0439	.	16
443456	443905	+	SPV_0440	SPD_0440	.	15
444033	444620	+	SPV_0441	SPD_0441	rpoE	5
445010	446617	+	SPV_0442	SPD_0442	pyrG	3
447176	448807	-	SPV_0443	SPD_0443	nptA	14
449100	454079	+	SPV_0444	SPD_0444	endoD	5
454169	455365	+	SPV_0445	SPD_0445	pgk	37
455501	456028	+	SPV_0446	SPD_0446	.	9
456105	456461	+	SPV_0447	SPD_0447	glnR	1
456498	457844	+	SPV_0448	SPD_0448	glnA	1
457940	458059	-	SPV_2168	.	.	1
458317	458454	+	SPV_0449	SPD_0449	.	13
458639	459922	+	SPV_0453	SPD_0453	.	2
459979	460776	+	SPV_0452	SPD_0452	creX	2
460787	461395	+	SPV_2169	.	.	27
461349	462890	-	SPV_2170	.	hsdS-F	2
462890	464353	-	SPV_0454	SPD_0454	hsdM	2
464366	466699	-	SPV_0455	SPD_0455	hsdR	14
467072	467272	+	SPV_0456	SPD_0456	.	1
467307	467816	+	SPV_0457	SPD_0457	.	1
467980	469014	+	SPV_0458	SPD_0458	hrcA	15
469041	469565	+	SPV_0459	SPD_0459	grpE	15
470045	471868	+	SPV_0460	SPD_0460	dnaK	15
471870	472226	+	SPV_2171	.	.	15
472628	473746	+	SPV_0461	SPD_0461	dnaJ	15
474081	474368	-	SPV_0462	SPD_0462	.	34
474378	474788	-	SPV_0463	SPD_0463	.	34
474856	475587	+	SPV_0464	SPD_0464	ecsA	20
475584	476633	+	SPV_0465	SPD_0465	ecsB	4
476801	477130	-	SPV_0466	SPD_0466	blpT	32
477406	477744	+	SPV_0467	SPD_0467	blpS	2
477749	478486	+	SPV_0468	SPD_0468	blpR	3
478500	479840	+	SPV_0469	SPD_0469	blpH	2
479882	480037	-	SPV_0470	SPD_0470	blpC	32
480094	481455	-	SPV_0471	SPD_0471	blpB	32
481466	483623	-	SPV_0472	SPD_0472	blpA	32
483913	484146	+	SPV_2176	.	pncW	32
484178	484867	+	SPV_0473	SPD_0473	blpY	32
484909	485142	+	SPV_0474	SPD_0474	blpZ	32
485293	485904	+	SPV_0475	SPD_0475	pncP	32
486065	486859	+	SPV_0476	SPD_0476	.	15
486856	487491	+	SPV_0477	SPD_0477	trmB	12
487617	488096	+	SPV_0478	SPD_0478	rimP	42
488140	489276	+	SPV_0479	SPD_0479	nusA	42
489298	489591	+	SPV_0480	SPD_0480	.	42
489584	489883	+	SPV_0481	SPD_0481	.	42
489900	492692	+	SPV_0482	SPD_0482	infB	3
492943	493293	+	SPV_0483	SPD_0483	rbfA	9
493572	494351	+	SPV_0484	SPD_0484	.	1
494353	494535	+	SPV_0485	SPD_0485	.	1
494532	494672	+	SPV_0486	SPD_0486	.	1
494802	494954	-	SPV_2177	.	.	1
494985	495218	+	SPV_0487	SPD_0487	.	15
495218	496552	+	SPV_0488	SPD_0488	.	16
496562	496816	+	SPV_0489	SPD_0489	.	15
496912	497307	+	SPV_0490	SPD_0490	.	30
497719	498168	+	SPV_0491	SPD_0491	.	14
498155	498712	+	SPV_0492	SPD_0492	.	14
498714	499676	+	SPV_0493	SPD_0493	.	30
499688	502339	+	SPV_0494	SPD_0494	valS	14
502409	503164	+	SPV_0495	SPD_0495	.	9
503447	504250	+	SPV_0496	SPD_0496	.	9
504366	505277	-	SPV_2178	.	.	1
505178	505616	-	SPV_2179	.	.	1
505863	508558	+	SPV_0500	SPD_0500	.	5
508697	508842	+	SPV_2185	.	srf-10	35
508859	509698	+	SPV_0501	SPD_0501	bglG	4
509716	511554	+	SPV_0502	SPD_0502	bglF	5
511567	512982	+	SPV_0503	SPD_0503	bglA-2	35
513574	514620	+	SPV_0504	SPD_0504	pheS	27
514620	515129	+	SPV_0505	SPD_0505	paiA	7
515206	517608	+	SPV_0506	SPD_0506	pheT	26
517676	518677	-	SPV_0507	SPD_0507	.	1
518833	519322	+	SPV_0508	SPD_0508	.	1
519406	519672	+	SPV_0509	SPD_0509	higA	1
519933	522182	+	SPV_0510	SPD_0510	metE	5
522246	523112	+	SPV_0511	SPD_0511	metF	5
523797	526010	+	SPV_0512	SPD_0512	pnp	9
526026	526643	+	SPV_0513	SPD_0513	cysE	9
526655	527539	+	SPV_0514	SPD_0514	.	9
527621	528964	+	SPV_0515	SPD_0515	cysS	9
528957	529343	+	SPV_0516	SPD_0516	mrnC	9
529347	530231	+	SPV_0517	SPD_0517	.	9
530368	530966	+	SPV_2188	.	.	15
531112	531498	+	SPV_2189	.	.	15
531637	532914	+	SPV_0521	SPD_0521	vex1	15
532927	533574	+	SPV_0522	SPD_0522	vex2	15
533626	535005	+	SPV_0523	SPD_0523	vex3	9
535317	535973	+	SPV_0524	SPD_0524	vncR	1
535970	537298	+	SPV_0525	SPD_0525	vncS	4
537439	538320	+	SPV_0526	SPD_0526	fba	37
538641	539831	-	SPV_0527	SPD_0527	.	4
540089	540748	-	SPV_0528	SPD_0528	glnP2b	13
540758	541435	-	SPV_0529	SPD_0529	glnP2a	13
541448	542242	-	SPV_0530	SPD_0530	glnH2	13
542253	543011	-	SPV_0531	SPD_0531	glnQ2	13
543288	545510	+	SPV_0532	SPD_0532	recJ	3
545685	547346	+	SPV_0533	SPD_0533	rnjB	9
547415	548194	+	SPV_0534	SPD_0534	estA	14
548306	549526	+	SPV_0535	SPD_0535	murM	2
549531	550763	+	SPV_0536	SPD_0536	murN	39
550879	551538	+	SPV_0537	SPD_0537	.	33
551578	553422	+	SPV_0538	SPD_0538	uvrC	22
553412	554245	+	SPV_0539	SPD_0539	.	2
554427	555227	-	SPV_0540	SPD_0540	.	2
555398	556003	+	SPV_0541	SPD_0541	nrd	9
556016	557416	+	SPV_0542	SPD_0542	pepV	9
557470	558048	+	SPV_0543	SPD_0543	.	35
558212	558499	+	SPV_2192	.	.	22
558670	559995	+	SPV_0546	SPD_0546	brnQ	4
560199	561236	+	SPV_0547	SPD_0547	.	2
561238	561708	+	SPV_0548	SPD_0548	.	40
561711	562427	+	SPV_0549	SPD_0549	ldcB	40
562736	563161	+	SPV_0550	SPD_0550	rplK	12
563369	564058	+	SPV_0551	SPD_0551	rplA	12
564650	565156	-	SPV_0552	SPD_0552	.	1
565170	565532	+	SPV_0553	SPD_0553	.	11
565931	566191	+	SPV_2193	.	.	4
566576	567568	+	SPV_0554	SPD_0554	.	1
567570	568388	+	SPV_0555	SPD_0555	.	28
568390	569175	+	SPV_0556	SPD_0556	.	28
569375	569673	+	SPV_0557	SPD_0557	.	28
569949	570173	-	SPV_2196	.	.	1
570405	576839	+	SPV_0558	SPD_0558	prtA	14
577464	577940	+	SPV_0559	SPD_0559	.	5
577978	578283	+	SPV_0560	SPD_0560	.	5
578331	579806	+	SPV_0561	SPD_0561	.	5
580111	586797	+	SPV_0562	SPD_0562	bgaA	5
587179	587899	-	SPV_0563	SPD_0563	.	1
587896	587989	+	SPV_2200	.	srf-11	39
588111	588464	-	SPV_0564	SPD_0564	.	9
588562	589518	+	SPV_2201	.	.	28
589502	590059	+	SPV_0567	SPD_0567	ytqB	2
590052	590306	+	SPV_0568	SPD_0568	.	2
590318	592372	+	SPV_0569	SPD_0569	nha2	2
592551	593411	+	SPV_0570	SPD_0570	yihY	9
593622	594332	+	SPV_0571	SPD_0571	ccdA-1	1
594352	594918	+	SPV_0572	SPD_0572	.	1
594929	596041	+	SPV_0573	SPD_0573	msrAB2	1
596309	597046	+	SPV_0574	SPD_0574	yesN	30
597043	598734	+	SPV_0575	SPD_0575	yesM	15
598850	599413	+	SPV_0576	SPD_0576	ywlG	31
599435	605065	+	SPV_0577	SPD_0577	zmpB	14
605135	606856	+	SPV_0578	SPD_0578	pabB	9
606857	606964	+	SPV_2202	.	.	9
607014	608003	+	SPV_0579	SPD_0579	cbpL	15
608139	609098	+	SPV_0580	SPD_0580	gki	28
609195	610034	+	SPV_0581	SPD_0581	thyA	9
610082	610252	-	SPV_0582	SPD_0582	.	39
610373	611257	+	SPV_0583	SPD_0583	miaA	3
611250	612488	+	SPV_0584	SPD_0584	hflX	3
612481	613104	+	SPV_0585	SPD_0585	.	4
613119	614048	+	SPV_0586	SPD_0586	rnz	3
614069	614824	+	SPV_0587	SPD_0587	.	3
614878	615786	-	SPV_0588	SPD_0588	mtaR	16
615898	616119	+	SPV_0589	SPD_0589	.	15
616119	616499	+	SPV_0590	SPD_0590	.	15
616618	616815	+	SPV_0591	SPD_0591	.	2
616855	617580	-	SPV_0592	SPD_0592	rsuA-2	2
617742	619583	+	SPV_0593	SPD_0593	typA	3
619603	619857	+	SPV_0594	SPD_0594	.	3
620173	620520	+	SPV_0595	SPD_0595	.	1
620591	622612	+	SPV_0596	SPD_0596	.	1
622614	623255	+	SPV_0597	SPD_0597	.	1
623359	624711	+	SPV_0598	SPD_0598	murD	16
624715	625773	+	SPV_0599	SPD_0599	murG	16
625783	626973	+	SPV_0600	SPD_0600	divIB	20
627104	627229	+	SPV_0601	SPD_0601	.	20
627250	627372	+	SPV_0602	SPD_0602	.	2
627555	628561	+	SPV_2203	.	.	20
628545	629917	+	SPV_2205	.	.	20
629919	630080	+	SPV_2207	.	.	5
630085	630960	+	SPV_0605	SPD_0605	.	30
630953	631666	+	SPV_0606	SPD_0606	.	2
631871	632185	-	SPV_0607	SPD_0607	.	1
632401	633102	+	SPV_0608	SPD_0608	pyrF	3
633136	633768	+	SPV_0609	SPD_0609	pyrE	3
633948	634352	+	SPV_0610	SPD_0610	.	3
634448	635212	+	SPV_0611	SPD_0611	.	2
635212	635964	+	SPV_0612	SPD_0612	.	2
635968	636672	+	SPV_0613	SPD_0613	.	3
636669	637316	+	SPV_0614	SPD_0614	.	3
637396	638261	-	SPV_0615	SPD_0615	glnH3	1
638273	639031	-	SPV_0616	SPD_0616	glnQ3	1
639032	639709	-	SPV_0617	SPD_0617	glnP3b	1
639669	640349	-	SPV_0618	SPD_0618	glnP3a	1
640564	640710	+	SPV_0619	SPD_0619	.	34
640838	642328	+	SPV_0620	SPD_0620	lysS	37
642953	644089	+	SPV_0621	SPD_0621	lctO	34
644644	645312	+	SPV_0622	SPD_0622	.	16
645367	645498	-	SPV_2213	.	.	1
645601	646383	+	SPV_0623	SPD_0623	thiM-1	16
646385	647014	+	SPV_0624	SPD_0624	thiE-1	16
647572	648132	+	SPV_0625	SPD_0625	ykoE	5
648133	649518	+	SPV_0626	SPD_0626	ykoD	1
649520	650170	+	SPV_0627	SPD_0627	ykoC	1
650181	650873	+	SPV_0628	SPD_0628	tenA	1
650878	651402	+	SPV_0629	SPD_0629	thiW	1
651402	652205	+	SPV_0630	SPD_0630	thiM-2	1
652198	652830	+	SPV_0631	SPD_0631	thiE-2	1
653039	653830	-	SPV_0632	SPD_0632	thiD	21
654196	654591	+	SPV_0633	SPD_0633	copY	2
654602	654973	+	SPV_0634	SPD_0634	cupA	2
654983	657226	+	SPV_0635	SPD_0635	ctpA	2
657433	659208	+	SPV_0636	SPD_0636	spxB	3
659319	659666	+	SPV_0637	SPD_0637	.	2
659783	660693	-	SPV_2214	.	.	1
661104	661400	+	SPV_0640	SPD_0640	.	1
661521	662465	+	SPV_0641	SPD_0641	manA	15
662568	663953	-	SPV_0642	SPD_0642	.	1
664036	664781	+	SPV_0643	SPD_0643	.	26
664810	665265	-	SPV_0644	SPD_0644	.	15
665285	666460	-	SPV_0645	SPD_0645	.	13
666519	667364	-	SPV_0646	SPD_0646	.	23
667489	668046	+	SPV_0647	SPD_0647	.	15
668065	668532	+	SPV_0648	SPD_0648	comEB	15
668600	669250	+	SPV_0649	SPD_0649	upp	24
669424	670014	+	SPV_0650	SPD_0650	clpP	15
670093	670341	+	SPV_0651	SPD_0651	.	15
670443	671603	+	SPV_0652	SPD_0652	livJ	22
671871	672740	+	SPV_0653	SPD_0653	livH	22
672744	673700	+	SPV_0654	SPD_0654	livM	22
673700	674464	+	SPV_0655	SPD_0655	livG	22
674464	675174	+	SPV_0656	SPD_0656	livF	22
675588	676244	+	SPV_0657	SPD_0657	.	3
676458	677447	+	SPV_0658	SPD_0658	prfB	13
677465	678157	+	SPV_0659	SPD_0659	ftsE	15
678150	679076	+	SPV_0660	SPD_0660	ftsX	13
679362	681542	+	SPV_0661	SPD_0661	malT	28
681594	682409	+	SPV_0662	SPD_0662	.	1
682549	683892	+	SPV_0663	SPD_0663	yqfR	13
684107	685297	+	SPV_0664	SPD_0664	metK	9
685850	686785	+	SPV_0665	SPD_0665	pyrDa	15
686819	687856	+	SPV_0666	SPD_0666	holA	15
688029	688634	+	SPV_0667	SPD_0667	sodA	36
688791	689321	+	SPV_0668	SPD_0668	.	15
689342	690427	+	SPV_0669	SPD_0669	rlmN	26
690429	690896	+	SPV_0670	SPD_0670	.	23
690898	692439	+	SPV_0671	SPD_0671	.	4
692496	693299	-	SPV_0672	SPD_0672	ppiA	16
693383	693604	-	SPV_0673	SPD_0673	.	1
693600	694291	-	SPV_2218	.	.	5
694470	694742	+	SPV_0674	SPD_0674	rpsP	12
694762	695001	+	SPV_0675	SPD_0675	khpA	12
695150	695468	+	SPV_2219	.	.	5
695578	696366	+	SPV_2220	.	.	2
696397	696915	+	SPV_0678	SPD_0678	rimM	5
696905	697624	+	SPV_0679	SPD_0679	trmD	31
697636	697974	+	SPV_0680	SPD_0680	.	5
698005	698325	-	SPV_0681	SPD_0681	.	13
698423	698638	+	SPV_0683	SPD_0683	.	11
698635	698781	-	SPV_0682	SPD_0682	.	1
698842	699378	-	SPV_0684	SPD_0684	bioY	13
699575	700921	-	SPV_0685	SPD_0685	gor	7
701186	702385	+	SPV_0686	SPD_0686	.	3
702369	703070	+	SPV_0687	SPD_0687	.	3
703072	704331	+	SPV_0688	SPD_0688	.	3
704455	706452	+	SPV_0689	SPD_0689	metG	1
706502	706693	+	SPV_0690	SPD_0690	.	1
706783	707103	+	SPV_0691	SPD_0691	.	22
707107	707982	+	SPV_0692	SPD_0692	.	2
707997	708923	+	SPV_0693	SPD_0693	.	15
709023	709259	+	SPV_0694	SPD_0694	.	1
709252	709950	+	SPV_0695	SPD_0695	fabG2	16
709961	710440	+	SPV_0696	SPD_0696	.	5
710448	711176	+	SPV_0697	SPD_0697	.	4
711218	712087	+	SPV_0698	SPD_0698	.	3
712062	712502	+	SPV_0699	SPD_0699	.	3
712625	715171	+	SPV_0700	SPD_0700	pepN	24
715280	715954	+	SPV_0701	SPD_0701	ciaR	33
715944	717278	+	SPV_0702	SPD_0702	ciaH	33
717312	717599	-	SPV_0703	SPD_0703	.	17
717739	718668	+	SPV_0704	SPD_0704	.	1
718868	721318	+	SPV_0705	SPD_0705	yoaA	15
721355	722578	+	SPV_0706	SPD_0706	rodA	26
722589	723143	+	SPV_0707	SPD_0707	thiJ	14
723228	723791	+	SPV_0708	SPD_0708	.	2
723806	725752	+	SPV_0709	SPD_0709	gyrB	1
725834	727561	+	SPV_0710	SPD_0710	ezrA	24
728281	729249	+	SPV_2221	.	.	1
729305	729622	-	SPV_0713	SPD_0713	.	14
729883	730182	-	SPV_0714	SPD_0714	.	34
730347	730769	-	SPV_0715	SPD_0715	.	1
730880	731727	+	SPV_2223	.	.	4
731934	734192	-	SPV_0717	SPD_0717	clpE	15
734421	734651	-	SPV_0718	SPD_0718	.	14
734841	735524	+	SPV_0719	SPD_0719	glnP4	7
735524	736258	+	SPV_0720	SPD_0720	glnQ4	7
736391	737269	+	SPV_0721	SPD_0721	folD	7
737411	738283	+	SPV_0722	SPD_0722	nnrD	7
738565	739248	+	SPV_0723	SPD_0723	rpiA	3
739262	740473	+	SPV_0724	SPD_0724	deoB	9
740475	741017	+	SPV_0725	SPD_0725	.	9
741033	741842	+	SPV_0726	SPD_0726	.	9
742022	742141	-	SPV_2226	.	srf-12	1
742306	743298	+	SPV_2227	.	.	9
743323	743835	+	SPV_0729	SPD_0729	.	9
744493	745203	+	SPV_0730	SPD_0730	deoD	3
745226	745750	-	SPV_0731	SPD_0731	flaR	2
745803	746039	-	SPV_0732	SPD_0732	rpsT	3
746107	747027	-	SPV_0733	SPD_0733	coaA	2
747225	747665	+	SPV_0734	SPD_0734	.	1
747756	747875	+	SPV_2228	.	.	1
747872	748462	+	SPV_0735	SPD_0735	.	15
748459	749736	+	SPV_0736	SPD_0736	pdp	2
749754	750416	+	SPV_0737	SPD_0737	deoC	1
750403	750792	+	SPV_0738	SPD_0738	cdd-1	1
750882	751934	+	SPV_0739	SPD_0739	.	24
752078	753613	+	SPV_0740	SPD_0740	.	26
753606	754664	+	SPV_0741	SPD_0741	.	26
754667	755623	+	SPV_0742	SPD_0742	.	26
755708	756223	+	SPV_0743	SPD_0743	.	15
756124	757055	+	SPV_0744	SPD_0744	.	15
757098	757739	-	SPV_0745	SPD_0745	plsY	13
757875	759818	+	SPV_0746	SPD_0746	parE	14
759818	759925	+	SPV_2233	.	.	7
759939	760064	+	SPV_0747	SPD_0747	.	2
760274	762709	+	SPV_0748	SPD_0748	parC	3
762839	763861	+	SPV_0749	SPD_0749	ilvE	22
763917	764621	+	SPV_0750	SPD_0750	.	22
764686	765375	+	SPV_0751	SPD_0751	.	22
765372	766295	+	SPV_0752	SPD_0752	.	22
766310	766954	+	SPV_0753	SPD_0753	pcp1	22
767122	767352	+	SPV_0754	SPD_0754	.	2
767402	767482	+	SPV_0755	SPD_0755	tRNA-Tyr-1	17
767492	767563	+	SPV_0756	SPD_0756	tRNA-Gln-1	15
767725	768927	+	SPV_0757	SPD_0757	rpsA	12
769062	770389	-	SPV_0758	SPD_0758	.	1
770583	771080	+	SPV_0759	SPD_0759	.	16
771080	772735	+	SPV_0760	SPD_0760	dnaX	26
772763	772957	+	SPV_0761	SPD_0761	.	26
773107	773877	+	SPV_0762	SPD_0762	sufC	36
773905	775167	+	SPV_0763	SPD_0763	sufD	36
775178	776404	+	SPV_0764	SPD_0764	sufS	36
776391	776831	+	SPV_0765	SPD_0765	sufE2	36
776885	778297	+	SPV_0766	SPD_0766	sufB	36
778496	779737	-	SPV_0767	SPD_0767	pbp3	16
779840	780949	+	SPV_0768	SPD_0768	cozE	28
781595	781939	+	SPV_0769	SPD_0769	ssrA	39
782125	782212	-	SPV_0770	SPD_0770	tRNA-Ser-1	39
782374	783114	+	SPV_0771	SPD_0771	fruR	3
783111	784022	+	SPV_0772	SPD_0772	fruB	3
784019	785971	+	SPV_0773	SPD_0773	fruA	15
786057	788360	+	SPV_0774	SPD_0774	ftsK	15
788405	788833	-	SPV_0775	SPD_0775	.	24
788971	790113	+	SPV_0776	SPD_0776	.	9
790122	791336	+	SPV_0777	SPD_0777	thiI	7
791471	792295	+	SPV_0778	SPD_0778	.	37
792317	793056	+	SPV_2238	.	.	37
793069	794235	+	SPV_0781	SPD_0781	.	37
794495	794620	+	SPV_2239	.	.	1
794743	796236	+	SPV_0782	SPD_0782	.	4
796249	796860	+	SPV_0783	SPD_0783	.	4
796939	800289	+	SPV_0784	SPD_0784	.	15
800560	800760	+	SPV_0785	SPD_0785	.	15
800875	801345	-	SPV_0786	SPD_0786	argR2	13
801362	803635	-	SPV_0787	SPD_0787	pepX	13
803981	807082	+	SPV_0788	SPD_0788	dnaE	31
807165	808172	+	SPV_0789	SPD_0789	pfkA	37
808231	809736	+	SPV_0790	SPD_0790	pyk	24
810476	811128	-	SPV_2240	.	.	1
811543	812415	+	SPV_0792	SPD_0792	.	9
812428	812592	+	SPV_0793	SPD_0793	.	9
812564	812905	-	SPV_0794	SPD_0794	.	1
813048	813359	+	SPV_0795	SPD_0795	.	9
813363	814079	+	SPV_0796	SPD_0796	.	9
814209	815024	-	SPV_0797	SPD_0797	.	15
815021	815926	-	SPV_0798	SPD_0798	.	21
815927	816058	-	SPV_0799	SPD_0799	.	21
816316	817637	+	SPV_2242	.	.	2
817739	819868	+	SPV_0802	SPD_0802	tex	9
819855	820304	+	SPV_2244	.	.	9
820363	820635	+	SPV_0803	SPD_0803	.	33
820989	821180	-	SPV_2245	.	.	5
821483	821593	+	SPV_2246	.	.	4
821608	822366	+	SPV_0804	SPD_0804	.	5
822368	824356	+	SPV_0805	SPD_0805	.	5
824399	824989	-	SPV_0806	SPD_0806	.	7
825069	825944	-	SPV_0807	SPD_0807	.	15
826177	826290	-	SPV_0808	SPD_0808	.	1
826260	826587	+	SPV_2247	.	srf-13	17
826651	828126	+	SPV_0809	SPD_0809	cad	17
828280	828807	-	SPV_0810	SPD_0810	.	1
829063	829923	+	SPV_0811	SPD_0811	speE	17
829920	831179	+	SPV_0812	SPD_0812	lys1	17
831179	832306	+	SPV_0813	SPD_0813	nspC	17
832303	833388	+	SPV_0814	SPD_0814	aguA	17
833398	834273	+	SPV_0815	SPD_0815	.	17
834454	835263	-	SPV_0816	SPD_0816	.	20
835535	835756	+	SPV_2249	.	.	9
835810	836481	+	SPV_0817	SPD_0817	.	2
836533	836730	-	SPV_2250	.	.	1
836723	837631	+	SPV_0818	SPD_0818	cmbR	3
837628	838089	+	SPV_0819	SPD_0819	lspA	2
838079	838966	+	SPV_0820	SPD_0820	rluD1	4
838969	840852	+	SPV_0821	SPD_0821	cbpE	23
840953	842062	+	SPV_0822	SPD_0822	proB	13
842072	843334	+	SPV_0823	SPD_0823	proA	9
843338	844135	+	SPV_0824	SPD_0824	proC	9
844251	844889	+	SPV_0825	SPD_0825	tmk	36
844886	845776	+	SPV_0826	SPD_0826	holB	1
845816	846133	+	SPV_0827	SPD_0827	yabA	1
846136	847005	+	SPV_0828	SPD_0828	.	7
847232	847750	+	SPV_0829	SPD_0829	.	4
847859	848506	+	SPV_0831	SPD_0831	.	1
848495	849299	-	SPV_2251	.	.	5
849793	851127	+	SPV_0833	SPD_0833	trmFO	23
851211	851948	+	SPV_0834	SPD_0834	pyrH	2
851957	852514	+	SPV_0835	SPD_0835	frr	5
852535	853428	+	SPV_0836	SPD_0836	.	13
853437	853652	+	SPV_0837	SPD_0837	.	13
853738	854706	+	SPV_0838	SPD_0838	phoH	1
854899	855399	+	SPV_0839	SPD_0839	.	1
855402	855728	+	SPV_2252	.	.	1
856029	857140	-	SPV_0841	SPD_0841	ald	1
857317	857886	+	SPV_0842	SPD_0842	.	39
857954	858604	+	SPV_0843	SPD_0843	comEA	11
858588	860828	+	SPV_0844	SPD_0844	comEC	11
861049	861195	+	SPV_2256	.	.	11
861227	861814	+	SPV_2257	.	.	11
861818	862999	+	SPV_0846	SPD_0846	.	11
863279	863836	+	SPV_0847	SPD_0847	infC	12
863869	864069	+	SPV_0848	SPD_0848	rpmI	12
864121	864480	+	SPV_0849	SPD_0849	rplT	12
864538	864918	+	SPV_0850	SPD_0850	gloA	12
865168	865968	+	SPV_0851	SPD_0851	pyrK	2
865979	866917	+	SPV_0852	SPD_0852	pyrDb	2
867016	869124	+	SPV_0853	SPD_0853	lytB	17
869185	870840	-	SPV_0854	SPD_0854	pavA	14
870945	871442	+	SPV_0855	SPD_0855	ybeY	34
871423	871818	+	SPV_0856	SPD_0856	dgkA	13
871835	872734	+	SPV_0857	SPD_0857	era	15
872783	873607	+	SPV_0858	SPD_0858	mutM	15
873607	874212	+	SPV_0859	SPD_0859	coaE	15
874199	875398	+	SPV_0860	SPD_0860	pmrA	15
875398	875547	+	SPV_2259	.	rpmG1	15
875587	875820	+	SPV_0861	SPD_0861	secG	12
875922	878276	+	SPV_0862	SPD_0862	rnr	21
878239	878706	+	SPV_0863	SPD_0863	smpB	21
878722	879582	+	SPV_0864	SPD_0864	tehB	21
879655	880608	+	SPV_0865	SPD_0865	coiA	11
880627	882429	+	SPV_0866	SPD_0866	pepF1	3
882431	883144	+	SPV_0867	SPD_0867	.	3
883211	884152	+	SPV_0868	SPD_0868	prsA	33
884271	884612	-	SPV_2260	.	.	1
884612	884746	-	SPV_2262	.	.	1
885372	885992	-	SPV_0870	SPD_0870	gpmB2	21
885992	886474	-	SPV_0871	SPD_0871	ebsC	3
886474	887316	-	SPV_0872	SPD_0872	.	1
887411	888211	-	SPV_0873	SPD_0873	.	31
888355	889734	+	SPV_0874	SPD_0874	glmU	37
889744	890289	+	SPV_0875	SPD_0875	.	5
890301	890615	+	SPV_0876	SPD_0876	macP	2
890632	891324	+	SPV_0877	SPD_0877	mtnN	5
891401	891892	+	SPV_0878	SPD_0878	orfX	15
891990	892580	+	SPV_0879	SPD_0879	dnaQ	3
892589	894352	+	SPV_0880	SPD_0880	.	13
894548	895212	+	SPV_2263	.	.	4
895373	895573	+	SPV_0883	SPD_0883	.	1
895615	896019	+	SPV_0884	SPD_0884	.	1
896250	896957	+	SPV_0885	SPD_0885	ccdA-2	27
896968	897525	+	SPV_0886	SPD_0886	.	27
897899	899290	+	SPV_0887	SPD_0887	yfnA	13
899433	900350	+	SPV_0888	SPD_0888	lmb	1
900358	902850	+	SPV_2265	.	phtD	1
903272	903652	+	SPV_2266	.	dhaM	1
904110	904823	+	SPV_1034	SPD_1034	.	15
904837	905484	+	SPV_1033	SPD_1033	.	9
905620	906273	+	SPV_1032	SPD_1032	ung	16
906283	906747	+	SPV_1031	SPD_1031	mutX	16
906760	908028	+	SPV_1030	SPD_1030	pyrC	16
908042	908302	+	SPV_2267	.	.	15
908313	909674	+	SPV_1029	SPD_1029	pdrM	24
909828	910796	+	SPV_1028	SPD_1028	acoA	15
910812	911804	+	SPV_1027	SPD_1027	acoB	15
912022	913065	+	SPV_1026	SPD_1026	acoC	15
913111	914814	+	SPV_1025	SPD_1025	acoL	15
914878	915867	+	SPV_1024	SPD_1024	lplA	15
915940	917010	-	SPV_1023	SPD_1023	xerS	2
917594	919144	-	SPV_1021	SPD_1021	.	5
919160	919939	-	SPV_1020	SPD_1020	rnhB	1
919926	920777	-	SPV_1019	SPD_1019	rbgA	1
921236	927127	-	SPV_1018	SPD_1018	zmpA	15
927336	928514	-	SPV_1017	SPD_1017	.	3
928684	932334	-	SPV_1016	SPD_1016	rexA	3
932331	935606	-	SPV_1015	SPD_1015	rexB	3
936131	936978	+	SPV_2268	.	.	4
937076	937324	+	SPV_1013	SPD_1013	.	15
937462	938766	-	SPV_1012	SPD_1012	eno	37
938930	939376	+	SPV_1010	SPD_1010	.	33
939373	940488	-	SPV_1011	SPD_1011	glxK	1
940497	941142	-	SPV_1009	SPD_1009	serB	1
941201	942634	-	SPV_1008	SPD_1008	glgA	2
942631	943770	-	SPV_1007	SPD_1007	glgD	3
943760	944902	-	SPV_1006	SPD_1006	glgC	3
944892	946820	-	SPV_1005	SPD_1005	glgB	3
947285	948709	-	SPV_1004	SPD_1004	gapN	4
948728	948901	+	SPV_1003	SPD_1003	.	1
949253	951532	-	SPV_1002	SPD_1002	pulA	12
951644	953602	-	SPV_1001	SPD_1001	ligA	3
953695	954873	-	SPV_1000	SPD_1000	.	13
954953	955816	-	SPV_0999	SPD_0999	rggD	2
955819	957720	-	SPV_0998	SPD_0998	.	2
958146	958421	-	SPV_0997	SPD_0997	hlpA	28
958527	959366	-	SPV_0996	SPD_0996	.	2
959508	960356	+	SPV_0995	SPD_0995	.	15
960449	961366	-	SPV_0994	SPD_0994	ribF	29
961703	961831	+	SPV_0993	SPD_0993	.	1
961803	961973	+	SPV_0992	SPD_0992	.	1
962319	962612	-	SPV_0991	SPD_0991	rpmA	12
962629	962973	-	SPV_0990	SPD_0990	.	12
962989	963303	-	SPV_0989	SPD_0989	rplU	12
963485	964177	-	SPV_0988	SPD_0988	.	7
964591	964890	+	SPV_0987	SPD_0987	.	30
965072	965590	+	SPV_2271	.	.	15
965587	966389	+	SPV_0986	SPD_0986	.	15
966651	967625	-	SPV_0985	SPD_0985	eutD	41
967669	968565	-	SPV_0984	SPD_0984	rluD3	41
968562	969380	-	SPV_0983	SPD_0983	ppnK	41
969364	970035	-	SPV_0982	SPD_0982	.	41
970163	970732	+	SPV_0981	SPD_0981	.	17
970845	971804	+	SPV_0980	SPD_0980	prs2	15
971814	972929	+	SPV_0979	SPD_0979	nifS	2
972934	973281	+	SPV_0978	SPD_0978	.	31
973289	973504	+	SPV_0977	SPD_0977	.	9
973587	974228	+	SPV_0976	SPD_0976	rex	16
974246	974935	+	SPV_0974	SPD_0974	.	16
974932	975612	-	SPV_0975	SPD_0975	radC	11
975655	977946	-	SPV_0973	SPD_0973	pcrA	3
978137	978939	-	SPV_2274	.	.	15
979320	980180	-	SPV_0970	SPD_0970	map	4
980196	981473	-	SPV_0969	SPD_0969	.	3
981466	982017	-	SPV_0968	SPD_0968	.	5
982033	983292	-	SPV_0967	SPD_0967	murA-1	35
984561	985863	+	SPV_0966	SPD_0966	.	1
985914	986072	-	SPV_0965	SPD_0965	.	7
986082	987392	-	SPV_0964	SPD_0964	obgE	26
987456	987590	-	SPV_0963	SPD_0963	.	2
987649	987825	-	SPV_0962	SPD_0962	.	3
987856	989181	-	SPV_0961	SPD_0961	lafA	35
989197	990240	-	SPV_0960	SPD_0960	lafB	1
990355	990684	-	SPV_0959	SPD_0959	.	11
990698	991807	-	SPV_0958	SPD_0958	rpoD	11
991810	993570	-	SPV_0957	SPD_0957	dnaG	11
993660	994418	-	SPV_0956	SPD_0956	.	7
994415	995281	-	SPV_0955	SPD_0955	trpY	7
995350	996354	-	SPV_0954	SPD_0954	.	7
996767	999463	-	SPV_0953	SPD_0953	ppc	3
999483	1000712	-	SPV_0952	SPD_0952	ftsW	2
1000866	1001166	-	SPV_2278	.	.	1
1001614	1001835	-	SPV_0951	SPD_0951	.	1
1002494	1003705	-	SPV_0950	SPD_0950	mefE	5
1004088	1004732	-	SPV_0949	SPD_0949	.	5
1004751	1005950	-	SPV_0948	SPD_0948	nikS	5
1005965	1006900	-	SPV_0947	SPD_0947	.	5
1006905	1008128	-	SPV_0946	SPD_0946	.	5
1008130	1009440	-	SPV_0945	SPD_0945	.	5
1009448	1010554	-	SPV_0944	SPD_0944	.	1
1010583	1012475	-	SPV_0943	SPD_0943	.	5
1012498	1013281	-	SPV_2279	.	.	5
1013291	1013899	-	SPV_0941	SPD_0941	.	5
1013901	1015196	-	SPV_0940	SPD_0940	rffD	5
1015296	1015367	-	SPV_2282	.	shp	1
1015448	1016302	+	SPV_0939	SPD_0939	mutR2	9
1016347	1018232	-	SPV_2283	.	.	1
1018255	1018584	-	SPV_0935	SPD_0935	.	1
1018594	1018953	-	SPV_0934	SPD_0934	.	1
1019785	1020941	-	SPV_2285	.	.	4
1020969	1021730	-	SPV_0931	SPD_0931	pezT	4
1021730	1022206	-	SPV_0930	SPD_0930	pezA	4
1022398	1022511	-	SPV_2286	.	.	2
1022651	1023295	-	SPV_2287	.	.	4
1023381	1025120	-	SPV_0927	SPD_0927	nplT	5
1025283	1026167	-	SPV_0926	SPD_0926	.	2
1026279	1027133	-	SPV_0925	SPD_0925	.	2
1027133	1027948	-	SPV_0924	SPD_0924	.	4
1028010	1028198	-	SPV_0923	SPD_0923	.	20
1028520	1029086	-	SPV_0922	SPD_0922	.	16
1029354	1031033	-	SPV_0921	SPD_0921	ccrB	16
1031125	1031286	-	SPV_0920	SPD_0920	.	16
1031970	1032101	-	SPV_0919	SPD_0919	.	20
1032250	1032459	-	SPV_2288	.	.	20
1033027	1033821	-	SPV_0918	SPD_0918	piaD	20
1033821	1034828	-	SPV_0917	SPD_0917	piaC	20
1034828	1035835	-	SPV_0916	SPD_0916	piaB	20
1035825	1036850	-	SPV_0915	SPD_0915	piaA	4
1036971	1037239	-	SPV_2289	.	.	2
1037243	1037461	-	SPV_2290	.	.	4
1037649	1037755	-	SPV_2291	.	srf-16	1
1038199	1039830	-	SPV_0914	SPD_0914	rlmCD	33
1039904	1040878	-	SPV_0913	SPD_0913	.	33
1040952	1041566	-	SPV_0912	SPD_0912	pvaA	22
1041566	1042540	-	SPV_0911	SPD_0911	.	3
1042548	1043804	-	SPV_0910	SPD_0910	glyA	3
1043866	1044297	-	SPV_0909	SPD_0909	.	3
1044299	1044901	-	SPV_0908	SPD_0908	tsaC	3
1044885	1045724	-	SPV_0907	SPD_0907	hemK	3
1045724	1046803	-	SPV_0906	SPD_0906	prfA	3
1046813	1047292	-	SPV_0905	SPD_0905	bltD	2
1047282	1047881	-	SPV_0904	SPD_0904	tdk	1
1048004	1048186	+	SPV_0903	SPD_0903	xylH	39
1048323	1049696	+	SPV_0902	SPD_0902	mnmE	7
1049743	1050678	-	SPV_0901	SPD_0901	dapA	22
1050734	1051810	-	SPV_0900	SPD_0900	asd	22
1051910	1052049	-	SPV_2292	.	srf-17	2
1052153	1052225	-	SPV_0899	SPD_0899	tRNA-Thr-1	1
1052325	1052834	-	SPV_0898	SPD_0898	queT	12
1052957	1053388	+	SPV_0897	SPD_0897	mesH	2
1053470	1053847	+	SPV_0896	SPD_0896	mscL	21
1053889	1054983	-	SPV_0895	SPD_0895	hemH	1
1055138	1056358	+	SPV_0894	SPD_0894	pepT	15
1056401	1058604	-	SPV_2293	.	phtF	1
1058830	1061949	-	SPV_0890	SPD_0890	phtE	1
1062159	1064762	-	SPV_2297	.	phtB	1
1064920	1067370	-	SPV_1038	SPD_1038	phtA	7
1067491	1067628	+	SPV_2298	.	.	1
1067625	1069349	-	SPV_1039	SPD_1039	ptsI	24
1069364	1069627	-	SPV_1040	SPD_1040	ptsH	15
1069978	1070196	+	SPV_1041	SPD_1041	nrdH	21
1070277	1072436	+	SPV_1042	SPD_1042	nrdE	21
1072624	1073586	+	SPV_1043	SPD_1043	nrdF	15
1073768	1074529	+	SPV_1044	SPD_1044	lacR	15
1074728	1074984	-	SPV_2299	.	.	1
1075027	1076433	-	SPV_1046	SPD_1046	lacG-2	1
1076642	1078333	-	SPV_1047	SPD_1047	lacE-2	1
1078333	1078650	-	SPV_1048	SPD_1048	lacF-2	1
1078686	1079522	-	SPV_1049	SPD_1049	lacT	1
1079561	1079658	-	SPV_2300	.	srf-18	2
1079756	1080735	-	SPV_2301	.	lacD	28
1080737	1081666	-	SPV_1051	SPD_1051	lacC	28
1081677	1082192	-	SPV_1052	SPD_1052	lacB	28
1082223	1082648	-	SPV_1053	SPD_1053	lacA	28
1082806	1083150	-	SPV_1054	SPD_1054	.	1
1083319	1084121	-	SPV_2304	.	.	28
1084129	1084431	-	SPV_1057	SPD_1057	.	1
1084469	1084965	-	SPV_1058	SPD_1058	.	1
1085125	1085277	+	SPV_1059	SPD_1059	.	1
1085358	1087181	-	SPV_1060	SPD_1060	lepA	4
1087260	1087988	-	SPV_1061	SPD_1061	pphA	3
1087990	1089657	-	SPV_1062	SPD_1062	recN	3
1089664	1090095	-	SPV_1063	SPD_1063	ahrC	13
1090088	1090903	-	SPV_1064	SPD_1064	.	15
1090896	1091771	-	SPV_1065	SPD_1065	ispA	15
1091768	1091980	-	SPV_1066	SPD_1066	xseB	28
1091958	1093298	-	SPV_1067	SPD_1067	xseA	9
1093426	1094064	-	SPV_1068	SPD_1068	udk	3
1094172	1094474	-	SPV_1069	SPD_1069	.	21
1094471	1094566	-	SPV_2309	.	.	14
1094715	1095593	-	SPV_1070	SPD_1070	truB	15
1095694	1098879	-	SPV_1071	SPD_1071	.	2
1098891	1100165	-	SPV_1072	SPD_1072	.	23
1100261	1101520	-	SPV_2310	.	.	5
1101668	1102465	-	SPV_1075	SPD_1075	nirC	41
1102709	1103452	-	SPV_1076	SPD_1076	srtA	2
1103452	1105920	-	SPV_1077	SPD_1077	gyrA	21
1106114	1107100	+	SPV_1078	SPD_1078	ldh	28
1107486	1110740	-	SPV_1079	SPD_1079	.	3
1110905	1112776	-	SPV_1080	SPD_1080	.	3
1112851	1113114	-	SPV_1081	SPD_1081	relE2	3
1113107	1113349	-	SPV_1082	SPD_1082	relB2	3
1113440	1114249	-	SPV_1083	SPD_1083	vicX	15
1114251	1115600	-	SPV_1084	SPD_1084	vicK	21
1115593	1116297	-	SPV_1085	SPD_1085	vicR	21
1116352	1117527	-	SPV_1086	SPD_1086	mutY	21
1117856	1119526	-	SPV_1087	SPD_1087	fhs	2
1119756	1120445	+	SPV_1088	SPD_1088	coaB	4
1120457	1121008	+	SPV_1089	SPD_1089	coaC	15
1120992	1121555	+	SPV_1090	SPD_1090	panT	15
1121837	1122364	+	SPV_1091	SPD_1091	niaX	15
1122376	1122891	+	SPV_1093	SPD_1093	niaR	1
1122888	1123355	-	SPV_1092	SPD_1092	.	21
1123429	1123917	-	SPV_1094	SPD_1094	.	14
1123883	1124446	-	SPV_1095	SPD_1095	.	14
1124456	1126444	-	SPV_1096	SPD_1096	uvrB	21
1126521	1127474	-	SPV_1097	SPD_1097	.	3
1127647	1129812	+	SPV_1098	SPD_1098	glnHP5	1
1129812	1130552	+	SPV_1099	SPD_1099	glnQ5	9
1130701	1132188	+	SPV_1100	SPD_1100	zwf	15
1132234	1133511	-	SPV_1101	SPD_1101	ftsY	26
1133515	1134333	-	SPV_1102	SPD_1102	.	26
1134333	1135127	-	SPV_1103	SPD_1103	.	26
1135124	1138663	-	SPV_1104	SPD_1104	smc	27
1138654	1139352	-	SPV_1105	SPD_1105	rnc	15
1139535	1139606	-	SPV_1106	SPD_1106	tRNA-Arg-1	2
1139670	1140656	-	SPV_1107	SPD_1107	guaC	22
1140831	1142174	-	SPV_1108	SPD_1108	.	2
1142134	1144065	-	SPV_1109	SPD_1109	.	2
1144229	1144399	-	SPV_1110	SPD_1110	.	3
1144380	1144553	-	SPV_1111	SPD_1111	.	3
1144653	1144796	-	SPV_1112	SPD_1112	.	3
1145015	1145374	-	SPV_1113	SPD_1113	.	3
1145378	1145647	-	SPV_2311	.	.	1
1145644	1146681	-	SPV_1115	SPD_1115	leuB	3
1146693	1147787	-	SPV_1116	SPD_1116	leuA	7
1147806	1148462	-	SPV_1117	SPD_1117	.	7
1148506	1149138	-	SPV_1118	SPD_1118	cutC	15
1149231	1149590	-	SPV_1119	SPD_1119	.	15
1149696	1151783	-	SPV_1120	SPD_1120	topA	28
1151950	1152993	-	SPV_1121	SPD_1121	.	15
1153577	1153699	+	SPV_2314	.	.	1
1153883	1154731	-	SPV_1122	SPD_1122	dprA	11
1154827	1155516	-	SPV_1123	SPD_1123	licC	13
1155528	1156406	-	SPV_1124	SPD_1124	licB	13
1156396	1157265	-	SPV_1125	SPD_1125	licA	13
1157282	1158304	-	SPV_1126	SPD_1126	tarJ	13
1158309	1159016	-	SPV_1127	SPD_1127	tarI	13
1159352	1160839	+	SPV_1128	SPD_1128	tacF	13
1160849	1161652	+	SPV_1129	SPD_1129	licD1	14
1161654	1162463	+	SPV_1130	SPD_1130	licD2	9
1162738	1165914	-	SPV_1131	SPD_1131	carB	2
1166227	1167306	-	SPV_1132	SPD_1132	carA	2
1167356	1168279	-	SPV_1133	SPD_1133	pyrB	2
1168298	1168819	-	SPV_1134	SPD_1134	pyrR	2
1169030	1169659	-	SPV_1135	SPD_1135	nth	15
1169659	1170201	-	SPV_1136	SPD_1136	.	21
1170335	1170687	+	SPV_2315	.	.	1
1170746	1170923	+	SPV_2317	.	srf-19	11
1170927	1172486	+	SPV_1137	SPD_1137	.	5
1172635	1173534	-	SPV_1138	SPD_1138	htpX	34
1173536	1174096	-	SPV_1139	SPD_1139	lemA	3
1174190	1174903	+	SPV_1140	SPD_1140	rsmG	3
1175255	1176538	+	SPV_1141	SPD_1141	uraA	2
1176733	1178304	-	SPV_1142	SPD_1142	ffh	2
1178316	1178648	-	SPV_1143	SPD_1143	.	4
1178739	1179116	-	SPV_1144	SPD_1144	.	9
1179188	1180492	+	SPV_1145	SPD_1145	.	9
1180505	1181311	+	SPV_1146	SPD_1146	yidA	9
1181366	1181437	-	SPV_1147	SPD_1147	tRNA-Arg-2	2
1181479	1181826	-	SPV_1148	SPD_1148	rplS	12
1181945	1182274	-	SPV_1149	SPD_1149	crcB1	15
1182268	1182642	-	SPV_1150	SPD_1150	crcB2	15
1182639	1182905	-	SPV_1151	SPD_1151	.	15
1183021	1183464	-	SPV_1152	SPD_1152	fld	37
1183568	1184503	+	SPV_1153	SPD_1153	pde2	2
1184599	1184841	+	SPV_1154	SPD_1154	rpmE2	3
1184898	1185476	-	SPV_1155	SPD_1155	efeU	1
1185451	1186455	-	SPV_1156	SPD_1156	efeB	1
1186507	1186920	-	SPV_2318	.	.	1
1187461	1188807	+	SPV_1158	SPD_1158	gdhA	1
1189303	1189473	-	SPV_1159	SPD_1159	.	37
1189486	1190127	-	SPV_1160	SPD_1160	.	2
1190399	1190977	+	SPV_2319	.	.	1
1191127	1191330	-	SPV_1162	SPD_1162	.	7
1191348	1192265	-	SPV_2320	.	.	30
1192297	1192704	-	SPV_1164	SPD_1164	cdd-2	24
1192992	1193480	-	SPV_1165	SPD_1165	.	30
1193485	1194894	-	SPV_1166	SPD_1166	.	30
1194904	1196886	-	SPV_1167	SPD_1167	appD	30
1196899	1197750	-	SPV_1168	SPD_1168	appC	30
1197767	1198717	-	SPV_1169	SPD_1169	appB	30
1198827	1200455	-	SPV_1170	SPD_1170	appA	30
1200537	1201460	-	SPV_1171	SPD_1171	.	30
1201484	1202182	-	SPV_1172	SPD_1172	nanE-2	30
1202229	1202510	-	SPV_1173	SPD_1173	.	30
1202492	1202778	+	SPV_2323	.	.	1
1203075	1203296	-	SPV_1174	SPD_1174	.	1
1204090	1204227	-	SPV_2325	.	.	2
1204360	1205679	-	SPV_1175	SPD_1175	.	3
1205682	1206422	-	SPV_1176	SPD_1176	.	4
1206437	1208044	-	SPV_1177	SPD_1177	.	4
1208041	1209981	-	SPV_1178	SPD_1178	ptrB	4
1210014	1212623	-	SPV_1179	SPD_1179	lanL	4
1212802	1212939	-	SPV_2326	.	.	28
1213141	1213728	-	SPV_1180	SPD_1180	.	1
1213731	1213964	-	SPV_2327	.	.	1
1213977	1214357	-	SPV_1182	SPD_1182	.	1
1214350	1214706	-	SPV_2328	.	.	15
1214702	1214952	-	SPV_2329	.	.	15
1214949	1215122	-	SPV_1185	SPD_1185	.	15
1215098	1215280	+	SPV_1186	SPD_1186	.	1
1215310	1215678	-	SPV_1187	SPD_1187	rplL	12
1215754	1216254	-	SPV_1188	SPD_1188	rplJ	12
1216259	1216483	+	SPV_1189	SPD_1189	.	1
1216504	1217970	-	SPV_1190	SPD_1190	trzA	4
1218065	1219816	-	SPV_1191	SPD_1191	.	15
1219818	1221542	-	SPV_1192	SPD_1192	.	15
1221600	1222538	-	SPV_1193	SPD_1193	msrAB1	27
1222567	1222818	-	SPV_2331	.	.	27
1222834	1223703	-	SPV_1194	SPD_1194	thrB	27
1223705	1224991	-	SPV_1195	SPD_1195	hom	27
1225142	1225879	-	SPV_1196	SPD_1196	mecA	2
1226021	1227055	-	SPV_1197	SPD_1197	tarQ	30
1227084	1228517	-	SPV_1198	SPD_1198	tarP	23
1228533	1229519	-	SPV_1199	SPD_1199	cps23FU	12
1229521	1230624	-	SPV_1200	SPD_1200	.	12
1230614	1231450	-	SPV_1201	SPD_1201	licD3	1
1231738	1233012	-	SPV_1202	SPD_1202	psr	1
1233009	1233857	-	SPV_1203	SPD_1203	pheA	1
1233854	1234330	-	SPV_1204	SPD_1204	aroK	1
1234323	1235606	-	SPV_1205	SPD_1205	aroA	1
1235698	1236036	-	SPV_1206	SPD_1206	.	9
1236047	1237150	-	SPV_1207	SPD_1207	tyrA	9
1237160	1238326	-	SPV_1208	SPD_1208	aroC	2
1238336	1239403	-	SPV_1209	SPD_1209	aroB	2
1239422	1240276	-	SPV_1210	SPD_1210	aroE	2
1240266	1240943	-	SPV_1211	SPD_1211	aroD	3
1240940	1242103	-	SPV_1212	SPD_1212	ywbD	1
1242790	1244424	-	SPV_1213	SPD_1213	.	1
1244405	1245154	-	SPV_1214	SPD_1214	.	1
1245332	1246786	+	SPV_1215	SPD_1215	amy	15
1246876	1249494	-	SPV_1216	SPD_1216	alaS	3
1249516	1250001	-	SPV_1217	SPD_1217	.	3
1250776	1251846	-	SPV_1218	SPD_1218	potD	3
1251843	1252616	-	SPV_1219	SPD_1219	potC	4
1252613	1253419	-	SPV_1220	SPD_1220	potB	4
1253400	1254557	-	SPV_1221	SPD_1221	potA	3
1254616	1255566	-	SPV_1222	SPD_1222	murB	3
1255678	1256430	-	SPV_1223	SPD_1223	.	13
1256440	1257171	-	SPV_1224	SPD_1224	budA	9
1257312	1258583	+	SPV_1225	SPD_1225	.	1
1258603	1259418	-	SPV_1226	SPD_1226	.	3
1259575	1260228	-	SPV_1227	SPD_1227	phoU2	24
1260240	1260998	-	SPV_1228	SPD_1228	pstB2-2	24
1261011	1261814	-	SPV_1229	SPD_1229	pstB2-1	24
1261825	1262709	-	SPV_1230	SPD_1230	pstA2	24
1262699	1263616	-	SPV_1231	SPD_1231	pstC2	24
1263616	1264494	-	SPV_1232	SPD_1232	pstS2	24
1264724	1264837	+	SPV_2332	.	.	1
1264958	1265071	-	SPV_2333	.	.	2
1265068	1266372	-	SPV_1233	SPD_1233	.	27
1266373	1267146	-	SPV_1234	SPD_1234	.	15
1267136	1267414	-	SPV_1235	SPD_1235	.	15
1267414	1267815	-	SPV_1236	SPD_1236	spxA1	15
1268025	1268642	-	SPV_1237	SPD_1237	.	13
1268632	1269405	-	SPV_1238	SPD_1238	nagD	9
1269416	1270153	-	SPV_1239	SPD_1239	.	9
1270158	1271288	-	SPV_1240	SPD_1240	hemN	9
1271372	1271761	-	SPV_1241	SPD_1241	.	3
1271777	1272160	-	SPV_1242	SPD_1242	.	28
1272161	1272949	-	SPV_1243	SPD_1243	lgt	1
1272942	1273877	-	SPV_1244	SPD_1244	hprK	1
1274007	1274183	-	SPV_1245	SPD_1245	rpsU	15
1274323	1275030	-	SPV_1246	SPD_1246	nagB	3
1275181	1276209	+	SPV_1247	SPD_1247	queA	9
1276758	1277147	-	SPV_1248	SPD_1248	cbpM	2
1277882	1277983	-	SPV_2334	.	.	2
1278601	1279152	-	SPV_1249	SPD_1249	.	2
1279399	1280223	-	SPV_1250	SPD_1250	nadE	2
1280220	1281680	-	SPV_1251	SPD_1251	pncB	2
1281796	1282284	-	SPV_1252	SPD_1252	.	4
1282274	1282483	-	SPV_1253	SPD_1253	.	4
1282868	1283596	-	SPV_1254	SPD_1254	.	4
1283612	1284331	-	SPV_1255	SPD_1255	.	4
1284839	1285564	-	SPV_1256	SPD_1256	.	14
1285749	1285898	+	SPV_1257	SPD_1257	.	1
1286153	1287439	-	SPV_1258	SPD_1258	.	21
1288063	1288620	+	SPV_1259	SPD_1259	.	2
1288617	1289795	+	SPV_1260	SPD_1260	.	2
1290054	1290200	+	SPV_1261	SPD_1261	.	5
1290322	1291314	-	SPV_1262	SPD_1262	.	4
1291474	1293228	+	SPV_1263	SPD_1263	.	5
1293212	1294933	+	SPV_1264	SPD_1264	.	5
1294944	1295528	+	SPV_1265	SPD_1265	.	5
1295528	1296223	+	SPV_1266	SPD_1266	.	5
1296211	1297575	+	SPV_1267	SPD_1267	.	5
1298254	1299604	-	SPV_2337	.	.	1
1299774	1300124	-	SPV_1272	SPD_1272	.	1
1300105	1300290	-	SPV_1273	SPD_1273	.	5
1300594	1302156	-	SPV_1274	SPD_1274	guaA	28
1302298	1302996	+	SPV_1275	SPD_1275	nagR	1
1303039	1303935	-	SPV_1276	SPD_1276	.	12
1303944	1304882	-	SPV_1277	SPD_1277	.	30
1304879	1305604	-	SPV_1278	SPD_1278	cppA	2
1305688	1306323	-	SPV_1279	SPD_1279	.	1
1306325	1307152	-	SPV_1280	SPD_1280	.	22
1307174	1308503	-	SPV_2338	.	capA	22
1308314	1308427	+	SPV_1284	SPD_1284	.	1
1308751	1309362	+	SPV_1285	SPD_1285	def1	30
1309407	1310135	+	SPV_1286	SPD_1286	trmH	15
1310174	1311085	-	SPV_1287	SPD_1287	trxB	15
1311151	1311375	-	SPV_1288	SPD_1288	.	16
1311453	1312196	-	SPV_1289	SPD_1289	.	36
1312196	1312996	-	SPV_1290	SPD_1290	.	31
1313154	1313510	-	SPV_1291	SPD_1291	.	11
1313504	1314034	-	SPV_1292	SPD_1292	ogt	11
1314034	1314528	-	SPV_1293	SPD_1293	.	11
1314663	1315109	+	SPV_1294	SPD_1294	.	23
1315106	1315753	+	SPV_1295	SPD_1295	.	23
1315774	1316355	-	SPV_1296	SPD_1296	pdxT	5
1316356	1317231	-	SPV_1297	SPD_1297	pdxS	1
1317383	1318762	-	SPV_1298	SPD_1298	nox	15
1318904	1319059	+	SPV_1299	SPD_1299	.	1
1319056	1319979	+	SPV_1300	SPD_1300	apbE	36
1320039	1320644	+	SPV_1301	SPD_1301	.	36
1320662	1321906	+	SPV_1302	SPD_1302	.	36
1322023	1322280	-	SPV_1303	SPD_1303	.	26
1322322	1324358	-	SPV_1304	SPD_1304	glyS	26
1324618	1325535	-	SPV_1305	SPD_1305	glyQ	26
1325729	1326489	-	SPV_2339	.	.	7
1326762	1327604	-	SPV_1308	SPD_1308	.	11
1327718	1329109	-	SPV_1309	SPD_1309	pgdA	11
1329344	1329721	-	SPV_2340	.	.	11
1329936	1330913	+	SPV_1311	SPD_1311	mocA	5
1330910	1331992	+	SPV_1312	SPD_1312	yfmL	9
1332056	1332610	-	SPV_2341	.	.	1
1332643	1333574	-	SPV_2343	.	.	1
1333475	1333913	-	SPV_1315	SPD_1315	.	1
1333970	1334329	-	SPV_2348	.	.	2
1334428	1334568	-	SPV_1317	SPD_1317	.	2
1334952	1336148	-	SPV_1318	SPD_1318	tuf	37
1336491	1336613	-	SPV_1319	SPD_1319	.	23
1337070	1337939	-	SPV_1320	SPD_1320	.	15
1338163	1338771	-	SPV_1321	SPD_1321	mucB	1
1338729	1339835	-	SPV_1322	SPD_1322	.	1
1339946	1340200	-	SPV_1323	SPD_1323	.	1
1340558	1341420	-	SPV_2349	.	.	1
1341636	1343354	+	SPV_1326	SPD_1326	pgm	37
1343465	1343812	+	SPV_1327	SPD_1327	bta	27
1344091	1344927	-	SPV_1328	SPD_1328	glnH6	3
1344940	1345569	-	SPV_1329	SPD_1329	glnQ6	3
1345579	1346220	-	SPV_1330	SPD_1330	glnP6	3
1346366	1347595	-	SPV_1331	SPD_1331	.	21
1347585	1348751	-	SPV_1332	SPD_1332	.	21
1348895	1349908	+	SPV_1333	SPD_1333	.	16
1349953	1350372	-	SPV_1334	SPD_1334	atpC	4
1350383	1351789	-	SPV_1335	SPD_1335	atpD	24
1351875	1352753	-	SPV_1336	SPD_1336	atpG	24
1352769	1354274	-	SPV_1337	SPD_1337	atpA	24
1354289	1354825	-	SPV_1338	SPD_1338	atpH	28
1354825	1355319	-	SPV_1339	SPD_1339	atpF	28
1355333	1356049	-	SPV_1340	SPD_1340	atpB	28
1356084	1356284	-	SPV_1341	SPD_1341	atpE	28
1356359	1357366	-	SPV_1342	SPD_1342	.	15
1357811	1358239	-	SPV_1343	SPD_1343	.	15
1358327	1358734	-	SPV_1344	SPD_1344	.	16
1358762	1359244	-	SPV_1345	SPD_1345	greA	2
1359315	1360970	-	SPV_1346	SPD_1346	mltG	2
1361051	1361545	-	SPV_1347	SPD_1347	.	30
1361542	1362006	-	SPV_1348	SPD_1348	.	26
1362016	1363350	-	SPV_1349	SPD_1349	murC	3
1363361	1363978	-	SPV_1350	SPD_1350	.	1
1364026	1367124	-	SPV_1351	SPD_1351	snf	15
1367217	1368383	-	SPV_1352	SPD_1352	patB2	3
1368391	1369485	-	SPV_1353	SPD_1353	metB	5
1369643	1371326	-	SPV_2351	.	msbA	3
1371498	1373456	-	SPV_1357	SPD_1357	aliB	3
1373659	1375281	-	SPV_1358	SPD_1358	ytgP	4
1375387	1376832	+	SPV_1359	SPD_1359	murE	14
1376878	1377072	-	SPV_1360	SPD_1360	.	7
1377173	1377768	-	SPV_1361	SPD_1361	.	12
1377805	1378317	-	SPV_1362	SPD_1362	.	12
1378404	1379339	-	SPV_1363	SPD_1363	ppaC	15
1379410	1379709	-	SPV_1364	SPD_1364	.	9
1379699	1380448	-	SPV_1365	SPD_1365	.	5
1380502	1380861	-	SPV_1366	SPD_1366	.	5
1380863	1382263	-	SPV_1367	SPD_1367	.	1
1382558	1382797	-	SPV_1368	SPD_1368	rpsR	12
1382829	1383299	-	SPV_1369	SPD_1369	ssbA	12
1383311	1383601	-	SPV_1370	SPD_1370	rpsF	12
1383754	1385097	-	SPV_1371	SPD_1371	asnC	26
1385116	1385481	-	SPV_1372	SPD_1372	.	1
1385474	1386661	-	SPV_1373	SPD_1373	aspC	26
1386658	1387146	-	SPV_1374	SPD_1374	.	5
1387213	1387329	-	SPV_2356	.	.	1
1387467	1388015	+	SPV_1375	SPD_1375	.	27
1388253	1395908	-	SPV_1376	SPD_1376	pclA	1
1396124	1397608	+	SPV_1377	SPD_1377	mga1	1
1397659	1398387	-	SPV_1378	SPD_1378	yaaA	29
1398466	1398630	-	SPV_1379	SPD_1379	.	3
1398797	1400392	-	SPV_1380	SPD_1380	.	29
1400404	1400814	-	SPV_1381	SPD_1381	def2	29
1400930	1401721	-	SPV_1382	SPD_1382	.	2
1401734	1404430	-	SPV_1383	SPD_1383	pacL	2
1404734	1405918	+	SPV_1384	SPD_1384	mntE	1
1406061	1407932	-	SPV_1385	SPD_1385	.	9
1407929	1409113	-	SPV_1386	SPD_1386	cca	15
1409125	1409892	-	SPV_1387	SPD_1387	dapB	9
1410169	1411017	-	SPV_1388	SPD_1388	.	31
1411019	1411393	-	SPV_1389	SPD_1389	.	31
1411467	1412819	-	SPV_1390	SPD_1390	glmM	31
1412843	1413622	-	SPV_1391	SPD_1391	.	31
1413609	1414466	-	SPV_1392	SPD_1392	disA	15
1414602	1415570	+	SPV_1393	SPD_1393	.	16
1415604	1416515	-	SPV_1394	SPD_1394	.	9
1416512	1417489	-	SPV_1395	SPD_1395	.	9
1417486	1418376	-	SPV_1396	SPD_1396	.	9
1418428	1418808	-	SPV_1397	SPD_1397	aldR	9
1418819	1419406	-	SPV_1398	SPD_1398	engB	9
1419415	1420647	-	SPV_1399	SPD_1399	clpX	2
1420679	1420849	-	SPV_1400	SPD_1400	.	2
1420849	1421355	-	SPV_1401	SPD_1401	folA	1
1421485	1422003	-	SPV_1402	SPD_1402	dpr	21
1422499	1424004	-	SPV_1403	SPD_1403	lytC	1
1424042	1424800	-	SPV_1404	SPD_1404	tpiA	1
1424898	1425575	-	SPV_1405	SPD_1405	dnaD	13
1425584	1426528	-	SPV_1406	SPD_1406	metA	2
1426710	1427222	-	SPV_1407	SPD_1407	apt	3
1427310	1428068	-	SPV_1408	SPD_1408	.	4
1428276	1428422	+	SPV_2357	.	.	1
1428569	1429699	-	SPV_1409	SPD_1409	msmK	15
1429982	1430067	-	SPV_1410	SPD_1410	tRNA-Leu-1	2
1430149	1430724	-	SPV_1411	SPD_1411	.	2
1430724	1431512	-	SPV_1412	SPD_1412	codY	2
1431776	1433350	-	SPV_1413	SPD_1413	cshA	13
1433549	1434775	-	SPV_1414	SPD_1414	oxlT	2
1434965	1436281	+	SPV_1415	SPD_1415	merA	7
1436380	1437723	+	SPV_1416	SPD_1416	murT	15
1437723	1438505	+	SPV_1417	SPD_1417	gatD	9
1438631	1439713	+	SPV_1418	SPD_1418	pepQ	42
1439706	1439909	+	SPV_1419	SPD_1419	.	7
1440036	1440957	-	SPV_1420	SPD_1420	.	1
1440858	1441296	-	SPV_1421	SPD_1421	.	1
1441528	1441989	-	SPV_1422	SPD_1422	pdxU2	21
1441967	1442740	-	SPV_1423	SPD_1423	pdxK	14
1442730	1443479	-	SPV_1424	SPD_1424	truA	21
1443659	1443820	+	SPV_2362	.	.	1
1443792	1444943	-	SPV_1425	SPD_1425	.	12
1445183	1445812	-	SPV_1426	SPD_1426	.	12
1445815	1446153	-	SPV_1427	SPD_1427	phnA	12
1446284	1446955	-	SPV_1428	SPD_1428	cmk	7
1446964	1447440	-	SPV_1429	SPD_1429	.	27
1447486	1447698	+	SPV_1430	SPD_1430	fer	15
1447760	1448731	-	SPV_1431	SPD_1431	gtrB	15
1448715	1449734	-	SPV_1432	SPD_1432	galE-1	15
1449837	1449965	-	SPV_2363	.	.	4
1450035	1451138	-	SPV_1433	SPD_1433	.	2
1451155	1451952	-	SPV_1434	SPD_1434	ybgI	2
1451939	1452616	-	SPV_1435	SPD_1435	.	1
1452718	1455054	-	SPV_1436	SPD_1436	ctpE	4
1455187	1455936	+	SPV_1437	SPD_1437	plsC	16
1456229	1456843	-	SPV_1438	SPD_1438	cadD	30
1457577	1457846	-	SPV_1439	SPD_1439	rpsO	3
1457987	1458616	-	SPV_1440	SPD_1440	.	1
1458679	1458801	+	SPV_1441	SPD_1441	.	1
1458855	1459055	+	SPV_2364	.	.	3
1459486	1459809	+	SPV_2365	.	.	26
1459867	1461810	+	SPV_1444	SPD_1444	thrS	2
1461859	1462833	-	SPV_1445	SPD_1445	.	15
1462826	1463503	-	SPV_1446	SPD_1446	.	15
1463659	1464732	+	SPV_1447	SPD_1447	.	13
1464823	1465125	-	SPV_2366	.	.	15
1465194	1465631	-	SPV_1448	SPD_1448	.	16
1465707	1466549	-	SPV_1449	SPD_1449	.	7
1466661	1467311	+	SPV_1450	SPD_1450	mntR	2
1467292	1467462	+	SPV_1451	SPD_1451	.	2
1467499	1468133	+	SPV_2367	.	.	1
1468264	1468701	+	SPV_1454	SPD_1454	.	26
1468796	1469095	-	SPV_2369	.	.	9
1469276	1469638	-	SPV_2370	.	.	4
1469997	1470411	+	SPV_2371	.	.	1
1470450	1470893	-	SPV_1457	SPD_1457	dtd	33
1470923	1473145	-	SPV_1458	SPD_1458	relA	13
1473556	1473774	+	SPV_2372	.	.	1
1474140	1474769	+	SPV_1459	SPD_1459	.	7
1474892	1476784	-	SPV_1460	SPD_1460	pepO	15
1477075	1477797	+	SPV_1461	SPD_1461	psaB	2
1477794	1478642	+	SPV_1462	SPD_1462	psaC	2
1478674	1479603	+	SPV_1463	SPD_1463	psaA	2
1479726	1480217	+	SPV_1464	SPD_1464	psaD	36
1480313	1483021	-	SPV_1465	SPD_1465	.	42
1483023	1483724	-	SPV_1466	SPD_1466	.	1
1483974	1486385	-	SPV_1467	SPD_1467	.	9
1486438	1487130	-	SPV_1468	SPD_1468	gpmA	15
1487181	1487369	-	SPV_1469	SPD_1469	.	9
1487665	1488005	-	SPV_2373	.	.	1
1488453	1491245	-	SPV_1472	SPD_1472	ileS	26
1491593	1492381	-	SPV_1474	SPD_1474	divIVA	15
1492390	1493175	-	SPV_1475	SPD_1475	ylmH	1
1493172	1493435	-	SPV_1476	SPD_1476	ylmG	13
1493435	1493974	-	SPV_1477	SPD_1477	sepF	1
1493984	1494655	-	SPV_1478	SPD_1478	ylmE	1
1494660	1495919	-	SPV_1479	SPD_1479	ftsZ	9
1495936	1497309	-	SPV_1480	SPD_1480	ftsA	9
1497528	1498232	-	SPV_1481	SPD_1481	.	15
1498323	1498934	-	SPV_1482	SPD_1482	.	12
1498921	1500294	-	SPV_1483	SPD_1483	murF	12
1500378	1501421	-	SPV_1484	SPD_1484	ddl	5
1501597	1502193	-	SPV_1485	SPD_1485	recR	24
1502204	1504246	-	SPV_1486	SPD_1486	pbp2b	28
1504461	1505312	+	SPV_1487	SPD_1487	nanR	7
1505328	1506212	-	SPV_1488	SPD_1488	nanK	7
1506230	1507147	-	SPV_2375	.	.	7
1507330	1507794	-	SPV_1490	SPD_1490	.	7
1508081	1508425	-	SPV_1491	SPD_1491	.	7
1508522	1508974	-	SPV_1492	SPD_1492	yjgK	7
1509247	1510086	-	SPV_1493	SPD_1493	satC	7
1510102	1510989	-	SPV_1494	SPD_1494	satB	7
1511220	1512548	-	SPV_1495	SPD_1495	satA	7
1512673	1514190	-	SPV_1496	SPD_1496	nanP	30
1514209	1514907	-	SPV_1497	SPD_1497	nanE-1	30
1515087	1516190	-	SPV_1498	SPD_1498	.	1
1516202	1518295	-	SPV_1499	SPD_1499	nanB	1
1518313	1519146	-	SPV_1500	SPD_1500	.	1
1519146	1520030	-	SPV_1501	SPD_1501	ycjO	1
1520109	1521446	-	SPV_1502	SPD_1502	.	1
1521465	1521917	-	SPV_1503	SPD_1503	.	1
1522932	1525994	-	SPV_1504	SPD_1504	nanA	30
1526282	1526509	-	SPV_1505	SPD_1505	.	1
1526910	1527050	+	SPV_2377	.	.	1
1527404	1528384	-	SPV_1506	SPD_1506	axe1	33
1528520	1528643	-	SPV_2378	.	srf-21	33
1528700	1530715	-	SPV_1507	SPD_1507	recG	9
1530734	1531837	-	SPV_1508	SPD_1508	alr	9
1531827	1532195	-	SPV_1509	SPD_1509	acpS	9
1532234	1533265	-	SPV_1510	SPD_1510	aroF	1
1533267	1534298	-	SPV_1511	SPD_1511	aroG	1
1534379	1536892	-	SPV_1512	SPD_1512	secA	15
1537038	1537327	-	SPV_1513	SPD_1513	.	2
1537338	1537988	-	SPV_1514	SPD_1514	.	2
1537992	1538633	-	SPV_1515	SPD_1515	.	2
1538626	1539417	-	SPV_1516	SPD_1516	.	2
1539439	1539831	-	SPV_1517	SPD_1517	.	2
1540158	1541009	+	SPV_1518	SPD_1518	.	4
1541231	1541581	-	SPV_2381	.	.	2
1541721	1542056	-	SPV_2382	.	.	5
1542145	1543455	-	SPV_1519	SPD_1519	engA	9
1543469	1544182	-	SPV_1520	SPD_1520	frp	9
1544179	1545075	-	SPV_1521	SPD_1521	dnaI	14
1545076	1546245	-	SPV_1522	SPD_1522	dnaB	2
1546246	1546719	-	SPV_1523	SPD_1523	nrdR	4
1546859	1547224	+	SPV_1524	SPD_1524	gntR	15
1547229	1547924	+	SPV_1525	SPD_1525	.	15
1547941	1548708	+	SPV_1526	SPD_1526	.	15
1548804	1549088	-	SPV_2383	.	srf-22	29
1549121	1550320	-	SPV_1527	SPD_1527	qsrB	29
1550317	1551210	-	SPV_1528	SPD_1528	qsrA	29
1551332	1551523	+	SPV_2384	.	.	15
1551915	1552092	+	SPV_1529	SPD_1529	.	15
1552519	1553136	+	SPV_1530	SPD_1530	.	39
1553456	1554343	-	SPV_1531	SPD_1531	scrK	27
1554492	1556375	-	SPV_1532	SPD_1532	scrA	27
1556502	1556699	-	SPV_1533	SPD_1533	.	1
1556752	1558206	+	SPV_1534	SPD_1534	scrB	27
1558187	1559152	+	SPV_1535	SPD_1535	scrR	27
1559187	1560461	-	SPV_1536	SPD_1536	mvaA	9
1560461	1561657	-	SPV_1537	SPD_1537	mvaS	15
1561764	1562012	-	SPV_1538	SPD_1538	.	15
1562080	1562711	-	SPV_1539	SPD_1539	.	11
1562768	1563217	-	SPV_1540	SPD_1540	.	9
1563219	1563977	-	SPV_1541	SPD_1541	.	34
1564092	1566071	-	SPV_1542	SPD_1542	stkP	16
1566068	1566808	-	SPV_1543	SPD_1543	phpP	16
1566823	1568136	-	SPV_1544	SPD_1544	sun	2
1568129	1569064	-	SPV_1545	SPD_1545	fmt	9
1569077	1571473	-	SPV_1546	SPD_1546	priA	15
1571539	1571853	-	SPV_1547	SPD_1547	rpoZ	15
1571878	1572504	-	SPV_1548	SPD_1548	gmk	15
1572634	1574247	-	SPV_1549	SPD_1549	rny	14
1574438	1574692	-	SPV_1550	SPD_1550	yoeB	4
1574696	1574950	-	SPV_1551	SPD_1551	yefM	4
1575188	1576285	-	SPV_1552	SPD_1552	.	4
1576295	1577041	-	SPV_1553	SPD_1553	.	4
1577144	1577497	-	SPV_1554	SPD_1554	rsfA	9
1577510	1578010	-	SPV_1555	SPD_1555	.	9
1578011	1578604	-	SPV_1556	SPD_1556	yqeK	9
1578604	1579233	-	SPV_1557	SPD_1557	nadD	9
1579285	1579596	-	SPV_1558	SPD_1558	.	9
1579811	1580917	-	SPV_1559	SPD_1559	yqeH	9
1580920	1581447	-	SPV_1560	SPD_1560	.	9
1581462	1582358	-	SPV_1561	SPD_1561	corA2	9
1582415	1582975	-	SPV_1562	SPD_1562	.	30
1583114	1584323	+	SPV_2388	.	.	22
1584391	1585344	+	SPV_1564	SPD_1564	.	37
1585488	1585868	+	SPV_1565	SPD_1565	.	3
1585967	1586188	+	SPV_1566	SPD_1566	.	34
1586205	1586519	+	SPV_1567	SPD_1567	trxA	34
1586824	1587357	+	SPV_1568	SPD_1568	queF	15
1587369	1587812	+	SPV_2389	.	.	15
1587837	1588505	-	SPV_1569	SPD_1569	aqpZ	36
1588616	1589170	-	SPV_1570	SPD_1570	.	2
1589238	1589393	-	SPV_2390	.	.	2
1589416	1591212	-	SPV_1571	SPD_1571	pepF2	9
1591223	1591966	-	SPV_1572	SPD_1572	.	9
1591968	1592918	-	SPV_1573	SPD_1573	prmA	2
1593056	1593484	-	SPV_1574	SPD_1574	.	2
1593450	1594553	-	SPV_1575	SPD_1575	.	2
1594572	1595042	-	SPV_1576	SPD_1576	.	32
1595333	1595785	-	SPV_1577	SPD_1577	hicB	21
1595822	1596001	-	SPV_2391	.	hicA	39
1596138	1596317	-	SPV_1578	SPD_1578	.	5
1596482	1596709	-	SPV_1579	SPD_1579	.	5
1596991	1598262	+	SPV_1580	SPD_1580	.	9
1598326	1598522	+	SPV_2392	.	ssrS	39
1598527	1598599	+	SPV_1581	SPD_1581	tRNA-Lys-1	2
1598809	1600128	-	SPV_1582	SPD_1582	sacA	5
1600138	1600983	-	SPV_1583	SPD_1583	.	5
1600985	1601887	-	SPV_1584	SPD_1584	.	5
1601983	1603293	-	SPV_1585	SPD_1585	.	5
1603420	1604415	-	SPV_1586	SPD_1586	.	2
1604777	1606258	-	SPV_1587	SPD_1587	mga2	14
1606619	1606864	+	SPV_2393	.	.	21
1606948	1607514	+	SPV_1588	SPD_1588	.	21
1607526	1607696	+	SPV_1589	SPD_1589	.	21
1607735	1608343	+	SPV_1590	SPD_1590	gls24	21
1608374	1608577	+	SPV_1591	SPD_1591	.	21
1609104	1609550	-	SPV_1592	SPD_1592	.	5
1609620	1610279	+	SPV_1593	SPD_1593	cclA	11
1610331	1611482	-	SPV_1594	SPD_1594	.	4
1611497	1612228	-	SPV_1595	SPD_1595	.	4
1612530	1613306	-	SPV_1596	SPD_1596	trpA	31
1613299	1614522	-	SPV_1597	SPD_1597	trpB	31
1614500	1615099	-	SPV_1598	SPD_1598	trpF	31
1615086	1615853	-	SPV_1599	SPD_1599	trpC	31
1615850	1616854	-	SPV_1600	SPD_1600	trpD	31
1616865	1617431	-	SPV_1601	SPD_1601	trpG	31
1617428	1618789	-	SPV_1602	SPD_1602	trpE	31
1618924	1619079	-	SPV_1603	SPD_1603	.	15
1619162	1619368	-	SPV_2394	.	.	15
1619976	1620977	-	SPV_1605	SPD_1605	.	9
1621085	1621453	-	SPV_2395	.	.	1
1621549	1622259	-	SPV_1606	SPD_1606	mgtC	35
1622262	1623953	-	SPV_1607	SPD_1607	sfuB	35
1623965	1624975	-	SPV_1608	SPD_1608	.	35
1625078	1626145	-	SPV_1609	SPD_1609	.	35
1626170	1626829	-	SPV_1610	SPD_1610	.	35
1627039	1628019	-	SPV_1612	SPD_1612	galE-2	5
1628032	1629507	-	SPV_1613	SPD_1613	galT-1	5
1629520	1630161	-	SPV_1614	SPD_1614	phoU3	5
1630219	1631070	-	SPV_2396	.	.	5
1631054	1633180	-	SPV_1617	SPD_1617	pfbA	5
1634126	1634302	+	SPV_1618	SPD_1618	.	1
1634344	1635570	-	SPV_1619	SPD_1619	aatB	4
1635613	1636305	-	SPV_1620	SPD_1620	.	4
1636478	1638229	-	SPV_1621	SPD_1621	.	9
1638219	1639964	-	SPV_1622	SPD_1622	.	9
1640155	1640622	-	SPV_2397	.	.	23
1640619	1641075	-	SPV_2398	.	.	23
1641209	1642036	+	SPV_1626	SPD_1626	exoA	7
1642048	1642430	+	SPV_1627	SPD_1627	.	21
1643308	1643889	+	SPV_1628	SPD_1628	xpt	40
1643889	1645151	+	SPV_1629	SPD_1629	pbuX	40
1645202	1645663	-	SPV_1630	SPD_1630	dpnD	9
1645660	1646424	-	SPV_1631	SPD_1631	dpnC	4
1646605	1647009	-	SPV_1632	SPD_1632	paaI	3
1647079	1648560	-	SPV_1633	SPD_1633	galT-2	1
1648579	1649757	-	SPV_1634	SPD_1634	galK	1
1649921	1650928	+	SPV_1635	SPD_1635	galR	13
1650974	1652011	-	SPV_1636	SPD_1636	adhB	30
1652012	1652365	-	SPV_1637	SPD_1637	nmlR	30
1652609	1653499	-	SPV_1638	SPD_1638	czcD	21
1653632	1654168	+	SPV_1639	SPD_1639	sczA	14
1654335	1655141	-	SPV_1640	SPD_1640	pnuC	1
1655544	1656062	+	SPV_2400	.	.	1
1656059	1656861	+	SPV_1641	SPD_1641	.	15
1656970	1658490	-	SPV_1642	SPD_1642	proWX	15
1658483	1659211	-	SPV_1643	SPD_1643	proV	15
1659226	1659990	-	SPV_1644	SPD_1644	.	15
1659994	1660437	-	SPV_1645	SPD_1645	.	15
1661119	1661415	-	SPV_1646	SPD_1646	.	28
1661437	1662501	-	SPV_1647	SPD_1647	pepA	20
1662902	1663603	+	SPV_1648	SPD_1648	.	1
1664026	1664985	+	SPV_1649	SPD_1649	piuB	7
1664975	1665931	+	SPV_1650	SPD_1650	piuC	7
1665928	1666680	+	SPV_1651	SPD_1651	piuD	7
1666776	1667741	+	SPV_1652	SPD_1652	piuA	7
1667966	1668208	-	SPV_1653	SPD_1653	yidD	9
1668208	1668930	-	SPV_1654	SPD_1654	rluB	9
1668917	1669486	-	SPV_1655	SPD_1655	scpB	9
1669505	1670233	-	SPV_1656	SPD_1656	scpA	9
1670233	1670967	-	SPV_1657	SPD_1657	xerD	9
1670964	1671425	-	SPV_1658	SPD_1658	.	9
1671422	1671943	-	SPV_1659	SPD_1659	.	9
1671919	1672890	-	SPV_1660	SPD_1660	rdgB	31
1672887	1673681	-	SPV_1661	SPD_1661	murI	9
1673888	1674136	-	SPV_1662	SPD_1662	.	1
1674278	1675903	-	SPV_1663	SPD_1663	treC	1
1676081	1678048	-	SPV_1664	SPD_1664	treP	1
1678233	1678943	+	SPV_1665	SPD_1665	treR	4
1679099	1679597	+	SPV_1666	SPD_1666	.	1
1679594	1680405	+	SPV_2404	.	.	1
1680480	1681406	-	SPV_1667	SPD_1667	amiF	22
1681417	1682484	-	SPV_1668	SPD_1668	amiE	22
1682493	1683419	-	SPV_1669	SPD_1669	amiD	22
1683419	1684915	-	SPV_1670	SPD_1670	amiC	22
1684982	1686961	-	SPV_1671	SPD_1671	amiA	22
1687648	1688841	-	SPV_1672	SPD_1672	tacL	7
1688979	1690421	-	SPV_1673	SPD_1673	gtfA	5
1690605	1690772	-	SPV_1674	SPD_1674	.	1
1690779	1691612	-	SPV_1675	SPD_1675	msmG	5
1691626	1692492	-	SPV_1676	SPD_1676	msmF	5
1692506	1693765	-	SPV_1677	SPD_1677	msmE	5
1693857	1696019	-	SPV_1678	SPD_1678	agaN	5
1696127	1696987	+	SPV_1679	SPD_1679	msmR	4
1696984	1697919	+	SPV_1680	SPD_1680	birA	4
1698127	1698564	+	SPV_1681	SPD_1681	.	1
1698771	1698858	-	SPV_1682	SPD_1682	tRNA-Ser-2	3
1698865	1698938	-	SPV_1683	SPD_1683	tRNA-Ile-1	3
1698974	1699045	-	SPV_1684	SPD_1684	tRNA-Gly-1	3
1699064	1699136	-	SPV_1685	SPD_1685	tRNA-Phe-1	3
1699140	1699213	-	SPV_1686	SPD_1686	tRNA-fMet-1	3
1699227	1699316	-	SPV_1687	SPD_1687	tRNA-Ser-3	3
1699327	1699400	-	SPV_1688	SPD_1688	tRNA-Ile2-1	3
1699414	1699487	-	SPV_1689	SPD_1689	tRNA-Met-1	3
1699493	1699566	-	SPV_1690	SPD_1690	tRNA-Pro-1	3
1699582	1699655	-	SPV_1691	SPD_1691	tRNA-Arg-3	3
1699665	1699750	-	SPV_1692	SPD_1692	tRNA-Leu-2	3
1699758	1699829	-	SPV_1693	SPD_1693	tRNA-Gly-2	3
1699852	1699924	-	SPV_1694	SPD_1694	tRNA-Thr-2	3
1699943	1700024	-	SPV_1695	SPD_1695	tRNA-Leu-3	3
1700030	1700102	-	SPV_1696	SPD_1696	tRNA-Lys-2	3
1700127	1700199	-	SPV_1697	SPD_1697	tRNA-Asp-1	2
1700202	1700274	-	SPV_1698	SPD_1698	tRNA-Val-1	2
1703497	1703569	-	SPV_1701	SPD_1701	tRNA-Ala-2	2
1705419	1705490	-	SPV_1703	SPD_1703	tRNA-Glu-2	2
1705552	1706907	-	SPV_1704	SPD_1704	rumA-2	26
1706945	1707721	+	SPV_1705	SPD_1705	recX	9
1707810	1708343	+	SPV_1706	SPD_1706	.	31
1708697	1708903	-	SPV_1707	SPD_1707	.	21
1709063	1710292	+	SPV_1708	SPD_1708	.	1
1710391	1712013	-	SPV_1709	SPD_1709	groEL	15
1712029	1712313	-	SPV_1710	SPD_1710	groES	15
1712469	1712864	-	SPV_1711	SPD_1711	ssbB	11
1712942	1713703	-	SPV_1712	SPD_1712	ydfG	2
1713736	1714362	-	SPV_1713	SPD_1713	.	2
1714378	1714695	-	SPV_1714	SPD_1714	.	16
1714692	1714982	-	SPV_1715	SPD_1715	.	16
1715085	1715216	+	SPV_2407	.	.	1
1715328	1715495	-	SPV_1716	SPD_1716	.	2
1715680	1716354	-	SPV_1717	SPD_1717	.	2
1716360	1716806	-	SPV_1718	SPD_1718	.	2
1716920	1717423	-	SPV_1719	SPD_1719	.	5
1717420	1717782	-	SPV_1720	SPD_1720	.	5
1717848	1719707	-	SPV_2408	.	.	1
1719724	1720193	-	SPV_2411	.	.	1
1720317	1721033	-	SPV_1725	SPD_1725	yeeN	7
1721914	1723329	-	SPV_1726	SPD_1726	ply	7
1723340	1723750	-	SPV_1727	SPD_1727	.	7
1723743	1724351	-	SPV_1728	SPD_1728	.	7
1724364	1724822	-	SPV_1729	SPD_1729	.	7
1724947	1725057	+	SPV_1730	SPD_1730	.	1
1725063	1725346	+	SPV_2414	.	.	29
1726111	1726371	-	SPV_1731	SPD_1731	.	1
1726430	1726981	-	SPV_1732	SPD_1732	.	5
1726971	1727966	-	SPV_2416	.	.	5
1728257	1728799	-	SPV_2417	.	.	1
1728928	1729287	-	SPV_1736	SPD_1736	.	1
1729333	1729539	-	SPV_2418	.	.	1
1729526	1729699	-	SPV_2419	.	.	5
1730058	1731014	-	SPV_1737	SPD_1737	lytA	11
1731390	1732760	-	SPV_1738	SPD_1738	dinF	11
1733067	1734233	-	SPV_1739	SPD_1739	recA	11
1734288	1735544	-	SPV_1740	SPD_1740	cinA	11
1735629	1736645	-	SPV_1741	SPD_1741	lytR	29
1736653	1737171	-	SPV_1742	SPD_1742	.	29
1737161	1737604	-	SPV_1743	SPD_1743	tsaE	29
1737690	1738310	-	SPV_1744	SPD_1744	comM	29
1738693	1739556	-	SPV_1745	SPD_1745	plcR	2
1739748	1739918	+	SPV_1746	SPD_1746	.	2
1740021	1740245	+	SPV_1747	SPD_1747	pneA1	2
1740252	1740440	+	SPV_1748	SPD_1748	pneA2	2
1740556	1743546	+	SPV_1749	SPD_1749	lanM	4
1743896	1744600	+	SPV_1750	SPD_1750	wrbA	4
1744581	1745510	+	SPV_1751	SPD_1751	.	4
1745507	1747615	+	SPV_1752	SPD_1752	clyB	4
1747639	1749378	+	SPV_1753	SPD_1753	.	4
1749441	1750196	+	SPV_1754	SPD_1754	.	4
1750198	1750830	+	SPV_1755	SPD_1755	.	4
1750988	1751266	+	SPV_2420	.	.	2
1751776	1752189	-	SPV_1757	SPD_1757	ndk	15
1752300	1755977	-	SPV_1758	SPD_1758	rpoC	17
1756010	1759621	-	SPV_1759	SPD_1759	rpoB	17
1760037	1760107	+	SPV_1760	SPD_1760	tRNA-Cys-1	2
1760305	1761636	-	SPV_1761	SPD_1761	hlyX	1
1761865	1762689	-	SPV_1762	SPD_1762	endA	4
1762728	1762922	-	SPV_1763	SPD_1763	epuA	9
1762909	1764192	-	SPV_1764	SPD_1764	murA-2	4
1764216	1764413	-	SPV_2422	.	.	3
1764504	1765541	-	SPV_1765	SPD_1765	.	14
1765525	1766013	-	SPV_1766	SPD_1766	coaD	14
1766003	1766542	-	SPV_1767	SPD_1767	.	14
1766607	1767599	-	SPV_1768	SPD_1768	asnA	15
1767711	1768394	-	SPV_1769	SPD_1769	.	33
1768450	1769190	-	SPV_1771	SPD_1771	yjfA	5
1769239	1769502	+	SPV_1772	SPD_1772	acyP	5
1769580	1770506	+	SPV_1773	SPD_1773	yidC1	26
1770581	1771375	-	SPV_1774	SPD_1774	pflA	14
1771501	1772751	-	SPV_1775	SPD_1775	lysA	3
1772818	1773645	-	SPV_1776	SPD_1776	purR	15
1773912	1774853	-	SPV_1777	SPD_1777	yhaM	11
1774843	1776099	-	SPV_1778	SPD_1778	rmuC	11
1776101	1776763	-	SPV_1779	SPD_1779	.	2
1776726	1777382	-	SPV_1780	SPD_1780	rpe	2
1777393	1778271	-	SPV_1781	SPD_1781	rsgA	2
1778273	1779145	-	SPV_1782	SPD_1782	ksgA	2
1779276	1779584	-	SPV_1783	SPD_1783	.	2
1779577	1780218	-	SPV_1784	SPD_1784	.	2
1780220	1782250	-	SPV_1785	SPD_1785	.	3
1782519	1783418	-	SPV_1786	SPD_1786	.	14
1783490	1784050	-	SPV_1787	SPD_1787	rnmV	2
1784050	1784823	-	SPV_1788	SPD_1788	tatD	2
1785129	1785794	-	SPV_1789	SPD_1789	diiA	13
1786057	1786191	-	SPV_1790	SPD_1790	rpmH	2
1786336	1787550	-	SPV_1791	SPD_1791	.	20
1787706	1787999	-	SPV_1792	SPD_1792	.	35
1788161	1788613	+	SPV_1793	SPD_1793	.	42
1788648	1790036	-	SPV_1794	SPD_1794	.	15
1790102	1791064	+	SPV_1796	SPD_1796	.	14
1791061	1791189	-	SPV_1795	SPD_1795	.	1
1791316	1792326	-	SPV_1797	SPD_1797	ccpA	15
1792751	1793350	-	SPV_1798	SPD_1798	.	13
1793352	1794449	-	SPV_1799	SPD_1799	.	2
1794449	1795186	-	SPV_1800	SPD_1800	.	13
1795188	1796072	-	SPV_1801	SPD_1801	.	16
1796059	1796253	-	SPV_1802	SPD_1802	.	15
1796250	1796456	-	SPV_1803	SPD_1803	.	15
1797044	1797117	-	SPV_1804	SPD_1804	tRNA-Pro-2	3
1797133	1797206	-	SPV_1805	SPD_1805	tRNA-Arg-4	3
1797216	1797301	-	SPV_1806	SPD_1806	tRNA-Leu-4	3
1797309	1797380	-	SPV_1807	SPD_1807	tRNA-Gly-3	3
1797403	1797475	-	SPV_1808	SPD_1808	tRNA-Thr-3	3
1797494	1797575	-	SPV_1809	SPD_1809	tRNA-Leu-5	3
1797581	1797653	-	SPV_1810	SPD_1810	tRNA-Lys-3	3
1797678	1797750	-	SPV_1811	SPD_1811	tRNA-Asp-2	2
1797753	1797825	-	SPV_1812	SPD_1812	tRNA-Val-2	2
1801048	1801120	-	SPV_1815	SPD_1815	tRNA-Ala-3	2
1802970	1803041	-	SPV_1817	SPD_1817	tRNA-Glu-3	11
1803135	1803614	-	SPV_1818	SPD_1818	comX2	29
1803736	1804287	-	SPV_1819	SPD_1819	nusG	1
1804327	1804503	-	SPV_1820	SPD_1820	secE	1
1804513	1804665	-	SPV_2423	.	rpmG2	3
1804718	1806913	-	SPV_1821	SPD_1821	pbp2a	9
1807000	1807875	+	SPV_1822	SPD_1822	rluD2	17
1807943	1808950	-	SPV_1823	SPD_1823	gap	37
1809127	1810089	-	SPV_1824	SPD_1824	.	11
1810150	1811000	-	SPV_1825	SPD_1825	.	1
1811113	1811985	-	SPV_1826	SPD_1826	nadC	11
1812222	1813532	+	SPV_1827	SPD_1827	.	2
1813610	1813797	+	SPV_2426	.	.	7
1813898	1814029	-	SPV_1828	SPD_1828	.	11
1814552	1815280	-	SPV_1829	SPD_1829	bguR	2
1815438	1816847	+	SPV_1830	SPD_1830	bguA	3
1816865	1818160	+	SPV_1831	SPD_1831	bguD	3
1818165	1818473	+	SPV_1832	SPD_1832	bguB	3
1818470	1818778	+	SPV_1833	SPD_1833	bguC	3
1819686	1822337	-	SPV_1834	SPD_1834	adhE	41
1822637	1823047	-	SPV_1836	SPD_1836	.	15
1823049	1823477	-	SPV_1837	SPD_1837	.	15
1823524	1823823	-	SPV_1838	SPD_1838	yajC	15
1823940	1825916	-	SPV_1839	SPD_1839	ulaH	15
1826030	1827121	-	SPV_1840	SPD_1840	ulaG	1
1827233	1828906	-	SPV_1841	SPD_1841	ulaR	5
1829085	1829789	-	SPV_1842	SPD_1842	ulaF	1
1829791	1830654	-	SPV_1843	SPD_1843	ulaE	1
1830658	1831323	-	SPV_1844	SPD_1844	ulaD	1
1831340	1831825	-	SPV_1845	SPD_1845	ulaC	1
1831902	1832183	-	SPV_1846	SPD_1846	ulaB	1
1832206	1833663	-	SPV_1847	SPD_1847	ulaA	1
1833794	1834417	-	SPV_1848	SPD_1848	.	2
1834468	1835454	-	SPV_1849	SPD_1849	eloR	15
1835473	1836303	-	SPV_1850	SPD_1850	yidC2	1
1836272	1836643	-	SPV_1851	SPD_1851	rnpA	15
1836660	1836791	-	SPV_1852	SPD_1852	.	34
1836792	1837982	-	SPV_1853	SPD_1853	ackA	32
1838033	1838986	-	SPV_1854	SPD_1854	.	15
1839047	1839641	-	SPV_2427	.	.	11
1839778	1840191	-	SPV_1857	SPD_1857	comGG	11
1840169	1840630	-	SPV_1858	SPD_1858	comGF	11
1840593	1840853	-	SPV_1859	SPD_1859	comGE	11
1840858	1841262	-	SPV_1860	SPD_1860	comGD	11
1841255	1841581	-	SPV_1861	SPD_1861	comGC	11
1841583	1842455	-	SPV_1862	SPD_1862	comGB	11
1842547	1843488	-	SPV_1863	SPD_1863	comGA	11
1843564	1843929	-	SPV_1864	SPD_1864	.	36
1844080	1845138	-	SPV_1865	SPD_1865	adh	15
1845301	1846452	-	SPV_1866	SPD_1866	nagA	42
1846605	1848422	-	SPV_1867	SPD_1867	adr	9
1848520	1849662	-	SPV_1868	SPD_1868	tgt	3
1849792	1850649	+	SPV_1869	SPD_1869	.	2
1850677	1851272	-	SPV_1870	SPD_1870	pcp2	7
1851460	1851759	-	SPV_1871	SPD_1871	.	7
1851770	1852194	-	SPV_1872	SPD_1872	.	7
1852191	1852304	-	SPV_1873	SPD_1873	.	7
1852514	1853656	-	SPV_1874	SPD_1874	.	7
1853822	1854442	-	SPV_1875	SPD_1875	.	15
1854446	1855726	-	SPV_1876	SPD_1876	.	15
1855787	1857271	-	SPV_1877	SPD_1877	thrC	1
1857347	1858624	-	SPV_1878	SPD_1878	.	2
1858731	1858814	-	SPV_1879	SPD_1879	tRNA-Leu-6	3
1858824	1858895	-	SPV_1880	SPD_1880	tRNA-Gln-2	3
1858906	1858979	-	SPV_1881	SPD_1881	tRNA-His-1	3
1858993	1859064	-	SPV_1882	SPD_1882	tRNA-Trp-1	3
1859068	1859148	-	SPV_1883	SPD_1883	tRNA-Tyr-2	3
1859161	1859233	-	SPV_1884	SPD_1884	tRNA-Phe-2	3
1859237	1859310	-	SPV_1885	SPD_1885	tRNA-fMet-2	3
1859321	1859410	-	SPV_1886	SPD_1886	tRNA-Ser-4	3
1859494	1859567	-	SPV_1887	SPD_1887	tRNA-Ile-2	3
1859602	1859672	-	SPV_1888	SPD_1888	tRNA-Gly-4	3
1859678	1859750	-	SPV_1889	SPD_1889	tRNA-Val-3	2
1862973	1863045	-	SPV_1892	SPD_1892	tRNA-Ala-4	2
1864895	1864966	-	SPV_1894	SPD_1894	tRNA-Glu-4	2
1865088	1865522	-	SPV_1895	SPD_1895	.	5
1865536	1866996	-	SPV_1896	SPD_1896	gltX	1
1867120	1868469	-	SPV_1897	SPD_1897	pgi	1
1868456	1868635	-	SPV_1898	SPD_1898	.	3
1868639	1869328	-	SPV_1899	SPD_1899	.	2
1869467	1871233	-	SPV_1900	SPD_1900	patB	15
1871382	1871840	+	SPV_2432	.	.	1
1872020	1873714	-	SPV_1902	SPD_1902	patA	16
1873736	1873781	-	SPV_2433	.	srf-24	21
1873861	1876395	-	SPV_1903	SPD_1903	hexA	14
1876446	1876892	-	SPV_1904	SPD_1904	argR1	5
1877040	1878731	+	SPV_1905	SPD_1905	argS	15
1879046	1879435	-	SPV_1906	SPD_1906	.	1
1879461	1879608	-	SPV_2434	.	.	1
1879599	1880075	+	SPV_1907	SPD_1907	.	27
1880159	1880866	+	SPV_1908	SPD_1908	pnpR	23
1880867	1882198	+	SPV_1909	SPD_1909	pnpS	23
1882365	1883240	+	SPV_1910	SPD_1910	pstS1	5
1883358	1884221	+	SPV_1911	SPD_1911	pstC1	1
1884214	1885029	+	SPV_1912	SPD_1912	pstA1	1
1885031	1885783	+	SPV_1913	SPD_1913	pstB1	1
1885798	1886448	+	SPV_1914	SPD_1914	phoU1	1
1886516	1886932	+	SPV_1915	SPD_1915	.	1
1887055	1887537	-	SPV_1916	SPD_1916	.	1
1887586	1887708	-	SPV_1917	SPD_1917	.	1
1887707	1888723	+	SPV_1918	SPD_1918	gpsA	16
1888745	1889644	+	SPV_1919	SPD_1919	galU	16
1889711	1890388	-	SPV_1920	SPD_1920	.	15
1890372	1890911	-	SPV_1921	SPD_1921	.	15
1890923	1892053	-	SPV_1922	SPD_1922	hipO	15
1892121	1892819	-	SPV_1923	SPD_1923	dapD	15
1892857	1893007	-	SPV_2436	.	srf-25	20
1893049	1893960	-	SPV_1924	SPD_1924	.	1
1894025	1896490	-	SPV_1925	SPD_1925	pbp1b	9
1896632	1897888	+	SPV_1926	SPD_1926	tyrS	15
1897966	1900029	-	SPV_1927	SPD_1927	ctpC	28
1900031	1900309	-	SPV_1928	SPD_1928	.	3
1900461	1901309	+	SPV_1929	SPD_1929	rrmA	16
1901825	1902031	-	SPV_1930	SPD_1930	.	1
1902108	1902680	+	SPV_1931	SPD_1931	.	15
1903221	1903367	-	SPV_2437	.	.	1
1903725	1905983	-	SPV_1932	SPD_1932	malP	33
1906009	1907526	-	SPV_1933	SPD_1933	malQ	33
1908076	1909347	+	SPV_1934	SPD_1934	malX	15
1909458	1910750	+	SPV_1935	SPD_1935	malC	15
1910752	1911594	+	SPV_1936	SPD_1936	malD	15
1911847	1912647	+	SPV_1937	SPD_1937	malA	15
1912657	1913643	+	SPV_1938	SPD_1938	malR	15
1913797	1913931	+	SPV_1939	SPD_1939	.	1
1913935	1914876	-	SPV_1940	SPD_1940	.	24
1914854	1916617	-	SPV_1941	SPD_1941	aspS	27
1916736	1916927	-	SPV_1942	SPD_1942	.	5
1916969	1917199	-	SPV_1943	SPD_1943	.	9
[truncated: 135 more rows]

## Sheet: Table S3 - Motif training sets
ComE 'training set'			ComX 'training set'			CiaR 'training set'			VraR 'training set'
TSS	Locus	Gene	TSS	Locus	Gene	TSS	Locus	Gene	Organism	TSS	Locus	Gene
14240 (+)*	SPV_0014	comX1	31219 (-)	SPV_0034		234171 (+)	SPV_2133	ccnD	S. pneumoniae D39V	183663 (+)	SPV_0178	spxA2
	SPV_0015	tRNA-Glu-1		SPV_2082		715262 (+)	SPV_0701	ciaR	S. pneumoniae D39V	354945 (+)	SPV_0350	vraT
22142 (+)	SPV_0023	comW	138189 (-)	SPV_2109	cibC		SPV_0702	ciaH			SPV_0351	vraS
	SPV_0024	purA		SPV_0132	cibB	883185 (+)	SPV_0868	prsA			SPV_0352	vraR
	SPV_2078	ccnC		SPV_0133	cibA	1040897 (-)	SPV_0913		S. pneumoniae D39V	820339 (+)	SPV_0803
41719 (+)	SPV_2086	srf-03	189781 (+)	SPV_2121		1528643 (-)	SPV_1506	axe1	L. lactis	156057 (+)	llmg_0165
	SPV_0049	comA		SPV_0186			SPV_2378	srf-21	L. lactis	159668 (+)	llmg_0169
	SPV_0050	comB	857941 (+)	SPV_0843	comEA	1768422 (-)	SPV_1769		L. lactis	1074450 (+)	llmg_1115
394420 (+)	SPV_0391	briC		SPV_0844	comEC	1907921 (-)	SPV_1932	malP	L. lactis	1124053 (+)	llmg_1155
	SPV_2157	ydiL		SPV_2256			SPV_1933	malQ	L. lactis	1627838 (-)	llmg_1650
961366 (-)	SPV_0994	ribF		SPV_2257		2044340 (+)	SPV_2068	htrA	L. lactis	2125753 (-)	llmg_2164
1400846 (-)	SPV_1379			SPV_0846			SPV_2069	parB
	SPV_1380		879640 (+)	SPV_0865	coiA
	SPV_1381	def2	975625 (-)	SPV_0975	radC
1551527 (-)	SPV_2383	srf-22	1154757 (-)	SPV_1122	dprA
	SPV_1527	qsrB	1329816 (-)	SPV_1308
	SPV_1528	qsrA		SPV_1309	pgdA
1738327 (-)	SPV_1741	lytR		SPV_2340
	SPV_1742		1609620 (+)	SPV_1593	cclA
	SPV_1743	tsaE	1712878 (-)	SPV_1711	ssbB
	SPV_1744	comM	1735554 (-)	SPV_1737	lytA
1803628 (-)*	SPV_1817	tRNA-Glu-3		SPV_1738	dinF
	SPV_1818	comX2		SPV_1739	recA
2043461 (-)	SPV_2061	tRNA-Asn-2		SPV_1740	cinA
	SPV_2062	tRNA-Glu-5	1776166 (-)	SPV_1777	yhaM
	SPV_2063	comE		SPV_1778	rmuC
	SPV_2064	comD	1814090 (-)	SPV_1826	nadC
	SPV_2065	comC1		SPV_1828
			1843500 (-)	SPV_2427
				SPV_1857	comGG
				SPV_1858	comGF
				SPV_1859	comGE
				SPV_1860	comGD
				SPV_1861	comGC
				SPV_1862	comGB
				SPV_1863	comGA
			2008356 (-)	SPV_2028	cbpD
				SPV_2454	srf-29
			2015211 (-)	SPV_2034	comFC
				SPV_2035	comFA

## Sheet: Table S4 - srf-21 targets
Locus tag	Gene	Energy	ncRNA coord.	From start codon	From TSS	Note
SPV_1757	ndk	-15.95	94 - 107	[-80] - [-67]	[-55] - [-42]
SPV_0149	azlC	-13.74	96 - 105	[+43] - [+52]	n/a
SPV_1537	mvaS	-12.09	94 - 111	[-55] - [-37]	[-41] - [-23]
SPV_0717	clpE	-11.6	17 - 31	[-78] - [-63]	[-15] - [0]
SPV_0924	-	-10.88	84 - 98	[+3] - [+17]	n/a
SPV_0237	gldA	-10.85	14 - 29	[-4] - [+11]	n/a
SPV_1680	birA	-10.79	36 - 47	[-72] - [-61]	n/a
SPV_1943	-	-10.75	96 - 108	[-77] - [-64]	[-67] - [-54]
SPV_0343	gnd	-10.47	31 - 41	[-77] - [-64]	[-54] - [-41]
SPV_2141	-	-10.38	51 - 66	[-65] - [-51]	n/a
SPV_1516	-	-9.94	99 - 111	[+6] - [+18]	n/a
SPV_2053	-	-9.86	96 - 110	[-62] - [-47]	[-48] - [-33]
SPV_0898	queT	-9.72	69 - 79	[-51] - [-41]	[+26] - [+36]	Inside preQ1-II leader
SPV_0510	metE	-9.62	92 - 106	[-50] - [-36]	[-25] - [-11]
SPV_0457	-	-9.39	57 - 71	[-80] - [-67]	n/a
SPV_0446	-	-9.39	69 - 79	[-69] - [-58]	[-55] - [-44]
SPV_0570	yihY	-9.36	51 - 64	[+4] - [+15]	n/a
SPV_1040	ptsH	-9.33	16 - 24	[-13] - [-5]	[+42] - [+50]
SPV_0273	-	-9.21	65 - 78	[-106] - [-93]	[-85] - [-72]
SPV_1010	-	-9.13	85 - 105	[-43] - [-23]	[-43] - [-23]
SPV_1005	glgB	-9.08	37 - 53	[-76] - [-60]	[-45] - [-29]
SPV_0930	pezA	-8.99	59 - 68	[+3] - [+12]	[+24] - [+33]
SPV_1875	-	-8.98	97 - 108	[-80] - [-70]	n/a
SPV_1824	-	-8.77	13 - 24	[-16] - [-5]	n/a
SPV_0323	cps2H	-8.63	98 - 109	[0] - [+11]	n/a
SPV_1937	malA	-8.54	72 - 80	[0] - [+8]	[+36] - [+44]
SPV_0456	-	-8.33	66 - 80	[+6] - [+19]	n/a

## Sheet: Table S5 - All DE genes
TSS	Locus tag	Gene	Product	TPM 0 min.	2log FC 3 min.	2log FC 10 min.	2log FC 20 min.	Predicted/reported regulon	Note	Peterson	Dagkessamanskaia
14240 (+)	SPV_0014	comX1	Competence-specific sigma factor ComX	7.77438	9.08397	3.80758	3.12233	ComE		Early	Early
	SPV_0015	tRNA-Glu-1	tRNA-Glu-UUC	386.612	2.8191	0.104653	-0.626988	ComE	Secondary
n/a	SPV_0017	tRNA-Ala-1	tRNA-Ala-UGC	1276.27	0.0222999	-0.369324	-1.25784
n/a	SPV_0020	tRNA-Asn-1	tRNA-Asn-GUU	2208.61	1.38745	-0.0522251	-0.0506165
22142 (+)	SPV_0023	comW	Competence positive regulator ComW	16.5944	9.052	4.71436	2.96287	ComE		Early	Early
	SPV_0024	purA	Adenylosuccinate synthetase	619.159	4.38864	0.988691	-0.0294146	ComE	Secondary	Early	Early
22142/23967 (+)α	SPV_2078	ccnC	csRNA3	155.435	4.41618	1.22287	0.0262307	CiaR, ComE		Not annotated in TIGR4	Not annotated in R6
24736 (+)	SPV_0027	dut	Deoxyuridine 5'-triphosphate nucleotidohydrolase	77.6686	2.69186	1.4819	-0.220646	ComX		Late	Late
	SPV_0028		Hypothetical protein	94.4018	2.56704	1.55891	-0.226563	ComX		Late	Late
	SPV_0029	radA	DNA repair protein RadA	96.174	2.4586	2.42258	-0.0737452	ComX		Late	Late
	SPV_0030		Carbonic anhydrase	387.967	0.799869	1.05678	0.138098	ComX	Secondary	Late	Late
29658 (+)	SPV_2081	srf-01	ncRNA of unknown function	71.2302	3.72937	3.28925	0.861621	ComX	Putative pseudogene	Not annotated in TIGR4	Not annotated in R6
31219 (-)	SPV_0034		IS1167 transposase, truncation	3.09603	3.61448	3.65182	1.07303	ComX			Not annotated in R6
	SPV_2082		Hypothetical protein, degenerate	22.1331	6.57314	6.27063	2.60247	ComX		Late	Late
35683 (-)	SPV_0040	yeiH	Putative membrane protein YeiH	841.738	-0.122908	-1.05906	-0.812233	RpoD
41719 (+)	SPV_2086	srf-03	ncRNA of unknown function	39.0988	7.0892	1.95097	1.54032	ComE		Not annotated in TIGR4	Not annotated in R6
	SPV_0049	comA	Competence-stimulating peptide ABC transporter ATP-binding protein ComA	21.0812	9.25021	4.14062	3.35548	ComE		Early	Early
	SPV_0050	comB	Competence-stimulating peptide ABC transporter permease protein ComB	23.8504	9.49207	4.35477	3.33671	ComE		Early	Early
80154 (+)	SPV_0080	pavB	Cell wall surface anchor family protein PavB	4.2119	0.0404054	1.06454	0.0459978
84261 (+)	SPV_0081		Two-component system response regulator	94.4086	-0.214549	-0.830001	-1.01676
	SPV_0082		Two-component system sensor histidine kinase	143.191	0.145884	-1.13226	-1.16952
92084 (+)	SPV_0091		Rhodanese domain protein UPF0176	1190.75	0.588354	-0.965337	-2.49505
97161 (-)	SPV_0093	ptvC	Putative membrane protein	124.3	-0.433411	-0.36895	-0.271171	RpoD
	SPV_0094	ptvB	Putative membrane-associated protein	103.073	-0.911794	-0.349755	-0.0995005	RpoD
	SPV_0095	ptvA	Integral membrane protein (putative)	60.8333	-1.07957	-0.0424193	-0.198245	RpoD
	SPV_0096	ptvR	Transcriptional regulator, PadR family	46.1602	-1.20102	0.0502456	-0.164685	RpoD
98483 (+)	SPV_0098		Glycosyltransferase, group 2 family	217.574	-0.488925	1.01179	0.335774	CiaR
138189 (-)	SPV_2109	cibC	CibAB immunity factor CibC	10.1686	10.6105	12.3413	6.48174	ComX		Not annotated in TIGR4	Not annotated in R6
	SPV_0132	cibB	Two-peptide bacteriocin peptide CibB	11.4234	10.2139	10.9963	5.49797	ComX		Late	Late
	SPV_0133	cibA	Two-peptide bacteriocin peptide CibA	7.62974	11.987	12.881	7.43481	ComX		Late	Late
183652/183663 (+)β	SPV_0178	spxA2	Transcriptional regulator SpxA2	772.309	-0.0361282	1.38865	-0.0314279	VraR (LiaR)
	SPV_0179		Hypothetical protein	162.659	-0.200035	1.68582	0.1396	VraR (LiaR)	Secondary
187557 (+)	SPV_0184		Hypothetical protein	351.834	0.796308	-0.286012	-1.23197	RpoD
189781 (+)	SPV_2121		Hypothetical protein	123.823	4.60562	4.35368	0.64309	ComX		Not annotated in TIGR4	Late
	SPV_0186		Competence-damage induced protein	282.844	2.39676	2.33716	0.124213	ComX	Secondary	Late	Late
195877 (+)	SPV_0192	rpsJ	SSU ribosomal protein S10p (S20e)	4585.08	0.66866	-4.30526e-05	-0.135052			Repressed
	SPV_0193	rplC	LSU ribosomal protein L3p (L3e)	2992.13	0.866881	-0.0791786	-0.0241418			Repressed
	SPV_0194	rplD	LSU ribosomal protein L4p (L1e)	2180.92	0.792377	-0.112406	-0.255654			Repressed
	SPV_0195	rplW	LSU ribosomal protein L23p (L23Ae)	2918.58	0.996368	-0.201982	0.164163			Repressed
	SPV_0196	rplB	LSU ribosomal protein L2p (L8e)	2610.91	0.975186	-0.249275	-0.0737042			Repressed
	SPV_0197	rpsS	SSU ribosomal protein S19p (S15e)	4134.36	1.01616	-0.457836	0.135093			Repressed
	SPV_0198	rplV	LSU ribosomal protein L22p (L17e)	3837.81	0.979798	-0.470428	0.062567			Repressed
	SPV_0199	rpsC	SSU ribosomal protein S3p (S3e)	3157.89	1.00086	-0.430341	0.0191842			Repressed
	SPV_0200	rplP	LSU ribosomal protein L16p (L10e)	4329.06	1.00557	-0.55499	-0.0220229			Repressed
	SPV_0201	rpmC	LSU ribosomal protein L29p (L35e)	3059.81	0.931636	-0.652002	0.00933094			Repressed
	SPV_0202	rpsQ	SSU ribosomal protein S17p (S11e)	4348.29	1.05917	-0.658584	-0.0888951			Repressed
	SPV_0203	rplN	LSU ribosomal protein L14p (L23e)	3639.8	1.11241	-0.67649	0.0602922			Repressed
	SPV_0204	rplX	LSU ribosomal protein L24p (L26e)	3917.24	1.0562	-0.714132	0.0121932			Repressed
	SPV_0205	rplE	LSU ribosomal protein L5p (L11e)	2847.5	1.07072	-0.663818	-0.195636			Repressed
	SPV_0206	rpsN	SSU ribosomal protein S14p (S29e)	2716.68	1.1086	-0.62551	-0.273837			Repressed
	SPV_0207	rpsH	SSU ribosomal protein S8p (S15Ae)	4013.37	1.28556	-0.772298	-0.0158604			Repressed
	SPV_0208	rplF	LSU ribosomal protein L6p (L9e)	4410.58	1.08521	-0.803823	-0.174797			Repressed
	SPV_0209	rplR	LSU ribosomal protein L18p (L5e)	3597.94	1.14463	-0.858284	-0.233887			Repressed
	SPV_0210	rpsE	SSU ribosomal protein S5p (S2e)	3476.75	1.08339	-0.872068	-0.236307			Repressed
	SPV_0211	rpmD	LSU ribosomal protein L30p (L7e)	4119.82	1.06646	-0.886969	-0.394462			Repressed
	SPV_0212	rplO	LSU ribosomal protein L15p (L27Ae)	2246.84	1.15023	-0.696211	-0.203092			Repressed
	SPV_0213	secY	Protein translocase subunit SecY	1919.75	1.03928	-0.747064	-0.268871			Repressed
n/a	SPV_0214	adk	Adenylate kinase	473.52	0.922584	-1.39925	-0.374006			Repressed
208214 (+)	SPV_0215	infA	Translation initiation factor 1	9411.1	0.939844	-0.306643	-0.258872			Repressed
	SPV_2122	rpmJ	LSU ribosomal protein L36p	14282.6	0.8244	-0.505747	-0.314719				Not annotated in R6
	SPV_0216	rpsM	SSU ribosomal protein S13p (S18e)	9547.89	0.693456	-0.510262	-0.495442
	SPV_0217	rpsK	SSU ribosomal protein S11p (S14e)	5470.1	0.868912	-0.383729	-0.618729
	SPV_0218	rpoA	DNA-directed RNA polymerase alpha subunit	6497.73	0.897357	-0.503078	-0.523566
	SPV_0219	rplQ	LSU ribosomal protein L17p	5936.89	1.07472	-0.407078	-0.61008
234171 (+)	SPV_2133	ccnD	csRNA4	25.0867	0.406935	1.90937	-0.0215016	CiaR		Not annotated in TIGR4	Not annotated in R6
242645 (+)	SPV_0249		Oxidoreductase	174.402	0.438795	-0.705674	-1.74976
263684 (-)	SPV_0262	manN	Mannose-specific PTS IID component	4749.65	0.154968	-3.27291	-1.00689	CiaR, CcpA		Repressed	Repressed
	SPV_0263	manM	Mannose-specific PTS IIC component	3296.33	0.0735127	-3.11587	-1.06539	CiaR, CcpA		Repressed	Repressed
	SPV_0264	manL	Mannose-specific PTS IIAB components	3378.71	-0.00608087	-3.29719	-0.992112	CiaR, CcpA		Repressed	Repressed
266193 (+)	SPV_0267		Guanine-hypoxanthine permease	367.359	-0.409776	-1.10957	-1.74045	RpoD		Repressed
	SPV_0268		Membrane-bound protease, CAAX family	56.3824	-0.0463394	-0.639763	-1.17738	RpoD		Repressed
306329 (+)	SPV_0308	clpL	Putative ATP-dependent Clp proteinase ATP-binding subunit ClpL	24.0348	-0.158491	6.63683	3.66613	CtsR		Delayed	Delayed
354945 (+)	SPV_0350	vraT	Cell wall-active antibiotics response protein VraT	62.1592	0.116061	2.43379	-0.0690782	VraR (LiaR)
	SPV_0351	vraS	Two-component system sensor histidine kinase VraS	52.168	0.0491344	2.15789	-0.0250022	VraR (LiaR)
	SPV_0352	vraR	Two-component transcriptional regulator VraR	48.167	0.0961057	2.16656	-0.276446	VraR (LiaR)
	SPV_2148	alkD	DNA alkylation repair enzyme AlkD, degenerate	43.081	-0.0115984	2.17693	0.0464234	VraR (LiaR)
	SPV_0355		Hypothetical protein	118.178	-0.20971	1.2045	0.492846	VraR (LiaR)	Secondary		Not annotated in R6
	SPV_0356	cbpG	Choline-binding protein CbpG, degenerate	155.813	-0.185045	1.14928	0.39957	VraR (LiaR)	Secondary
	SPV_0357	cbpK	Choline-binding protein CbpK	150.969	0.076365	1.00308	0.344556	VraR (LiaR)	Secondary
386413 (+)	SPV_0382	fabK	Enoyl-(acyl-carrier-protein) reductase FabK	1002.06	0.0638786	-0.644404	-0.0451504	RpoD			Repressed
	SPV_0383	fabD	Malonyl CoA-acyl carrier protein transacylase FabD	1004.89	0.29267	-0.598994	-0.262454	RpoD			Repressed
	SPV_0384	fabG1	3-oxoacyl-[acyl-carrier protein] reductase FabG1	1236.66	0.437773	-0.681011	-0.105896	RpoD			Repressed
	SPV_0385	fabF	3-oxoacyl-(acyl-carrier-protein) synthase FabF	1396.6	0.707186	-0.731374	-0.211194	RpoD			Repressed
	SPV_0386	accB	Biotin carboxyl carrier protein of acetyl-CoA carboxylase	1450.41	0.75651	-0.809484	-0.253786	RpoD			Repressed
	SPV_0387	fabZ	3-hydroxyacyl-(acyl-carrier-protein) dehydratase FabZ	1563.28	0.796884	-0.894464	-0.287889	RpoD			Repressed
	SPV_0388	accC	Biotin carboxylase of acetyl-CoA carboxylase	1647.34	0.875407	-1.06034	-0.326363	RpoD			Repressed
	SPV_0389	accD	Acetyl-coenzyme A carboxyl transferase beta chain	1767.52	0.914898	-1.17069	-0.402909	RpoD
	SPV_0390	accA	Acetyl-coenzyme A carboxyl transferase alpha chain	1399.29	1.0145	-1.25068	-0.467442	RpoD			Repressed
394420 (+)	SPV_0391	briC	Biofilm-regulating peptide	97.3627	4.8907	1.74688	0.7022	ComE
	SPV_2157	ydiL	Putative membrane peptidase, degenerate	67.3571	5.32676	2.37119	1.03152	ComE			Up
420055 (+)	SPV_0420	pfl	Pyruvate formate-lyase	2313.45	0.108296	-0.988383	-1.51943	RpoD
436281 (-)	SPV_0429	trkH	Trk family potassium uptake protein TrkH	185.898	-0.045743	-1.04488	-0.44765				Repressed
	SPV_0430	trkA	Trk family potassium uptake protein TrkA	178.225	-0.338644	-0.607345	-0.192784
467922 (+)	SPV_0458	hrcA	Heat-inducible transcription repressor HrcA	649.717	-0.209604	2.73037	0.108479	VraR (LiaR), HrcA		Delayed	Delayed
	SPV_0459	grpE	Heat shock protein GrpE	599.813	-0.28529	2.69747	-0.103982	VraR (LiaR), HrcA		Delayed	Delayed
	SPV_0460	dnaK	Chaperone protein DnaK	1005.02	-0.625387	2.50443	-0.16049	VraR (LiaR), HrcA		Delayed	Delayed
	SPV_2171		Hypothetical protein	679.019	-0.784602	2.33029	-0.144767	VraR (LiaR), HrcA			Not annotated in R6
	SPV_0461	dnaJ	Chaperone protein DnaJ	551.059	-0.598525	2.11774	-0.106586	VraR (LiaR), HrcA		Delayed	Delayed
477186 (-)	SPV_0466	blpT	BlpT protein	8.04836	3.93294	0.714578	1.45185	ComE (BlpR)
483648 (-)	SPV_0470	blpC	Peptide pheromone BlpC	3.19856	4.37406	2.65706	1.91553	ComE (BlpR)	Poor statistics due to short gene
	SPV_0471	blpB	Peptide ABC transporter permease protein BlpB, degenerate	2.63544	4.513	2.20176	2.36734	ComE (BlpR)
	SPV_0472	blpA	Peptide ABC transporter ATP binding/permease protein BlpA, degenerate	2.41671	5.08083	2.09119	2.45074	ComE (BlpR)		Early
483870 (+)	SPV_2176	pncW	PncW	13.402	4.00863	1.11223	1.98889	ComE (BlpR)			Not annotated in R6
	SPV_0473	blpY	Bacteriocin immunity protein BlpY	16.6852	4.30429	1.43998	2.17159	ComE (BlpR)		Early
	SPV_0474	blpZ	Immunity protein BlpZ	13.4638	4.27806	1.45983	1.94806	ComE (BlpR)		Early
	SPV_0475	pncP	Putative protease	13.8213	4.15168	1.25789	1.89297	ComE (BlpR)		Early
487564 (+)	SPV_0478	rimP	Bacterial ribosome SSU maturation protein RimP	228.475	-0.187293	0.98524	0.776397	CiaR
	SPV_0479	nusA	Transcription termination/antitermination protein NusA	206.459	0.139268	1.00089	0.873124	CiaR
	SPV_0480		Putative nucleic-acid-binding protein implicated in transcription termination	116.856	0.544622	1.2304	1.13153	CiaR
	SPV_0481		L7Ae family ribosomal protein	102.863	0.591835	1.39762	1.37148	CiaR
	SPV_0482	infB	Translation initiation factor 2	276.967	0.834042	0.66738	0.915501	CiaR
	SPV_0483	rbfA	Ribosome-binding factor A	193.958	1.03397	0.45608	0.778663	CiaR
550817 (+)	SPV_0537		Putative Zn-dependent protease	94.9922	0.67904	3.67001	0.595921
555251 (-)	SPV_0540		Cysteine ABC transporter substrate-binding protein	90.7432	-0.740559	-1.07704	-0.37905
558642 (+)	SPV_0546	brnQ	Branched-chain amino acid transport system carrier protein	1244.49	0.620638	-1.48386	-1.72667	RpoD
n/a	SPV_0553		Hypothetical protein	6.54064	0.608236	1.92729	1.02887				Not annotated in R6
608097 (+)	SPV_0580	gki	Glucokinase	275.516	0.202685	-1.04244	-0.606945
632244 (+)	SPV_0608	pyrF	Orotidine 5'-phosphate decarboxylase	44.3625	-0.221525	0.37205	0.592534	PyrR RNA switch
	SPV_0609	pyrE	Orotate phosphoribosyltransferase	46.016	-0.0924648	0.537964	1.07766	PyrR RNA switch			Repressed
644329 (+)	SPV_0622		Thiaminase II	35.509	0.479273	-0.356474	-1.38404	RpoD, TPP riboswitch
	SPV_0623	thiM-1	Hydroxyethylthiazole kinase	29.7006	0.193534	-0.235032	-1.28704	RpoD, TPP riboswitch
	SPV_0624	thiE-1	Thiamin-phosphate pyrophosphorylase	20.306	0.549639	-0.0858348	-1.41487	RpoD, TPP riboswitch
654021 (-)	SPV_0632	thiD	Hydroxymethylpyrimidine phosphate kinase ThiD	102.185	-0.0355405	-0.841878	-1.44676	TPP riboswitch
657355 (+)	SPV_0636	spxB	Pyruvate oxidase	7396.99	0.443283	-1.59224	-2.34468
	SPV_0637		Hypothetical protein	455.7	0.783855	-0.980017	-2.02155
667429 (+)	SPV_0647		Transcriptional regulator, AcrR family	75.6478	-1.1187	0.447968	0.488666	RpoD
	SPV_0648	comEB	dCMP deaminase	86.458	-0.628881	0.0708767	0.0509444	RpoD
679303 (+)	SPV_0661	malT	Maltose- and glucose-specific PTS IICBA components	148.847	0.0352485	-2.06091	-1.64285	RpoD
688004 (+)	SPV_0667	sodA	Manganese superoxide dismutase	2318.28	0.355922	-1.22937	-1.8818	RpoD
698345 (-)	SPV_0681		Hypothetical protein	119.218	-1.20201	0.644798	0.240375
698401 (+)	SPV_0683		Hypothetical protein	136.085	4.19992	4.94947	0.823029	ComX		Late	Late
701072/701157 (+)	SPV_0686		Periplasmic component of efflux system	190.066	-0.309694	1.67697	1.24915	GntR		Delayed	Delayed
	SPV_0687		ABC transporter ATP-binding protein	182.65	0.157937	1.60289	1.10526	GntR		Delayed
	SPV_0688		ABC transporter permease protein	310.525	0.0953728	1.3903	1.22861	GntR		Delayed
715262 (+)	SPV_0701	ciaR	Two-component system response regulator CiaR	224.835	0.184096	3.24382	0.267723	CiaR		Delayed	Delayed
	SPV_0702	ciaH	Two-component system sensor histidine kinase CiaH	164.411	0.286573	3.21671	0.179368	CiaR		Delayed	Delayed
734255 (-)	SPV_0717	clpE	ATP-dependent Clp protease ATP-binding subunit ClpE	167.669	0.178503	1.43035	0.885202	CtsR
n/a	SPV_0739		Nucleoside-binding protein	4770.91	0.323238	-1.50665	-1.20627
767390 (+)	SPV_0756	tRNA-Gln-1	tRNA-Gln-UUG	180.414	0.275546	1.11946	0.149286
773016 (+)	SPV_0762	sufC	Iron-sulfur cluster assembly ATPase protein SufC	1001.85	0.617747	-0.862086	-1.41694
	SPV_0763	sufD	Iron-sulfur cluster assembly protein SufD	1014.13	0.612464	-1.03674	-1.62751
	SPV_0764	sufS	Cysteine desulfurase SufS	876.677	0.77542	-1.00445	-1.79101
	SPV_0765	sufE2	Putative iron-sulfur cluster assembly scaffold protein for SUF system SufE2	740.533	0.749264	-1.16019	-1.68251
	SPV_0766	sufB	Iron-sulfur cluster assembly protein SufB	1022.27	0.781638	-1.20447	-1.92936
788851 (-)	SPV_0775		Acetyltransferase	28.3222	0.353589	4.75628	0.978507	CiaR
820339 (+)	SPV_0803		Putative phage shock protein C	315.663	0.0512687	1.73361	-0.136199	VraR (LiaR)
835420 (+)	SPV_2249		Hypothetical protein	49.6241	1.22223	0.254028	0.763312	ComE (BlpR)
	SPV_0817		CAAX amino terminal protease family protein	44.6218	1.26854	0.150937	0.369533	ComE (BlpR)
857289 (+)	SPV_0842		Acetyltransferase, GNAT family	33.9336	0.738335	1.14174	1.01576
857941 (+)	SPV_0843	comEA	Late competence DNA receptor ComEA	4.48357	9.79466	9.2072	3.66525	ComX		Late	Late
	SPV_0844	comEC	Late competence DNA transporter ComEC	3.07057	9.4828	9.8039	5.00512	ComX		Late	Late
	SPV_2256		Hypothetical protein	155.543	3.97332	4.78666	1.39988	ComX	Secondary	Late	Not annotated in R6
	SPV_2257		ABC transporter ATP-binding protein, degenerate	91.1125	3.73384	4.9776	1.25965	ComX	Secondary	Late	Late
	SPV_0846		Hypothetical protein	68.4685	3.88746	5.39032	1.47706	ComX	Secondary	Late
879640 (+)	SPV_0865	coiA	Competence protein CoiA	1.3568	8.22792	7.43007	1.22397	ComX		Late	Late
	SPV_0866	pepF1	Oligoendopeptidase F	252.398	1.33147	1.1506	0.0369066	ComX	Secondary	Late	Late
	SPV_0867		O-methyltransferase family protein	135.973	1.43034	1.48423	0.2681	ComX	Secondary	Late
883185 (+)	SPV_0868	prsA	Putative parvulin type peptidyl-prolyl isomerase PrsA	266.991	1.25422	3.88393	0.618071	CiaR	Potentially also readthrough from ComX-regulated coiA	Late	Late
909800 (+)	SPV_1028	acoA	Acetoin dehydrogenase E1 component alpha-subunit	273.793	-0.391235	-0.443569	-0.529663
	SPV_1027	acoB	Acetoin dehydrogenase E1 component beta-subunit	188.831	-0.0571138	-0.463305	-0.646151
	SPV_1026	acoC	Dihydrolipoamide acetyltransferase (E2) component of acetoin dehydrogenase complex	237.906	0.0473504	-0.605055	-0.72667
	SPV_1025	acoL	Dihydrolipoamide dehydrogenase of acetoin dehydrogenase	264.344	0.316226	-0.840009	-0.923914
	SPV_1024	lplA	Lipoate-protein ligase A	331.14	0.435457	-1.12466	-0.984202				Repressed
948733 (-)	SPV_1004	gapN	Glyceraldehyde-3-phosphate dehydrogenase (NADP(+))	91.291	-0.822646	1.24307	1.59955
961366 (-)	SPV_0994	ribF	Bifunctional FMN adenylyltransferase/riboflavin kinase RibF	146.741	5.15831	1.19145	0.661395	ComE		Early	Early
970110 (-)	SPV_0985	eutD	Phosphate acetyltransferase	197.405	0.142814	1.7753	-0.544438			Late
	SPV_0984	rluD3	RluD-like protein	127.915	0.0114061	1.88593	-0.491906			Late	Late
	SPV_0983	ppnK	NAD kinase	163.293	-0.292318	1.76117	-0.431893			Late	Late
	SPV_0982		GTP pyrophosphokinase	177.78	-0.278289	1.76664	-0.204757			Late	Late
973568 (+)	SPV_0976	rex	Redox-sensitive transcriptional regulator Rex	364.542	-0.839066	0.221191	0.536311			Late	Late
	SPV_0974		Glutamine amidotransferase, class I	405.249	-1.04684	-0.30778	0.614047			Late	Late
975625 (-)	SPV_0975	radC	DNA repair protein RadC	3.24989	9.7829	9.79936	2.57596	ComX		Late
993600 (-)	SPV_0959		Putative aromatic ring hydroxylating enzyme	459.441	1.2637	2.66232	-0.121909			Late	Late
	SPV_0958	rpoD	RNA polymerase sigma factor RpoD	380.801	1.2791	2.66189	-0.143602			Late	Late
	SPV_0957	dnaG	DNA primase	255.629	1.13463	2.69797	1.20493			Late	Late
1040897 (-)	SPV_0914	rlmCD	23S rRNA (uracil(1939)-C(5))-methyltransferase	37.7394	-0.387774	1.9722	0.382712	CiaR	Secondary	Delayed
	SPV_0913		Extracellular protein	54.964	2.01606	5.93333	1.28861	CiaR		Delayed	Delayed
1113374 (-)	SPV_1079		Type II restriction-modification system endonuclease	76.0931	-0.0967095	0.526475	0.442289
	SPV_1080		Type II restriction-modification system methyltransferase	47.199	-0.876248	0.822916	0.660919
	SPV_1081	relE2	mRNA interferase RelE2	42.6602	-0.718691	1.1366	1.05094
	SPV_1082	relB2	Replicon stabilization protein RelB2	50.9726	-0.664636	0.754662	0.43505
1154757 (-)	SPV_1122	dprA	DNA protecting protein DprA	6.31962	10.0981	8.83529	4.6465	ComX		Late	Late
n/a	SPV_1175		Hypothetical protein	33.5559	-0.0125593	-1.09783	-0.192366
	SPV_1176		ABC transporter ATP-binding protein	35.6385	-0.416259	-0.829769	0.00324963
	SPV_1177		ABC transporter ATP-binding/membrane spanning protein	23.497	-0.370867	-0.719736	0.112196
	SPV_1178	ptrB	Protease II	23.3839	-0.186085	-0.198791	0.141948
	SPV_1179	lanL	Lanthionine biosynthesis protein LanL	22.0561	-0.754655	0.0364539	0.237339
1245185 (-)	SPV_1213		ABC transporter permease	2.01577	0.73289	3.00202	2.05157			Delayed
	SPV_1214		ABC transporter ATP-binding protein	4.51592	-0.145967	2.24234	1.5446
1265026 (-)	SPV_1227	phoU2	Phosphate transport system regulatory protein PhoU2	1079.11	0.46924	-1.08746	-0.317152
	SPV_1228	pstB2-2	Phosphate transport ATP-binding protein PstB2_2	672.123	0.522635	-0.974689	-0.250311
	SPV_1229	pstB2-1	Phosphate transport ATP-binding protein PstB2_1	823.476	0.411673	-0.935169	-0.345443
	SPV_1230	pstA2	Phosphate transport system permease protein PstA2	623.63	0.326757	-0.688857	-0.355811
	SPV_1231	pstC2	Phosphate transport system permease protein PstC2	683.255	0.163879	-0.700097	-0.349247
	SPV_1232	pstS2	Phosphate ABC transporter periplasmic phosphate-binding protein PstS2	625.397	0.19177	-0.556389	-0.0852052
n/a	SPV_1256		Peptidase, U32 family large subunit (C1)	64.2762	0.0871445	0.457985	1.02792
1291372 (-)	SPV_1262		Transcriptional regulator, AraC family	33.0659	-1.4366	0.640232	0.395398
1314554 (-)	SPV_1289		Cysteine ABC transporter ATP-binding protein	521.5	-0.0597399	-1.061	-0.389149
	SPV_1290		Cysteine ABC transporter permease protein	402.024	-0.105818	-0.856593	-0.43272
	SPV_1291		Arsenate reductase	386.39	-0.178878	-2.45892	-0.680428
	SPV_1292	ogt	Methylated-DNA--protein-cysteine methyltransferase	230.96	-0.295751	-2.48564	-0.797284
	SPV_1293		Acetyltransferase	329.312	-0.556743	-2.5186	-0.841953
1314635 (+)	SPV_1294		Hypothetical protein	866.242	-1.17879	-4.38369	-0.734778	RpoD			Repressed
	SPV_1295		Hemolysin III	960.737	-0.730011	-3.92358	-0.918889	RpoD			Repressed
1318973 (+)	SPV_1300		Putative thiamin biosynthesis lipoprotein	8.56648	-0.249255	1.91138	1.79523
	SPV_1301		Fumarate reductase, flavoprotein subunit precursor	13.5843	-0.578513	1.32821	1.61486
	SPV_1302		Fumarate reductase, flavoprotein subunit precursor	16.6923	0.131291	1.38993	1.9286
1329816 (-)	SPV_1308		Oxidoreductase of aldo/keto reductase family, subgroup 1	182.064	0.856308	1.37516	0.256628	ComX	Secondary	Late	Late
	SPV_1309	pgdA	Peptidoglycan N-acetylglucosamine deacetylase	397.298	1.38423	1.68839	0.124037	ComX	Secondary	Late	Late
	SPV_2340		Hypothetical protein, degenerate	222.367	2.52786	2.60483	0.172911	ComX	Secondary; alternative TSS downstream of ComX-regulated TSS	Late
1356313 (-)	SPV_1334	atpC	ATP synthase F1 sector epsilon chain	3093.44	0.686611	-1.15926	-0.576133	RpoD			Repressed
	SPV_1335	atpD	ATP synthase F1 sector beta chain	2377.26	0.758228	-1.05817	-0.468947	RpoD			Repressed
	SPV_1336	atpG	ATP synthase F1 sector gamma chain	2298.77	0.645919	-1.13298	-0.442283	RpoD			Repressed
	SPV_1337	atpA	ATP synthase F1 sector alpha chain	2030.5	0.590454	-1.02492	-0.451284	RpoD			Repressed
	SPV_1338	atpH	ATP synthase F1 sector delta chain	1531.63	0.475515	-1.14705	-0.362604	RpoD
	SPV_1339	atpF	ATP synthase F0 sector subunit b	2810.89	0.389205	-1.25715	-0.364203	RpoD
	SPV_1340	atpB	ATP synthase F0 sector subunit a	2165.84	0.505307	-1.07467	-0.290619	RpoD
	SPV_1341	atpE	ATP synthase F0 sector subunit c	1928.93	0.570885	-0.782948	-0.232818	RpoD
1400846 (-)	SPV_1378	yaaA	UPF0246 protein YaaA	84.9518	1.2281	-0.043423	-0.267928	ComE	Secondary
	SPV_1379		Hypothetical protein	183.498	3.25716	0.0327121	-0.0620279	ComE	Secondary	Not annotated in TIGR4
	SPV_1380		Cell shape-determining protein	276.477	3.94432	0.129171	-0.00449659	ComE	Secondary	Early	Early
	SPV_1381	def2	Peptide deformylase	176.778	3.7209	0.0186477	-0.0671781	ComE		Early
1434825 (-)	SPV_1414	oxlT	Major facilitator oxalate:formate antiporter	50.0899	0.365895	-1.36402	-2.33787
1434948 (+)	SPV_1415	merA	Pyridine nucleotide-disulfide oxidoreductase	174.533	0.268837	-1.27509	-0.539439
1469696 (-)	SPV_2370		Hypothetical protein	109.999	-0.32103	1.23615	0.86416			Not annotated in TIGR4	Not annotated in R6
1477058 (+)	SPV_1461	psaB	Manganese ABC transporter, ATP-binding protein PsaB	353.226	0.201532	-0.677012	-0.043828				Repressed
	SPV_1462	psaC	Manganese ABC transporter, inner membrane permease protein PsaC	328.829	0.280671	-0.793057	-0.0211093				Repressed
	SPV_1463	psaA	Manganese ABC transporter, periplasmic-binding protein PsaA	467.602	0.280267	-1.01003	-0.161275				Repressed
1479706 (+)	SPV_1464	psaD	Thiol peroxidase, Tpx-type	734.497	0.248954	-1.68536	-2.62116
1491462 (-)	SPV_1472	ileS	Isoleucyl-tRNA synthetase	450.2	0.549686	-1.04832	-0.280755	T-box leader
1526639 (-)	SPV_1504	nanA	Sialidase NanA	13.5236	-0.745935	1.43989	1.01971
	SPV_1505		Hypothetical protein	5.89512	0.3	1.80051	0.188031
1528643 (-)	SPV_1506	axe1	Bifunctional acetyl xylan esterase 1/cephalosporin-C deacetylase	58.4098	0.78434	4.16117	0.249524	CiaR	Secondary		Up
	SPV_2378	srf-21	ncRNA of unknown function	325.256	0.745795	3.19868	0.324086	CiaR		Not annotated in TIGR4	Not annotated in R6
1546828 (+)	SPV_1524	gntR	Transcriptional regulator, GntR family	155.32	0.319407	4.69051	3.02624	GntR		Delayed
	SPV_1525		Multidrug ABC transporter, ATP-binding protein	147.692	0.325183	4.60422	3.09551	GntR		Delayed	Delayed
	SPV_1526		ABC transporter ATP-binding protein	164.512	0.287387	4.45965	2.95503	GntR
1551527 (-)	SPV_2383	srf-22	ncRNA of unknown function	54.289	4.06059	0.152375	-0.682046	ComE	Secondary; alternative TSS downstream of ComE-regulated TSS	Not annotated in TIGR4	Not annotated in R6
	SPV_1527	qsrB	ABC transporter membrane-spanning permease - Na+ export	216.253	4.49662	0.388543	-0.159686	ComE	Secondary; alternative TSS downstream of ComE-regulated TSS	Early	Early
	SPV_1528	qsrA	ABC transporter ATP-binding protein - Na+ export	223.264	4.47761	0.581134	0.165354	ComE	Secondary; alternative TSS downstream of ComE-regulated TSS	Early	Early
1588530 (-)	SPV_1569	aqpZ	Aquaporin Z	1076.82	0.905654	-1.36371	-1.88736	RpoD
1609620 (+)	SPV_1593	cclA	Type IV prepilin peptidase	1.74778	9.3491	9.0265	3.74195	ComX		Late	Late
1612254 (-)	SPV_1594		Transcriptional regulator, Xre family	62.6886	-0.674669	1.53611	0.147743			Late	Late
	SPV_1595		Hypothetical protein	70.2608	-0.432612	1.93256	0.154103			Late	Late
1619756 (-)	SPV_1596	trpA	Tryptophan synthase alpha chain	323.465	-0.530344	-3.10082	-0.864967	T-box leader		Late	Late
	SPV_1597	trpB	Tryptophan synthase beta chain	254.529	-0.473198	-2.5234	-0.789551	T-box leader			Up
	SPV_1598	trpF	Phosphoribosylanthranilate isomerase	217.082	-0.72345	-1.96268	-0.716512	T-box leader
	SPV_1599	trpC	Indole-3-glycerol phosphate synthase	188.973	-0.710566	-1.76707	-0.61332	T-box leader
	SPV_1600	trpD	Anthranilate phosphoribosyltransferase	205.968	-0.849658	-1.74002	-0.694727	T-box leader
	SPV_1601	trpG	Bifunctional anthranilate synthase, amidotransferase component/para-aminobenzoate synthase, amidotransferase component	180.566	-1.10462	-1.46797	-0.569605	T-box leader
	SPV_1602	trpE	Anthranilate synthase, aminase component	134.3	-1.07278	-1.34537	-0.559028	T-box leader
	SPV_1603		Hypothetical protein	848.872	-0.725094	-0.57202	0.161419	T-box leader		Not annotated in TIGR4	Not annotated in R6
	SPV_2394		Hypothetical protein	867.969	-0.915431	-0.6196	-0.0756453	T-box leader		Not annotated in TIGR4	Not annotated in R6
1621002 (-)	SPV_1605		Galactose operon repressor, GalR-LacI family	78.514	-1.15697	0.203307	0.579812
1641101 (-)	SPV_1621		ABC transporter, ATP-binding/permease protein	456.75	0.308946	-1.12289	-0.596169
	SPV_1622		ABC transporter, ATP-binding/permease protein	412.192	0.0548059	-0.859883	-0.460268
	SPV_2397		Putative membrane protein YetF, truncation	424.288	0.121125	-0.69701	-0.314268				Not annotated in R6
	SPV_2398		Hypothetical protein, degenerate	407.336	-0.0826618	-0.623052	-0.329148
1641182 (+)	SPV_1626	exoA	Exodeoxyribonuclease III	459.125	-0.0212874	-0.628705	-1.04766
	SPV_1627		Hypothetical protein, degenerate	268.432	0.327223	-0.41413	-0.772942				Not annotated in R6
1660471 (-)	SPV_1642	proWX	Glycine betaine/L-proline transport substrate-binding/permease protein ProWX	216.913	0.497269	-1.03899	-0.657224	RpoD
	SPV_1643	proV	Glycine betaine/L-proline transport ATP-binding protein ProV	127.691	0.701322	-0.68289	-0.388817	RpoD
	SPV_1644		Hypothetical protein	143.747	0.417514	-0.847469	-0.468548	RpoD
	SPV_1645		Transcriptional regulator, MarR family	114.564	0.274896	-0.55287	-0.358509	RpoD
1663984 (+)	SPV_1649	piuB	Iron compound ABC uptake transporter permease protein PiuB	92.7224	-0.724949	-0.592096	-1.88282	RpoD
	SPV_1650	piuC	Iron compound ABC uptake transporter permease protein PiuC	98.597	-0.489262	-0.459104	-2.04574	RpoD
	SPV_1651	piuD	Iron compound ABC uptake transporter ATP-binding protein PiuD	126.721	-0.517853	-0.502297	-1.89747	RpoD
	SPV_1652	piuA	Iron compound ABC uptake transporter substrate-binding protein PiuA	238.959	-0.335872	-1.33861	-2.05307	RpoD
1696115 (+)	SPV_1679	msmR	Multiple sugar metabolism operon regulatory protein MsmR	35.8685	-1.11294	0.459243	0.0458203
	SPV_1680	birA	Bifunctional biotin operon repressor/Biotin--protein ligase	27.3537	-0.508917	0.798951	0.366848
1703582 (-)	SPV_1701	tRNA-Ala-2	tRNA-Ala-UGC	1276.27	0.0222999	-0.369324	-1.25784
1712375 (-)	SPV_1709	groEL	Heat shock protein 60 family chaperone GroEL	1145.8	0.292719	2.18918	0.554054	CtsR, HrcA		Delayed	Delayed
	SPV_1710	groES	Heat shock protein 60 family co-chaperone GroES	1099.41	0.453459	2.5254	0.551702	CtsR, HrcA		Delayed	Delayed
1712878 (-)	SPV_1711	ssbB	Single-stranded DNA-binding protein SsbB	9.37587	10.7032	11.8649	6.76323	ComX		Late	Late
n/a	SPV_1731		Hypothetical protein	9.74406	-0.460675	2.78447	-0.1378
	SPV_1732		Hypothetical protein	6.79449	-0.255037	2.91275	0.315098
	SPV_2416		Hypothetical protein, degenerate	5.66322	0.992886	3.11436	0.560014				Not annotated in R6
	SPV_2417		Hypothetical protein, degenerate	7.47511	0.615355	3.1505	0.700432
	SPV_1736		Putative toxin	6.5504	0.900979	2.92168	0.230601
	SPV_2418		Putative toxin	7.0958	0.395378	2.81528	-0.717847			Not annotated in TIGR4
	SPV_2419		Putative antitoxin Xre	4.40198	-1.83029	2.94197	0.951797
1735554 (-)	SPV_1737	lytA	Autolysin/N-acetylmuramoyl-L-alanine amidase LytA	702.899	1.40015	3.18238	0.414951	ComX	Secondary	Late	Late
	SPV_1738	dinF	MATE efflux family protein DinF	287.885	2.16118	3.77027	0.385064	ComX	Secondary	Late	Late
	SPV_1739	recA	DNA recombination/repair protein RecA	391.488	2.95649	3.84203	0.689326	ComX	Secondary	Late	Late
	SPV_1740	cinA	Bifunctional ADP-ribose pyrophosphatase/nicotinamide-nucleotide amidase	77.6078	5.8408	6.54454	2.48682	ComX		Late	Late
1738327 (-)	SPV_1741	lytR	Transcriptional regulator LytR	354.533	2.76125	0.137295	0.0664187	ComE	Secondary	Early	Early
	SPV_1742		Acetyltransferase	319.1	2.71761	0.322169	0.152394	ComE	Secondary	Early	Early
	SPV_1743	tsaE	TsaE protein, required for threonylcarbamoyladenosine t(6)A37 formation in tRNA	280.032	3.14378	0.341069	0.19364	ComE	Secondary	Early	Early
	SPV_1744	comM	Immunity factor ComM	9.05489	8.02387	4.43618	2.83507	ComE		Early	Early
1739722 (+)	SPV_1746		Hypothetical protein	17.1472	-1.6948	0.343562	-0.430482
	SPV_1747	pneA1	Class II two-component lantibiotic peptide PneA1	60.8016	-0.306405	0.353147	-0.184671
	SPV_1748	pneA2	Class II two-component lantibiotic peptide PneA2	55.5923	0.0828459	0.149146	-0.359949
	SPV_1749	lanM	Lanthionine biosynthesis protein LanM	3.16626	-0.0201119	0.748111	-0.229355
	SPV_1750	wrbA	Putative flavin adenine dinucleotide (FAD)-dependent flavoprotein WrbA	4.25439	0.290362	0.702882	0.443647
	SPV_1751		Hypothetical protein	2.0986	-1.13802	0.626191	-1.24502
	SPV_1752	clyB	Toxin secretion ABC transporter, ATP-binding/permease protein	1.59197	0.249957	1.81444	0.429228
	SPV_1753		Epidermin leader peptide processing serine protease EPIP precursor	5.23372	-0.486999	0.850284	0.0298981
	SPV_1754		Putative immunity protein	21.5704	-0.96715	0.617926	0.370053
	SPV_1755		ABC transporter, ATP-binding protein	17.3934	-0.440212	0.358138	0.335478
	SPV_2420		Hypothetical protein, degenerate	13.3077	-0.231875	0.250118	-0.196398
1767622 (-)	SPV_1768	asnA	Aspartate--ammonia ligase	1297.63	-0.0109389	-1.22659	-0.532148
1768422 (-)	SPV_1769		Membrane protein	497.332	0.0436683	1.8977	-0.367014	CiaR
1776166 (-)	SPV_1777	yhaM	3'->5' exoribonuclease YhaM	312.267	1.74411	1.68969	-0.439525	ComX		Late	Late
	SPV_1778	rmuC	DNA recombination protein RmuC	314.215	2.12371	1.8483	-0.298772	ComX		Late	Late
1801133 (-)	SPV_1815	tRNA-Ala-3	tRNA-Ala-UGC	1276.27	0.0222999	-0.369324	-1.25784
1803628 (-)	SPV_1817	tRNA-Glu-3	tRNA-Glu-UUC	386.612	2.8191	0.104653	-0.626988	ComE	Secondary
	SPV_1818	comX2	Competence-specific sigma factor ComX	7.77438	9.0838	3.80758	3.12233	ComE		Early	Early
1812143 (+)	SPV_1827		Malonate permease	26.5876	0.0568692	1.26243	-0.741902			Late	Late
	SPV_2426		Transposase, truncation	15.9247	0.646675	1.68704	-0.139247			Late	Not annotated in R6
1814090 (-)	SPV_1824		ABC transporter, permease protein	34.0589	0.896788	2.67342	0.23217	ComX	Secondary	Late	Late
	SPV_1825		IS630-Spn1 transposase, degenerate	161.904	0.537561	1.74964	-0.0375018	ComX	Secondary	Late	Not annotated in R6
	SPV_1826	nadC	Quinolinate phosphoribosyltransferase	71.9387	1.6918	3.20172	0.272445	ComX	Secondary	Late	Late
	SPV_1828		Hypothetical protein	141.614	6.49286	5.97498	1.42397	ComX		Late	Late
1822387 (-)	SPV_1834	adhE	Bifunctional acetaldehyde dehydrogenase/alcohol dehydrogenase	1416.75	-3.60632	1.34975	-0.131775	RpoD		Repressed	Up
1843500 (-)	SPV_2427		S-adenosylmethionine-dependent methyltransferase, degenerate	1.6277	10.3193	12.9939	7.15693	ComX		Late	Late
	SPV_1857	comGG	Late competence protein ComGG	7.76961	8.6626	10.9701	5.50328	ComX		Late	Late
	SPV_1858	comGF	Late competence protein ComGF	2.43305	9.85339	12.1723	6.48816	ComX		Late	Late
	SPV_1859	comGE	Late competence protein ComGE	2.68779	10.2788	12.2889	6.47501	ComX		Late	Not annotated in R6
	SPV_1860	comGD	Late competence protein ComGD	3.93136	10.1055	12.0874	6.31203	ComX		Late	Late
	SPV_1861	comGC	Late competence protein ComGC	5.77145	9.30958	11.2306	5.29699	ComX		Late	Late
	SPV_1862	comGB	Late competence protein ComGB	8.3293	9.39081	10.8292	5.36227	ComX		Late	Late
	SPV_1863	comGA	Late competence protein ComGA	13.9773	9.36493	10.3692	5.0722	ComX		Late	Late
1843947 (-)	SPV_1864		DNA-binding protein	306.712	0.190062	-0.759928	-1.68636	RpoD
1845174 (-)	SPV_1865	adh	Putative Zn-dependent alcohol dehydrogenase	284.757	-1.0851	0.768742	0.0888175
1853683 (-)	SPV_1874		Surface immunogenic protein	222.595	0.427574	2.08357	1.00794
1863058 (-)	SPV_1892	tRNA-Ala-4	tRNA-Ala-UGC	1276.27	0.0222999	-0.369324	-1.25784
1907921 (-)	SPV_1932	malP	Maltodextrin phosphorylase	82.9838	0.241015	4.18565	-0.384749	CiaR			Up
	SPV_1933	malQ	4-alpha-glucanotransferase (amylomaltase)	68.7599	0.117475	4.23592	-0.189103	CiaR			Up
1908013 (+)	SPV_1934	malX	Maltose/maltodextrin ABC transporter, substrate binding periplasmic protein MalX	336.373	-0.464751	-1.39987	-1.39613	RpoD		Repressed
	SPV_1935	malC	Maltose/maltodextrin ABC transporter, permease protein MalC	91.1361	-0.216031	-1.17022	-1.10633	RpoD		Repressed
	SPV_1936	malD	Maltose/maltodextrin ABC transporter, permease protein MalD	97.4534	-0.00246186	-1.08716	-1.23696	RpoD		Repressed
n/a	SPV_1981		IgA1 protease	22.8081	1.59771	0.731677	0.896911
	SPV_2446		Hypothetical protein, degenerate	21.3614	2.29385	1.13417	1.05011				Not annotated in R6
1958186 (-)	SPV_1984	ybbK	Putative stomatin/prohibitin-family membrane protease subunit YbbK	794.854	2.12282	0.641372	0.621752	ComE		Early
1982193 (-)	SPV_2002	dltD	Poly(glycerophosphate chain) D-alanine transfer protein DltD	326.118	0.271139	1.48853	0.0366946	CiaR
	SPV_2003	dltC	D-alanine--poly(phosphoribitol) ligase subunit 2	428.613	0.00630296	1.49937	0.0549117	CiaR
	SPV_2004	dltB	D-alanyl transfer protein DltB	321.598	0.0125355	1.60539	-0.037934	CiaR
	SPV_2005	dltA	D-alanine--poly(phosphoribitol) ligase subunit 1	392.309	-0.26452	1.62516	0.0633012	CiaR
	SPV_2006	dltX	D-alanyl-lipoteichoic acid biosynthesis protein DltX	277.45	-0.608578	1.90496	0.21053	CiaR			Not annotated in R6
1991724/1993288 (-)	SPV_2010		Hypothetical protein	12.7196	-0.157034	-0.3783	-3.87595
	SPV_2011	glpF	Glycerol uptake facilitator protein	9.51694	-0.546755	-1.1592	-2.02425
	SPV_2012	glpO	Alpha-glycerophosphate oxidase	5.61438	0.740375	-0.244438	-1.50751
	SPV_2013	glpK	Glycerol kinase	6.86157	-0.179841	-0.855206	-2.30373
1993288 (-)	SPV_2014		Trans-acting positive regulator	49.5495	0.18187	-0.95579	-2.22994
1993432 (+)	SPV_2015	hslO	Chaperonin, heat shock protein 33	443.582	0.00396219	-0.505879	-1.03562
	SPV_2016		tRNA dihydrouridine synthase B	442.831	0.251991	-0.531917	-1.22606
n/a	SPV_2019		Two-component system sensor histidine kinase	85.5397	0.356412	1.09611	1.19875	CtsR?	Potentially same operon as ctsR-clpC
	SPV_2020		Two-component system response regulator	167.157	0.0883763	0.946162	1.05935	CtsR?	Potentially same operon as ctsR-clpC
	SPV_2021		Hypothetical protein	220.285	0.292188	1.07534	1.04149	CtsR?	Potentially same operon as ctsR-clpC	Not annotated in TIGR4	Not annotated in R6
2003846 (-)	SPV_2022	clpC	ATP-dependent Clp protease ATP-binding subunit ClpC	256.508	-0.0794267	0.983528	0.906698	CtsR
	SPV_2023	ctsR	Transcriptional regulator CtsR	161.728	-0.20166	1.29451	1.16312	CtsR
2006885 (-)γ	SPV_2024	thiZ	Thiamin ABC transporter ThiZ, ATPase component	127.97	0.568365	0.982085	-1.20743	ComX, TPP riboswitch	Secondary	Late	Late
	SPV_2025	thiY	Thiamin ABC transporter ThiY, substrate-binding component	134.482	0.825307	0.938207	-1.1451	ComX, TPP riboswitch	Secondary	Late
	SPV_2026	thiX	Thiamin ABC transporter ThiX, transmembrane component	88.1731	0.830312	1.23087	-1.08967	ComX, TPP riboswitch	Secondary	Late
	SPV_2027		Cytoplasmic thiamin-binding component of thiamin ABC transporter	88.6671	0.966549	1.15082	-0.735489	ComX, TPP riboswitch	Secondary	Late
2008356 (-)	SPV_2028	cbpD	Choline-binding protein D	6.35032	9.90064	10.0158	3.80468	ComX		Late	Late
	SPV_2454	srf-29	ncRNA of unknown function	2.57772	9.31198	8.75057	3.02276	ComX		Not annotated in TIGR4	Not annotated in R6
2015211 (-)	SPV_2033	hpf	Ribosome hibernation promotion factor, long form	623.582	0.874636	1.40675	-0.337755	ComX	Secondary	Late	Late
	SPV_2034	comFC	Phosphoribosyltransferase domain protein, ComF operon protein C	2.87292	8.62658	8.47664	2.68172	ComX		Late	Late
	SPV_2035	comFA	DNA transporter ATPase, ComF operon protein A	3.43653	9.04893	8.07863	2.93328	ComX		Late	Late
2043461 (-)	SPV_2061	tRNA-Asn-2	tRNA-Asn-GUU	181.373	5.11054	0.81499	0.442805	ComE	Secondary
	SPV_2062	tRNA-Glu-5	tRNA-Glu-UUC	63.2575	5.84475	1.94713	1.47709	ComE	Secondary
	SPV_2063	comE	Two-component system response regulator ComE	38.2714	8.34683	4.01309	3.51674	ComE		Early	Early
	SPV_2064	comD	Two-component system sensor histidine kinase ComD	26.7172	8.35841	4.2996	3.77821	ComE		Early	Early
	SPV_2065	comC1	Competence-stimulating peptide precursor ComC	35.6629	8.82993	5.07475	4.6498	ComE		Early	Early
2044340 (+)	SPV_2068	htrA	Serine protease, DegP/HtrA	49.2317	1.54091	7.0238	1.48736	CiaR		Delayed	Delayed
	SPV_2069	parB	Chromosome partitioning protein ParB	56.9801	0.892789	6.47101	1.37729	CiaR	Secondary	Delayed	Delayed

## Sheet: Table S6 - Gene classification
locus_tag	Regulon	GO	KEGG
SPV_0001	.	GO:0003677,GO:0003688,GO:0005524,GO:0006270,GO:0006275,GO:0043565	.
SPV_0002	.	GO:0003677,GO:0003887,GO:0006260,GO:0008408,GO:0009360	KEGG:00230,KEGG:00240
SPV_0003	.	.	.
SPV_0004	RpoD	GO:0005525	KEGG:00970
SPV_0005	.	GO:0004045	.
SPV_0006	.	GO:0003676,GO:0003684,GO:0005524,GO:0006281	.
SPV_0007	.	GO:0003723	.
SPV_0008	.	GO:0007049	.
SPV_0009	.	.	.
SPV_0010	.	.	.
SPV_0011	.	GO:0000166,GO:0005524,GO:0005737,GO:0008033,GO:0016879	.
SPV_0012	.	GO:0004422,GO:0005737,GO:0006166,GO:0009116	KEGG:00230,KEGG:00983
SPV_0013	.	GO:0004222,GO:0005524,GO:0006508,GO:0008270,GO:0016020,GO:0016021	.
SPV_0014	.	GO:0003677,GO:0003700,GO:0006352,GO:0006355,GO:0016987	.
SPV_0015	RpoD	.	.
SPV_0017	.	.	.
SPV_0020	.	.	.
SPV_2070	.	.	.
SPV_2073	.	.	.
SPV_2076	.	.	.
SPV_0023	.	.	.
SPV_0024	RpoD	GO:0004019,GO:0005525,GO:0006164	KEGG:00230,KEGG:00250
SPV_2078	RpoD	.	.
SPV_0025	.	GO:0002100,GO:0003824,GO:0008251,GO:0008270,GO:0016787	.
SPV_0026	RpoD	.	.
SPV_0027	.	.	.
SPV_0028	.	.	.
SPV_0029	.	GO:0003684,GO:0005524,GO:0006281	.
SPV_0030	.	GO:0004089,GO:0008270	KEGG:00910
SPV_2079	.	.	.
SPV_0033	RpoD	GO:0000287,GO:0004749,GO:0009156,GO:0009165,GO:0044249	KEGG:00030,KEGG:00230
SPV_0034	.	.	.
SPV_2081	.	.	.
SPV_2082	.	.	.
SPV_0038	.	GO:0003676,GO:0003677,GO:0003824,GO:0003887,GO:0006139,GO:0006260,GO:0006261,GO:0008408	KEGG:00230,KEGG:00240
SPV_0039	.	GO:0048037	.
SPV_0040	RpoD	GO:0016021	.
SPV_0041	RpoD	GO:0003824,GO:0009058,GO:0030170	.
SPV_0042	RpoD	GO:0006281,GO:0006310	.
SPV_0043	RpoD	GO:0003824,GO:0006633,GO:0016747	.
SPV_0044	RpoD	GO:0006633	.
SPV_0045	RpoD	.	.
SPV_0046	.	GO:0042742	.
SPV_0047	.	.	.
SPV_2084	.	.	.
SPV_2085	.	.	.
SPV_0048	.	.	.
SPV_2086	.	.	.
SPV_0049	.	GO:0005524,GO:0006508,GO:0006810,GO:0008233,GO:0008234,GO:0016020,GO:0016021,GO:0016887,GO:0022885,GO:0042626,GO:0043213,GO:0055085	.
SPV_0050	.	GO:0005215,GO:0006810	.
SPV_0051	PurR	GO:0004639,GO:0006164	KEGG:00230
SPV_0052	PurR	.	KEGG:00230
SPV_0053	PurR	GO:0004044,GO:0009113,GO:0009116	KEGG:00230,KEGG:00250
SPV_0054	PurR	GO:0004641,GO:0005737,GO:0006189	KEGG:00230
SPV_0055	PurR	GO:0004644,GO:0006189,GO:0009058,GO:0016742	KEGG:00230,KEGG:00670,KEGG:00970
SPV_0056	PurR	.	.
SPV_0057	PurR	GO:0003824,GO:0003937,GO:0004643,GO:0006164	KEGG:00230,KEGG:00670
SPV_0058	PurR	GO:0003824,GO:0004637,GO:0005524,GO:0009113	KEGG:00230
SPV_0059	PurR	GO:0006189	KEGG:00230
SPV_0060	PurR	GO:0003824,GO:0004638,GO:0005524,GO:0006189	.
SPV_0061	PurR	.	.
SPV_0062	PurR	GO:0003824,GO:0004018,GO:0009152	KEGG:00230,KEGG:00250
SPV_0063	CcpA	GO:0004553,GO:0005975,GO:0016020	KEGG:00511,KEGG:00513,KEGG:00520,KEGG:00531,KEGG:00603,KEGG:00604
SPV_0064	CcpA,CpsR	GO:0003677,GO:0003700,GO:0006355	.
SPV_0065	CcpA,CpsR,RpoD	GO:0004553,GO:0004565,GO:0005975	KEGG:00052,KEGG:00511,KEGG:00531,KEGG:00600,KEGG:00604
SPV_0066	CcpA,CpsR,RpoD	GO:0005737,GO:0008982,GO:0009401	.
SPV_0067	CcpA,CpsR,RpoD	GO:0009401,GO:0016021	.
SPV_0068	CcpA,CpsR,RpoD	GO:0009401,GO:0016021	.
SPV_0069	CcpA,CpsR,RpoD	GO:0009401,GO:0016021	.
SPV_0070	CcpA,CpsR,RpoD	GO:0097367,GO:1901135	.
SPV_0071	CcpA,CpsR,RpoD	GO:0003824,GO:0005975,GO:0016853,GO:0019318,GO:0030246	KEGG:00010,KEGG:00052
SPV_2087	.	.	.
SPV_0072	RpoD	GO:0004462,GO:0046872	KEGG:00620
SPV_0073	RpoD	GO:0003677,GO:0006355,GO:0046872	.
SPV_2088	.	.	.
SPV_2089	.	.	.
SPV_2090	.	.	.
SPV_0074	RpoD	GO:0003824,GO:0009116	.
SPV_2091	.	.	.
SPV_0076	.	GO:0006812,GO:0008324,GO:0055085	.
SPV_0077	.	GO:0006813,GO:0008324	.
SPV_2092	RpoD	.	.
SPV_0080	.	GO:0016020	.
SPV_0081	.	GO:0000160,GO:0003677,GO:0006355	.
SPV_0082	.	GO:0000155,GO:0004871,GO:0007165,GO:0016021,GO:0016310,GO:0016772	.
SPV_0083	RpoD	GO:0003723,GO:0003735,GO:0005622,GO:0006412,GO:0015935,GO:0019843	.
SPV_2093	.	.	.
SPV_2094	.	.	.
SPV_0086	.	.	.
SPV_0087	.	.	.
SPV_0088	CcpA	GO:0006810,GO:0016020	.
SPV_0089	CcpA	GO:0006810,GO:0016020	.
SPV_0090	CcpA	.	.
SPV_0091	CodY	.	.
SPV_0092	.	.	.
SPV_0093	PtvR,RpoD	.	.
SPV_0094	PtvR,RpoD	.	.
SPV_0095	PtvR,RpoD	.	.
SPV_0096	PtvR,RpoD	.	.
SPV_0097	RpoD	GO:0016021,GO:0055085	.
SPV_0098	.	.	.
SPV_0099	.	.	.
SPV_2095	RpoD	.	.
SPV_0101	RpoD	.	.
SPV_0102	RpoD	GO:0003941,GO:0006094	KEGG:00260,KEGG:00270
SPV_0103	RpoD	GO:0003941,GO:0006094,GO:0051539	KEGG:00260,KEGG:00270
SPV_0104	.	.	.
SPV_2096	.	.	.
SPV_0106	RpoD	.	.
SPV_0107	RpoD	.	.
SPV_0108	RpoD	GO:0005524,GO:0016887	.
SPV_0109	ArgR	GO:0004970,GO:0016020	.
SPV_0110	ArgR	GO:0004055,GO:0005524,GO:0006526	KEGG:00220,KEGG:00250
SPV_0111	ArgR	GO:0003824,GO:0004056,GO:0042450	KEGG:00220,KEGG:00250
SPV_0112	.	GO:0003677,GO:0043565	.
SPV_0113	.	.	.
SPV_0114	.	.	.
SPV_0115	.	GO:0009306,GO:0016020	.
SPV_0116	.	.	.
SPV_2099	.	.	.
SPV_0117	.	.	.
SPV_2100	.	.	.
SPV_0118	.	.	.
SPV_2101	.	.	.
SPV_0119	.	.	.
SPV_0120	.	.	.
SPV_0121	.	.	.
SPV_2102	.	.	.
SPV_0122	.	.	.
SPV_0123	RpoD	.	.
SPV_0124	RpoD	.	.
SPV_2103	RpoD	.	.
SPV_2104	RpoD	.	.
SPV_2106	.	.	.
SPV_0126	RpoD	.	.
SPV_0127	RpoD	GO:0008033,GO:0016740,GO:0016783	.
SPV_2107	RpoD	.	.
SPV_0128	RpoD	GO:0016787	.
SPV_0129	RpoD	GO:0002098,GO:0008033,GO:0016491,GO:0050660,GO:0055114	.
SPV_0130	.	GO:0003723,GO:0004521,GO:0004534,GO:0006396,GO:0008270,GO:0046872,GO:0090501	.
SPV_0131	RpoD	.	.
SPV_2108	.	.	.
SPV_2109	.	.	.
SPV_0132	.	GO:0005186	.
SPV_0133	.	.	.
SPV_0134	RpoD	GO:0002949	KEGG:00564
SPV_0135	.	GO:0006474,GO:0008080,GO:0016407	.
SPV_0136	.	GO:0002949,GO:0004222	KEGG:00564
SPV_2110	.	.	.
SPV_2113	.	.	.
SPV_2115	.	.	.
SPV_2116	.	.	.
SPV_0138	.	.	.
SPV_0139	.	.	.
SPV_0140	.	GO:0005524,GO:0006810,GO:0016021,GO:0016887,GO:0042626,GO:0055085	.
SPV_2117	.	.	.
SPV_0141	.	.	.
SPV_0142	.	.	.
SPV_0143	.	GO:0000271,GO:0003979,GO:0016616,GO:0051287,GO:0055114	KEGG:00040,KEGG:00053,KEGG:00520
SPV_2119	.	.	.
SPV_0144	RpoD	GO:0003677,GO:0043565	.
SPV_2120	RpoD	.	.
SPV_0145	RpoD	.	.
SPV_0146	RpoD	GO:0016020	.
SPV_0147	RpoD	GO:0016020	.
SPV_0148	RpoD	GO:0016021,GO:0055085	.
SPV_0149	.	.	.
SPV_0150	CmbR	.	.
SPV_0151	MtaR	.	.
SPV_0152	.	GO:0008152,GO:0016787	.
SPV_0153	RpoD	GO:0005524,GO:0016887	.
SPV_0154	RpoD	GO:0006810,GO:0016020	.
SPV_0155	RpoD	.	.
SPV_0156	RpoD	.	.
SPV_0157	RpoD	GO:0000155,GO:0000160,GO:0016021	.
SPV_0158	RpoD	GO:0000160,GO:0003677,GO:0003700,GO:0006355,GO:0043565	.
SPV_0159	RpoD	.	.
SPV_0160	RpoD	.	.
SPV_0161	CodY	GO:0005215,GO:0006810,GO:0016020	.
SPV_0162	RpoD	.	.
SPV_0163	RpoD	GO:0003677	.
SPV_0165	.	GO:0005524,GO:0006298,GO:0030983	.
SPV_0166	RpoD	GO:0000906,GO:0009231,GO:0009349	KEGG:00740
SPV_0167	RpoD	GO:0003935,GO:0008686,GO:0009231	KEGG:00740
SPV_0168	RpoD	GO:0016491,GO:0055114	KEGG:00190,KEGG:00195,KEGG:00740
SPV_0169	RpoD	GO:0003824,GO:0008270,GO:0008703,GO:0008835,GO:0009231,GO:0016787,GO:0050661,GO:0055114	KEGG:00040,KEGG:00053,KEGG:00740
SPV_0170	.	GO:0003677,GO:0003678,GO:0005524,GO:0006281,GO:0006310,GO:0009378,GO:0009379	.
SPV_0171	.	GO:0003824,GO:0006281,GO:0006284,GO:0008725	.
SPV_0172	.	GO:0016020	.
SPV_0173	.	.	.
SPV_0174	RpoD	.	.
SPV_0175	RpoD	GO:0016020,GO:0030001,GO:0046873,GO:0055085	.
SPV_0176	.	GO:0005524,GO:0006289,GO:0009380,GO:0009381,GO:0016887	.
SPV_0177	.	GO:0016787	.
SPV_0178	RpoD	.	.
SPV_0179	.	.	.
SPV_0180	RpoD	.	.
SPV_0181	RpoD	GO:0003676,GO:0006139,GO:0006364	.
SPV_0182	RpoD	.	.
SPV_0183	.	GO:0004326,GO:0005524,GO:0009058,GO:0009396,GO:0016874	KEGG:00790
SPV_0184	RpoD	.	.
SPV_0185	RpoD	GO:0003824,GO:0008808,GO:0016780,GO:0032049	.
SPV_2121	.	.	.
SPV_0186	RpoD	.	.
SPV_0187	NrdR,RpoD	GO:0006260,GO:0008998,GO:0016491,GO:0055114	KEGG:00230,KEGG:00240
SPV_0188	NrdR,RpoD	.	.
SPV_0189	NrdR,RpoD	GO:0008080	.
SPV_0190	NrdR,RpoD	GO:0005737,GO:0043365,GO:0051539,GO:0055114	.
SPV_0191	NrdR,RpoD	GO:0005524,GO:0008152,GO:0016301	.
SPV_0192	RpoD	GO:0003723,GO:0003735,GO:0005622,GO:0005840,GO:0006412	.
SPV_0193	RpoD	GO:0003735,GO:0005622,GO:0005840,GO:0006412	.
SPV_0194	RpoD	GO:0003735,GO:0005840,GO:0006412	.
SPV_0195	RpoD	GO:0003735,GO:0005622,GO:0005840,GO:0006412	.
SPV_0196	RpoD	GO:0003723,GO:0003735,GO:0005622,GO:0005840,GO:0006412,GO:0015934,GO:0016740	.
SPV_0197	RpoD	GO:0003723,GO:0003735,GO:0005840,GO:0006412,GO:0015935	.
SPV_0198	RpoD	GO:0003735,GO:0005622,GO:0005840,GO:0006412,GO:0015934	.
SPV_0199	RpoD	GO:0003676,GO:0003723,GO:0003735,GO:0005840,GO:0006412,GO:0015935	.
SPV_0200	RpoD	GO:0003735,GO:0005622,GO:0005840,GO:0006412,GO:0019843	.
SPV_0201	RpoD	GO:0003735,GO:0005622,GO:0005840,GO:0006412	.
SPV_0202	RpoD	GO:0003735,GO:0005622,GO:0005840,GO:0006412	.
SPV_0203	RpoD	GO:0003735,GO:0005840,GO:0006412,GO:0015934	.
SPV_0204	RpoD	GO:0003735,GO:0005622,GO:0005840,GO:0006412	.
SPV_0205	RpoD	GO:0003735,GO:0005622,GO:0005840,GO:0006412	.
SPV_0206	RpoD	GO:0003735,GO:0005622,GO:0005840,GO:0006412	.
SPV_0207	RpoD	GO:0003735,GO:0005840,GO:0006412	.
SPV_0208	RpoD	GO:0003735,GO:0005622,GO:0005840,GO:0006412,GO:0019843	.
SPV_0209	RpoD	GO:0003735,GO:0005622,GO:0005840,GO:0006412	.
SPV_0210	RpoD	GO:0003723,GO:0003735,GO:0005840,GO:0006412,GO:0015935	.
SPV_0211	RpoD	GO:0003735,GO:0006412,GO:0015934	.
SPV_0212	RpoD	GO:0003735,GO:0005622,GO:0005840,GO:0006412,GO:0015934	.
SPV_0213	RpoD	GO:0015031,GO:0016020	.
SPV_0214	.	GO:0004017,GO:0005524,GO:0006139,GO:0016776,GO:0019205	KEGG:00230,KEGG:00730
SPV_0215	RpoD	GO:0003723,GO:0003743,GO:0006413	.
SPV_2122	RpoD	GO:0003735,GO:0005622,GO:0005840,GO:0006412	.
SPV_0216	RpoD	GO:0003676,GO:0003723,GO:0003735,GO:0005622,GO:0005840,GO:0006412	.
SPV_0217	RpoD	GO:0003735,GO:0005622,GO:0005840,GO:0006412	.
SPV_0218	RpoD	GO:0003677,GO:0003899,GO:0006351,GO:0046983	KEGG:00230,KEGG:00240
SPV_0219	RpoD	GO:0003735,GO:0005622,GO:0005840,GO:0006412	.
SPV_0220	CcpA	.	.
SPV_0221	CcpA	.	.
SPV_2125	.	.	.
SPV_0222	.	.	.
SPV_2126	.	.	.
SPV_0225	.	GO:0005215,GO:0005524,GO:0006810,GO:0016820,GO:0016887,GO:0043190	.
SPV_2127	.	.	.
SPV_0228	DeoR	GO:0003677,GO:0003700,GO:0006355,GO:0043565	.
SPV_0229	DeoR	GO:0003824,GO:0016491,GO:0051536,GO:0051539,GO:0055114	.
SPV_0230	DeoR	GO:0003700,GO:0005622,GO:0006355	.
SPV_0231	DeoR	GO:0030246	.
SPV_0232	.	GO:0009401	.
SPV_0233	.	GO:0008982,GO:0009401	.
SPV_0234	.	GO:0008982,GO:0009401,GO:0016020,GO:0016021	.
SPV_0235	DeoR	GO:0003824,GO:0005737,GO:0005975,GO:0008152,GO:0008861	KEGG:00620,KEGG:00640,KEGG:00650
SPV_0236	DeoR	GO:0003824,GO:0005975	KEGG:00030
SPV_0237	DeoR	GO:0016491,GO:0046872,GO:0055114	.
SPV_0238	RpoD	GO:0000166,GO:0002161,GO:0004812,GO:0004823,GO:0005524,GO:0006418,GO:0006429	KEGG:00970
SPV_0239	.	GO:0008080	.
SPV_0240	.	GO:0008080	.
SPV_2129	.	.	.
SPV_2130	.	.	.
SPV_2131	RpoD	.	.
SPV_2132	.	.	.
SPV_0241	RpoD	GO:0003677,GO:0005524,GO:0006281,GO:0006310,GO:0009378	.
SPV_0242	.	.	.
SPV_2133	.	.	.
SPV_0243	.	GO:0016765	.
SPV_0244	.	GO:0016020,GO:0016772	KEGG:00564,KEGG:04070
SPV_0245	.	GO:0004222,GO:0006508,GO:0016021	.
SPV_0246	.	GO:0000166,GO:0002161,GO:0004812,GO:0004827,GO:0005524,GO:0005737,GO:0006418,GO:0006433	KEGG:00970
SPV_0247	.	GO:0004553,GO:0005975	.
SPV_0248	NagR,RpoD	GO:0004360,GO:0097367,GO:1901135,GO:1901137	KEGG:00250,KEGG:00520
SPV_0249	.	GO:0016705,GO:0055114	.
SPV_0250	CcpA,MalR	GO:0003824,GO:0004553,GO:0005975,GO:0016020,GO:0030246	.
SPV_0251	RpoD	GO:0003735,GO:0005622,GO:0005840,GO:0006412,GO:0015935	.
SPV_0252	RpoD	GO:0003723,GO:0003735,GO:0006412,GO:0015935	.
SPV_0253	.	GO:0003746,GO:0003924,GO:0005525,GO:0005622,GO:0006414	.
SPV_0254	.	GO:0003676,GO:0003677,GO:0003824,GO:0003887,GO:0005737,GO:0006260,GO:0008408	KEGG:00230,KEGG:00240
SPV_0255	RpoD	GO:0000986,GO:0005509,GO:0015643,GO:0044010	.
SPV_0256	.	.	.
SPV_0257	.	.	.
SPV_0258	.	GO:0004177,GO:0006508	.
SPV_0259	.	GO:0016021	.
SPV_0260	RpoD	GO:0001522,GO:0003723,GO:0009451,GO:0009982,GO:0016866	.
SPV_0261	RpoD	GO:0004197,GO:0006508	.
SPV_0262	CcpA	GO:0009401,GO:0016021	.
SPV_0263	CcpA	GO:0009401,GO:0016021	.
SPV_0264	CcpA	GO:0005737,GO:0008982,GO:0009401,GO:0016021	.
SPV_0265	CcpA,Rex	GO:0008270,GO:0016491,GO:0055114	.
SPV_2134	.	.	.
SPV_0266	.	GO:0016787	.
SPV_0267	RpoD	GO:0005215,GO:0006810,GO:0016020,GO:0055085	.
SPV_0268	.	GO:0016020	.
SPV_0269	.	GO:0004156,GO:0009396,GO:0042558,GO:0044237	KEGG:00790
SPV_0270	.	GO:0004326,GO:0005524,GO:0009058,GO:0009396,GO:0016874	KEGG:00790
SPV_0271	.	GO:0003934,GO:0005737,GO:0046654	KEGG:00790
SPV_0272	.	GO:0003848,GO:0004150,GO:0006760,GO:0009396	KEGG:00790
SPV_0273	.	.	.
SPV_0274	RpoD	GO:0003735,GO:0005840,GO:0006412	.
SPV_0275	RpoD	GO:0003735,GO:0005840,GO:0006412	.
SPV_2135	.	.	.
SPV_0276	.	.	.
SPV_0277	CcpA,CelR	GO:0004553,GO:0005975	.
SPV_0278	CcpA,CelR	.	.
SPV_0279	CcpA,CelR,RpoD	GO:0008982,GO:0009401	.
SPV_0280	CcpA,CelR,RpoD	GO:0005215,GO:0006355,GO:0006810,GO:0008982,GO:0009401	.
SPV_0281	CcpA,CelR,RpoD	GO:0009401	.
SPV_0282	CcpA,CelR,RpoD	.	.
SPV_0283	CcpA,CelR,RpoD	GO:0008982,GO:0009401,GO:0016020,GO:0016021	.
SPV_0284	RpoD	.	.
SPV_2137	.	.	.
SPV_2139	.	.	.
SPV_0285	.	GO:0004553,GO:0005975	.
SPV_0286	.	GO:0004602,GO:0006979,GO:0055114	.
SPV_0287	CcpA,RegR	GO:0003824,GO:0005576,GO:0005975,GO:0016829,GO:0030246	.
SPV_0288	CcpA,RegR	.	.
SPV_0289	CcpA,RegR,RpoD	GO:0003824,GO:0008152,GO:0016829	KEGG:00030
SPV_0290	CcpA,RegR,RpoD	.	.
SPV_0291	CcpA,RegR,RpoD	GO:0005975,GO:0016853	KEGG:00052
SPV_0292	CcpA,RegR,RpoD	GO:0016491	.
SPV_0293	CcpA,RegR	GO:0009401,GO:0016021	.
SPV_0294	CcpA,RegR	GO:0003824	.
SPV_0295	CcpA,RegR	GO:0005737,GO:0008982,GO:0009401	.
SPV_0296	CcpA,RegR	GO:0009401,GO:0016021	.
SPV_0297	CcpA,RegR	GO:0009401,GO:0016021	.
SPV_0298	CcpA,RegR	.	.
SPV_2141	CcpA,RegR	GO:0016829	.
SPV_0301	.	GO:0003677,GO:0006355	.
SPV_2142	.	.	.
SPV_0302	.	.	.
SPV_0303	RpoD	GO:0003677,GO:0043565	.
SPV_0304	RpoD	GO:0008168	KEGG:00670
SPV_0305	.	GO:0007049,GO:0016021,GO:0051301	.
SPV_0306	.	GO:0008658	.
SPV_0307	.	GO:0008963,GO:0016020,GO:0016021	KEGG:00550
SPV_0308	CtsR,RpoD	GO:0005524	.
SPV_0309	RpoD	GO:0003824,GO:0005506,GO:0009372,GO:0043768,GO:0046872	KEGG:00270
SPV_0310	.	.	.
SPV_0311	MalR	GO:0003824,GO:0005975	.
SPV_0313	MalR	.	.
SPV_2143	RpoD	.	.
SPV_0315	RpoD	GO:0006260	.
SPV_0316	RpoD	GO:0004725,GO:0030145	.
SPV_0317	RpoD	GO:0009103,GO:0015542,GO:0015774,GO:0016020,GO:0016021	.
SPV_0318	RpoD	GO:0045226	.
SPV_0319	RpoD	.	.
SPV_0320	RpoD	.	.
SPV_0321	RpoD	.	.
SPV_0322	RpoD	.	.
SPV_0323	RpoD	.	.
SPV_0324	RpoD	.	.
SPV_0325	RpoD	GO:0016020	.
SPV_0326	RpoD	GO:0000271,GO:0003979,GO:0016616,GO:0051287,GO:0055114	KEGG:00040,KEGG:00053,KEGG:00520
SPV_0327	RpoD	GO:0008767	KEGG:00052,KEGG:00520
SPV_0328	RpoD	GO:0008879,GO:0009058,GO:0016779,GO:0045226	KEGG:00521,KEGG:00523,KEGG:00525
SPV_0329	RpoD	GO:0008830	.
SPV_0330	RpoD	GO:0008460,GO:0009225	KEGG:00521,KEGG:00523,KEGG:00525
SPV_0331	.	.	.
SPV_2144	.	.	.
SPV_2146	.	.	.
SPV_0334	CodY,RpoD	GO:0043190,GO:0055085	.
SPV_0335	.	GO:0016020,GO:0030246,GO:0033926	.
SPV_0336	RpoD	GO:0008658	.
SPV_0337	RpoD	GO:0005737,GO:0006281,GO:0006310	.
SPV_0338	RpoD	.	.
SPV_0339	RpoD	.	.
SPV_0340	.	.	.
SPV_0341	.	GO:0003676,GO:0003723,GO:0008168,GO:0032259	KEGG:00564
SPV_0342	.	GO:0016021,GO:0051301	.
SPV_0343	.	GO:0004616,GO:0006098,GO:0016491,GO:0055114	KEGG:00030,KEGG:00480
SPV_0344	.	GO:0000160,GO:0003677,GO:0006355	.
SPV_0345	.	.	.
SPV_0346	.	GO:0004496,GO:0005524,GO:0005737,GO:0008299	KEGG:00900
SPV_0347	.	GO:0004163,GO:0005524,GO:0005829,GO:0008299,GO:0016831,GO:0019287	KEGG:00900
SPV_0348	.	GO:0005524	KEGG:00900
SPV_0349	.	GO:0003824,GO:0004452,GO:0005737,GO:0008299,GO:0010181,GO:0016491	KEGG:00900
SPV_0350	.	GO:0016021	.
SPV_0351	.	GO:0000155,GO:0000160,GO:0004673,GO:0016021,GO:0046983	.
SPV_0352	.	GO:0000160,GO:0003677,GO:0006355	.
SPV_2148	.	.	.
SPV_0355	RpoD	.	.
SPV_0356	RpoD	.	.
SPV_0357	RpoD	.	.
SPV_0358	.	.	.
SPV_2155	.	.	.
SPV_0360	CcpA,MtlR	GO:0008982,GO:0009401,GO:0016020,GO:0016021	KEGG:00051,KEGG:00710
SPV_0361	CcpA,MtlR	GO:0005215,GO:0006810	.
SPV_0362	CcpA,MtlR	GO:0005215,GO:0006810	.
SPV_0363	CcpA,MtlR	GO:0003824,GO:0008152,GO:0008926,GO:0016491,GO:0019594,GO:0050662,GO:0055114	KEGG:00051
SPV_0364	CcpA,MtlR	.	.
SPV_0365	CcpA	GO:0006457,GO:0015031	.
SPV_0366	.	GO:0003677,GO:0032508,GO:0043141	.
SPV_0367	RpoD	GO:0006508,GO:0008236,GO:0016020,GO:0016021	.
SPV_0368	RpoD	GO:0003676,GO:0004523,GO:0005737,GO:0016070	.
SPV_0369	RpoD	.	.
SPV_0370	RpoD	GO:0009403,GO:0016020	.
SPV_0371	.	GO:0004519,GO:0005524,GO:0006298,GO:0016887,GO:0030983,GO:0045910	.
SPV_0372	RpoD	GO:0006814,GO:0015655,GO:0016020,GO:0032328	.
SPV_0373	.	GO:0051920,GO:0055114	KEGG:00480
SPV_0374	CcpA	GO:0016021,GO:0055085	.
SPV_0375	RpoD	GO:0000166,GO:0004812,GO:0004828,GO:0005524,GO:0005737,GO:0006418,GO:0006434	KEGG:00970
SPV_0376	RpoD	.	.
SPV_0377	RpoD	GO:0004072,GO:0008652,GO:0009089	KEGG:00260,KEGG:00261,KEGG:00270,KEGG:00300
SPV_0378	FabT	GO:0003824,GO:0008152	.
SPV_0379	FabT	GO:0003700,GO:0006355	.
SPV_0380	FabT	GO:0003824,GO:0004315,GO:0006633,GO:0008152	KEGG:00061
SPV_0381	FabT	GO:0006633	.
SPV_0382	FabT	GO:0003824,GO:0018580,GO:0055114	KEGG:00910
SPV_0383	FabT	GO:0003824,GO:0004314,GO:0008152	KEGG:00061
SPV_0384	FabT	GO:0004316,GO:0006633,GO:0016491,GO:0051287,GO:0055114	KEGG:00040,KEGG:00061,KEGG:00780
SPV_0385	FabT,RpoD	GO:0003824,GO:0006633,GO:0008152,GO:0016747	.
SPV_0386	FabT,RpoD	GO:0003989,GO:0006633,GO:0009317	.
SPV_0387	FabT,RpoD	GO:0005737,GO:0006633,GO:0016836	KEGG:00061,KEGG:00780
SPV_0388	FabT,RpoD	GO:0003824,GO:0005524,GO:0016874	.
SPV_0389	FabT,RpoD	GO:0003989,GO:0006633,GO:0009317	KEGG:00061,KEGG:00254,KEGG:00620,KEGG:00640,KEGG:00720
SPV_0390	FabT,RpoD	GO:0003989,GO:0006633,GO:0009317	KEGG:00061,KEGG:00254,KEGG:00620,KEGG:00640,KEGG:00720
SPV_0391	.	.	.
SPV_2157	.	.	.
SPV_2158	.	.	.
SPV_0393	.	GO:0003723,GO:0006353,GO:0006355	.
SPV_0394	.	.	.
SPV_0395	.	GO:0003746,GO:0005737,GO:0006414,GO:0043043	.
SPV_0396	.	GO:0016874,GO:0016884	.
SPV_0397	.	GO:0006412,GO:0030956,GO:0050567	KEGG:00970
SPV_0398	.	GO:0006450	.
SPV_0399	RpoD	GO:0003924,GO:0005525,GO:0005737,GO:0006415	.
SPV_0400	.	GO:0016757	.
SPV_0401	.	GO:0003735,GO:0005622,GO:0005840,GO:0006412	.
SPV_0402	RpoD	.	.
SPV_0403	.	GO:0004371,GO:0006071	.
SPV_0404	CodY,RpoD	GO:0000287,GO:0003824,GO:0003984,GO:0009082,GO:0030976,GO:0050660	KEGG:00290,KEGG:00650,KEGG:00660,KEGG:00770
SPV_0405	CodY,RpoD	GO:0003984,GO:0009082	KEGG:00290,KEGG:00650,KEGG:00660,KEGG:00770
SPV_0406	CodY,RpoD	GO:0004455,GO:0009082,GO:0016491,GO:0050661,GO:0055114	KEGG:00290,KEGG:00770
SPV_2159	CodY,RpoD	.	.
SPV_0408	CodY,RpoD	.	.
SPV_0409	RpoD	GO:0004794,GO:0006520,GO:0030170	KEGG:00260,KEGG:00290
SPV_0410	RpoD	.	.
SPV_0411	RpoD	GO:0003333,GO:0005524,GO:0015424,GO:0016887	.
SPV_0412	RpoD	GO:0005215,GO:0006810,GO:0016020,GO:0016021	.
SPV_0414	CcpA	.	.
SPV_0413	.	.	.
SPV_2160	.	.	.
SPV_0417	.	GO:0016020,GO:0016311,GO:0050380	KEGG:00550
SPV_0418	.	.	.
SPV_0419	.	GO:0003684,GO:0003887,GO:0006281	KEGG:00230,KEGG:00240
SPV_2163	.	.	.
SPV_0420	CcpA,RpoD	GO:0003824,GO:0005737,GO:0005975,GO:0008152,GO:0008861	KEGG:00620,KEGG:00640,KEGG:00650
SPV_2164	.	.	.
SPV_0422	.	.	.
SPV_2165	.	.	.
SPV_2166	.	.	.
SPV_0423	CcpA,XylR	.	.
SPV_0424	CcpA,XylR	GO:0008982,GO:0009401,GO:0016020,GO:0016021	.
SPV_0425	CcpA,XylR	.	.
SPV_0426	CcpA,XylR	GO:0009401	.
SPV_0427	CcpA,XylR	GO:0004553,GO:0005975,GO:0019512,GO:0033920	KEGG:00052
SPV_0428	CcpA,XylR	GO:0008982,GO:0009401,GO:0016020	.
SPV_0429	.	GO:0006812,GO:0008324,GO:0016021,GO:0022820,GO:0055085,GO:0071805	.
SPV_0430	.	GO:0005886,GO:0006813,GO:0008324,GO:0015079	.
SPV_0431	MtaR	.	.
SPV_0432	.	GO:0016020	.
SPV_0433	.	.	.
SPV_0434	.	GO:0005524,GO:0016820,GO:0016887	.
SPV_0435	.	.	.
SPV_0436	.	GO:0001510,GO:0003723,GO:0006396,GO:0008168,GO:0008173	KEGG:00260
SPV_0437	.	GO:0005215,GO:0005886,GO:0032217,GO:0032218	.
SPV_0438	.	.	.
SPV_0439	.	.	.
SPV_0440	.	GO:0008080	.
SPV_0441	RpoD	GO:0006351,GO:0006355	.
SPV_0442	RpoD	GO:0003883,GO:0006221	KEGG:00240
SPV_0443	.	GO:0015321,GO:0016020,GO:0044341	.
SPV_0444	CcpA	GO:0005737,GO:0016020,GO:0033925	KEGG:00511
SPV_0445	.	GO:0004618,GO:0006096	KEGG:00010,KEGG:00710
SPV_0446	.	.	.
SPV_0447	RpoD	GO:0003677,GO:0006355	.
SPV_0448	RpoD	GO:0003824,GO:0004356,GO:0005737,GO:0006542,GO:0006807,GO:0009399	KEGG:00220,KEGG:00250,KEGG:00630,KEGG:00910
SPV_2168	.	.	.
SPV_0449	RpoD	.	.
SPV_0453	.	GO:0003677,GO:0006304	.
SPV_0452	.	GO:0003677,GO:0006310,GO:0015074	.
SPV_2169	.	GO:0003677,GO:0006304	.
SPV_2170	.	GO:0003677,GO:0006304	.
SPV_0454	.	GO:0003677,GO:0006306,GO:0008170	.
SPV_0455	.	GO:0003677,GO:0003824,GO:0005524,GO:0006304,GO:0016787	.
SPV_0456	.	.	.
SPV_0457	.	.	.
SPV_0458	HrcA,RpoD	GO:0003677,GO:0006355	.
SPV_0459	HrcA,RpoD	GO:0000774,GO:0006457,GO:0042803,GO:0051087	.
SPV_0460	HrcA,RpoD	GO:0005524,GO:0006457,GO:0051082	.
SPV_2171	HrcA,RpoD	.	.
SPV_0461	HrcA,RpoD	GO:0005524,GO:0006457,GO:0009408,GO:0031072,GO:0051082	.
SPV_0462	RpoD	.	.
SPV_0463	RpoD	GO:0003824	.
SPV_0464	.	GO:0005524,GO:0016887	.
SPV_0465	.	GO:0016021	.
SPV_0466	.	.	.
SPV_0467	.	GO:0003677	.
SPV_0468	.	GO:0000160,GO:0003677	.
SPV_0469	.	.	.
SPV_0470	.	GO:0005186	.
SPV_0471	.	.	.
SPV_0472	.	.	.
SPV_2176	.	.	.
SPV_0473	.	GO:0016020	.
SPV_0474	.	.	.
SPV_0475	.	GO:0016020	.
SPV_0476	RpoD	.	.
SPV_0477	RpoD	GO:0006400,GO:0008176	.
SPV_0478	RpoD	GO:0042274	.
SPV_0479	RpoD	GO:0003676,GO:0003700,GO:0003723,GO:0006353,GO:0031554,GO:0031564	.
SPV_0480	RpoD	.	.
SPV_0481	RpoD	.	.
SPV_0482	RpoD	GO:0003743,GO:0003924,GO:0005525,GO:0005622,GO:0006413	.
SPV_0483	RpoD	GO:0006364	.
SPV_0484	.	.	.
SPV_0485	.	.	.
SPV_0486	.	.	.
SPV_2177	.	.	.
SPV_0487	RpoD	.	.
SPV_0488	RpoD	.	.
SPV_0489	.	.	.
SPV_0490	.	GO:0000166	.
SPV_0491	.	GO:0010181,GO:0048037	.
SPV_0492	.	GO:0008080	.
SPV_0493	.	.	.
SPV_0494	.	GO:0000166,GO:0002161,GO:0004812,GO:0004832,GO:0005524,GO:0005737,GO:0006418,GO:0006438	KEGG:00970
SPV_0495	RpoD	.	.
SPV_0496	RpoD	.	.
SPV_2178	.	.	.
SPV_2179	.	.	.
SPV_0500	RpoD	.	.
SPV_2185	CcpA,RpoD	.	.
SPV_0501	.	GO:0003723,GO:0006355	.
SPV_0502	.	GO:0005886,GO:0008982,GO:0009401,GO:0016020	.
SPV_0503	.	GO:0004553,GO:0005975	.
SPV_0504	.	GO:0000049,GO:0000166,GO:0004812,GO:0004826,GO:0005524,GO:0005737,GO:0006432,GO:0043039	KEGG:00970
SPV_0505	.	GO:0008080	.
SPV_0506	.	GO:0000049,GO:0000287,GO:0003723,GO:0004826,GO:0005524,GO:0005737,GO:0006432	KEGG:00970
SPV_0507	RpoD	.	.
SPV_0508	.	.	.
SPV_0509	.	GO:0003677,GO:0043565	.
SPV_0510	CmbR,MtaR	GO:0003871,GO:0008270,GO:0008652,GO:0009086	KEGG:00270,KEGG:00450
SPV_0511	CmbR,MtaR	GO:0004489,GO:0005829,GO:0006555,GO:0009086,GO:0055114	KEGG:00670,KEGG:00720
SPV_0512	.	GO:0000175,GO:0003676,GO:0003723,GO:0004654,GO:0006396,GO:0006402	KEGG:00230,KEGG:00240
SPV_0513	.	GO:0005737,GO:0006535,GO:0009001	KEGG:00270,KEGG:00920
SPV_0514	.	GO:0008080	.
SPV_0515	.	GO:0000166,GO:0004812,GO:0004817,GO:0005515,GO:0005524,GO:0005737,GO:0006418,GO:0006423	KEGG:00970
SPV_0516	.	GO:0004525,GO:0006396	.
SPV_0517	.	GO:0003677	.
SPV_2188	.	.	.
SPV_2189	.	.	.
SPV_0521	RpoD	GO:0016020	.
SPV_0522	RpoD	GO:0005524,GO:0016887	.
SPV_0523	RpoD	GO:0016020	.
SPV_0524	RpoD	GO:0000160,GO:0003677,GO:0006355	.
SPV_0525	RpoD	GO:0000155,GO:0004871,GO:0007165,GO:0016021	.
SPV_0526	CcpA,Rex	GO:0003824,GO:0004332,GO:0005975,GO:0006096,GO:0008270,GO:0016832,GO:0030388	KEGG:00010,KEGG:00030,KEGG:00051,KEGG:00680,KEGG:00710
SPV_0527	RpoD	GO:0016491,GO:0055114	.
SPV_0528	RpoD	GO:0005215,GO:0006810,GO:0016020,GO:0016021	.
SPV_0529	RpoD	GO:0005215,GO:0006810,GO:0016020,GO:0016021	.
SPV_0530	RpoD	GO:0005215,GO:0006810	.
SPV_0531	RpoD	.	.
SPV_0532	RpoD	GO:0003676,GO:0006281,GO:0006310,GO:0008409	KEGG:00190,KEGG:00970
SPV_0533	RpoD	GO:0003723,GO:0004521,GO:0004534,GO:0006396,GO:0008270,GO:0046872,GO:0090501	.
SPV_0534	.	.	.
SPV_0535	.	GO:0016755,GO:0044038	.
SPV_0536	.	GO:0000166,GO:0016755,GO:0044038	.
SPV_0537	.	GO:0004222,GO:0006508,GO:0008237,GO:0008270,GO:0031012	.
SPV_0538	.	GO:0005515,GO:0005737,GO:0006281,GO:0009380,GO:0009381	.
SPV_0539	.	.	.
SPV_0540	CmbR	.	.
SPV_0541	.	GO:0016491	.
SPV_0542	.	GO:0006508,GO:0008152,GO:0008237,GO:0008270,GO:0016787,GO:0016805	.
SPV_0543	.	.	.
SPV_2192	.	.	.
SPV_0546	RpoD	GO:0015658,GO:0015803,GO:0016021	.
SPV_0547	.	.	.
SPV_0548	.	GO:0003824	.
SPV_0549	.	GO:0006508,GO:0008233	.
SPV_0550	RpoD	GO:0003735,GO:0005840,GO:0006412	.
SPV_0551	RpoD	GO:0003723,GO:0003735,GO:0006412,GO:0015934	.
SPV_0552	.	.	.
SPV_0553	.	GO:0015031,GO:0051082,GO:0051262	.
SPV_2193	RpoD	.	.
SPV_0554	.	GO:0005524,GO:0016887	.
SPV_0555	.	.	.
SPV_0556	.	.	.
SPV_0557	.	.	.
SPV_2196	.	.	.
SPV_0558	.	GO:0004252,GO:0005618,GO:0006508,GO:0016020	.
SPV_0559	RpoD	GO:0005215,GO:0006810	.
SPV_0560	RpoD	GO:0008982,GO:0009401	.
SPV_0561	RpoD	GO:0009401,GO:0015577,GO:0015796,GO:0016021	.
SPV_0562	RpoD	GO:0004553,GO:0005975,GO:0016020	KEGG:00052,KEGG:00511,KEGG:00531,KEGG:00600,KEGG:00604
SPV_0563	.	.	.
SPV_2200	.	.	.
SPV_0564	.	.	.
SPV_2201	RpoD	.	.
SPV_0567	RpoD	.	.
SPV_0568	RpoD	.	.
SPV_0569	.	GO:0006812,GO:0015299,GO:0016021,GO:0055085	.
SPV_0570	.	.	.
SPV_0571	.	GO:0016020,GO:0017004,GO:0055114	.
SPV_0572	.	GO:0016209,GO:0016491,GO:0055114	KEGG:00480
SPV_0573	.	GO:0008113,GO:0033743,GO:0055114	.
SPV_0574	.	GO:0000160,GO:0003677,GO:0003700,GO:0006355,GO:0043565	.
SPV_0575	.	GO:0000155,GO:0000160,GO:0004871,GO:0007165,GO:0016021	.
SPV_0576	.	.	.
SPV_0577	.	GO:0004222,GO:0005576,GO:0005618,GO:0008270,GO:0016021	.
SPV_0578	RpoD	GO:0003824,GO:0008152,GO:0009058,GO:0009396	KEGG:00400,KEGG:00405,KEGG:00790
SPV_2202	.	.	.
SPV_0579	.	.	.
SPV_0580	CcpA	GO:0004340,GO:0005737,GO:0006096,GO:0051156	KEGG:00010,KEGG:00052,KEGG:00500,KEGG:00520,KEGG:00521,KEGG:00524
SPV_0581	.	GO:0004799,GO:0006231	KEGG:00240,KEGG:00670
SPV_0582	.	.	.
SPV_0583	RpoD	GO:0008033	KEGG:00908
SPV_0584	RpoD	GO:0005525	.
SPV_0585	RpoD	.	.
SPV_0586	RpoD	GO:0016891,GO:0042779	.
SPV_0587	RpoD	GO:0016491	.
SPV_0588	.	GO:0003700,GO:0006355	.
SPV_0589	RpoD	.	.
SPV_0590	RpoD	.	.
SPV_0591	.	.	.
SPV_0592	.	GO:0001522,GO:0003723,GO:0009451,GO:0009982,GO:0016866	.
SPV_0593	.	GO:0003924,GO:0005525	.
SPV_0594	.	.	.
SPV_0595	.	.	.
SPV_0596	.	.	.
SPV_0597	.	GO:0005524,GO:0016887	.
SPV_0598	.	GO:0005524,GO:0005737,GO:0008360,GO:0008764,GO:0009058,GO:0016874,GO:0051301	KEGG:00471,KEGG:00550
SPV_0599	.	GO:0005975,GO:0009252,GO:0016758,GO:0030259,GO:0050511	KEGG:00052,KEGG:00550
SPV_0600	.	GO:0005515	.
SPV_0601	.	.	.
SPV_0602	.	.	.
SPV_2203	.	.	.
SPV_2205	.	.	.
SPV_2207	.	.	.
SPV_0605	.	.	.
SPV_0606	.	.	.
SPV_0607	.	.	.
SPV_0608	RpoD	GO:0003824,GO:0004590,GO:0006207,GO:0008152,GO:0044205	KEGG:00240
SPV_0609	RpoD	GO:0004588,GO:0006221,GO:0009116	KEGG:00240,KEGG:00983
SPV_0610	RpoD	.	.
SPV_0611	.	.	.
SPV_0612	.	.	.
SPV_0613	.	.	.
SPV_0614	.	GO:0005524,GO:0016887	.
SPV_0615	CmbR,CodY	.	.
SPV_0616	CmbR,CodY	GO:0003333,GO:0005524,GO:0015424,GO:0016887	.
SPV_0617	CmbR,CodY	GO:0005215,GO:0006810,GO:0016020,GO:0016021	.
SPV_0618	CmbR,CodY	GO:0005215,GO:0006810,GO:0016020,GO:0016021	.
SPV_0619	.	GO:0003824	.
SPV_0620	.	GO:0000166,GO:0003676,GO:0004812,GO:0004824,GO:0005524,GO:0005737,GO:0006418,GO:0006430	KEGG:00970
SPV_0621	CcpA,RpoD	GO:0003824,GO:0010181,GO:0016491,GO:0055114	KEGG:00620
SPV_0622	RpoD	.	.
SPV_2213	.	.	.
SPV_0623	.	GO:0004417,GO:0009228	KEGG:00730
SPV_0624	.	GO:0003824,GO:0004789,GO:0009228	KEGG:00730
SPV_0625	RpoD	.	.
SPV_0626	RpoD	GO:0005524,GO:0016887	.
SPV_0627	RpoD	.	.
SPV_0628	RpoD	GO:0006772,GO:0050334	KEGG:00730
SPV_0629	RpoD	.	.
SPV_0630	RpoD	GO:0004417,GO:0009228	KEGG:00730
SPV_0631	RpoD	GO:0003824,GO:0004789,GO:0009228	KEGG:00730
SPV_0632	.	GO:0008972,GO:0009228	KEGG:00730
SPV_0633	CopY,RpoD	GO:0003677,GO:0045892	.
SPV_0634	CopY,RpoD	.	.
SPV_0635	CopY,RpoD	GO:0000166,GO:0006812,GO:0016021,GO:0019829	.
SPV_0636	CcpA	GO:0000287,GO:0003824,GO:0030976,GO:0047112,GO:0055114	KEGG:00620
SPV_0637	.	.	.
SPV_2214	.	.	.
SPV_0640	.	.	.
SPV_0641	RpoD	GO:0004476,GO:0005975,GO:0008270	KEGG:00051,KEGG:00520
SPV_0642	.	GO:0005328,GO:0006836,GO:0016021	.
SPV_0643	.	.	.
SPV_0644	.	GO:0016787	.
SPV_0645	.	GO:0016491,GO:0055114	.
SPV_0646	RpoD	.	.
SPV_0647	RpoD	GO:0003677	.
SPV_0648	RpoD	GO:0003824,GO:0004132,GO:0006220,GO:0008270,GO:0016787	KEGG:00240
SPV_0649	.	GO:0004845,GO:0006223	KEGG:00240
SPV_0650	CtsR,RpoD	GO:0004252,GO:0006508	.
SPV_0651	RpoD	GO:0005524,GO:0006298,GO:0030983	.
SPV_0652	CodY,RpoD	GO:0006865	.
SPV_0653	.	GO:0005215,GO:0006810,GO:0016020	.
SPV_0654	.	GO:0005215,GO:0006810,GO:0016020	.
SPV_0655	.	GO:0005524,GO:0016887	.
SPV_0656	.	GO:0005524,GO:0015658,GO:0015803,GO:0016887	.
SPV_0657	CcpA,CodY,RpoD	.	.
SPV_0658	RpoD	GO:0003747,GO:0005737,GO:0006415,GO:0016149	.
SPV_0659	RpoD	GO:0005524,GO:0016887,GO:0051301	.
SPV_0660	RpoD	GO:0007049,GO:0016020,GO:0016021	.
SPV_0661	CcpA,MalR,RpoD	GO:0008982,GO:0009401,GO:0016020	KEGG:00010,KEGG:00520,KEGG:00710
SPV_0662	.	.	.
SPV_0663	RpoD	GO:0003676,GO:0004386,GO:0005524,GO:0009409	.
SPV_0664	RpoD	GO:0004478,GO:0005524,GO:0006556	KEGG:00270
SPV_0665	.	GO:0003824,GO:0004152,GO:0005737,GO:0006207,GO:0006221,GO:0006222,GO:0016627,GO:0055114	.
SPV_0666	.	GO:0003677,GO:0003887,GO:0006260,GO:0009360	.
SPV_0667	RpoD	GO:0004784,GO:0006801,GO:0046872,GO:0055114	.
SPV_0668	.	.	.
SPV_0669	.	GO:0003824,GO:0005737,GO:0006364,GO:0008173,GO:0030488,GO:0051536,GO:0070475	KEGG:00670
SPV_0670	.	.	.
SPV_0671	.	GO:0005524,GO:0016887	.
SPV_0672	RpoD	GO:0000413,GO:0003755,GO:0006457	.
SPV_0673	.	.	.
SPV_2218	.	.	.
SPV_0674	RpoD	GO:0003735,GO:0005622,GO:0005840,GO:0006412	.
SPV_0675	RpoD	.	.
SPV_2219	.	.	.
SPV_2220	RpoD	.	.
SPV_0678	.	GO:0005840,GO:0006364,GO:0043022	.
SPV_0679	.	GO:0008033,GO:0052906	KEGG:00340
SPV_0680	.	.	.
SPV_0681	.	.	.
SPV_0683	.	GO:0003677,GO:0003713,GO:0006355	.
SPV_0682	.	.	.
SPV_0684	RpoD	GO:0005886,GO:0015225,GO:0015878	.
SPV_0685	.	GO:0004362,GO:0006749,GO:0016491,GO:0016668,GO:0045454,GO:0050660,GO:0050661,GO:0055114	KEGG:00480
SPV_0686	GntR,RpoD	GO:0005215,GO:0016020,GO:0055085	.
SPV_0687	GntR,RpoD	GO:0005524,GO:0016887	.
SPV_0688	GntR,RpoD	GO:0016020	.
SPV_0689	RpoD	GO:0000049,GO:0000166,GO:0004812,GO:0004825,GO:0005524,GO:0005737,GO:0006418,GO:0006431	KEGG:00450,KEGG:00970
SPV_0690	.	.	.
SPV_0691	RpoD	.	.
SPV_0692	.	.	.
SPV_0693	.	GO:0016491,GO:0055114	.
SPV_0694	.	.	.
SPV_0695	.	GO:0016491	.
SPV_0696	.	GO:0016787	.
SPV_0697	.	.	.
SPV_0698	RpoD	GO:0003824,GO:0016310,GO:0016772	.
SPV_0699	.	.	.
SPV_0700	.	GO:0008237,GO:0008270	.
SPV_0701	.	GO:0000160,GO:0003677,GO:0006355	.
SPV_0702	.	GO:0000155,GO:0007165,GO:0016310,GO:0016772	.
SPV_0703	.	.	.
SPV_0704	.	GO:0003824,GO:0006508,GO:0008233	.
SPV_0705	RpoD	GO:0003676,GO:0003677,GO:0003887,GO:0005524,GO:0006139,GO:0006260,GO:0008026,GO:0016818	KEGG:00230,KEGG:00240
SPV_0706	.	GO:0007049,GO:0016021,GO:0051301	.
SPV_0707	.	.	.
SPV_0708	.	GO:0008152,GO:0016787	.
SPV_0709	.	GO:0003677,GO:0003918,GO:0005524,GO:0005694,GO:0006265	.
SPV_0710	.	GO:0000921,GO:0005940,GO:0016021	.
SPV_2221	.	.	.
SPV_0713	.	.	.
SPV_0714	.	.	.
SPV_0715	.	GO:0016787	.
SPV_2223	.	.	.
SPV_0717	CtsR,RpoD	GO:0005515,GO:0005524	.
SPV_0718	RpoD	.	.
SPV_0719	ArgR,RpoD	GO:0005215,GO:0006810,GO:0016020,GO:0016021	.
SPV_0720	ArgR,RpoD	GO:0003333,GO:0005524,GO:0015424,GO:0016887	.
SPV_0721	ArgR,MtaR,RpoD	GO:0003824,GO:0004488,GO:0055114	KEGG:00670,KEGG:00720
SPV_0722	.	GO:0052855	.
SPV_0723	CcpA,RpoD	GO:0004751,GO:0009052	KEGG:00030,KEGG:00051,KEGG:00710
SPV_0724	CcpA,RpoD	GO:0000287,GO:0003824,GO:0005737,GO:0008152,GO:0008973,GO:0009117,GO:0043094,GO:0046872	KEGG:00030,KEGG:00230
SPV_0725	CcpA,RpoD	.	.
SPV_0726	CcpA,RpoD	GO:0003824,GO:0004731,GO:0006139,GO:0009116,GO:0016763	KEGG:00230,KEGG:00240,KEGG:00760
SPV_2226	.	.	.
SPV_2227	.	.	.
SPV_0729	.	GO:0009405,GO:0015485	.
SPV_0730	.	GO:0003824,GO:0004731,GO:0006139,GO:0009116,GO:0016763	KEGG:00230,KEGG:00240,KEGG:00760
SPV_0731	.	.	.
SPV_0732	RpoD	GO:0003723,GO:0003735,GO:0005622,GO:0005840,GO:0006412	.
SPV_0733	CcpA	GO:0004594,GO:0005524,GO:0005737,GO:0008152,GO:0015937,GO:0016301	KEGG:00770
SPV_0734	.	.	.
SPV_2228	.	.	.
SPV_0735	RpoD	GO:0008168	.
SPV_0736	.	GO:0004645,GO:0006206,GO:0006213,GO:0008152,GO:0016154,GO:0016757,GO:0016763	KEGG:00240,KEGG:00983
SPV_0737	.	GO:0003824,GO:0004139,GO:0005737,GO:0009264,GO:0016829	KEGG:00030
SPV_0738	.	GO:0003824,GO:0004126,GO:0008270,GO:0009972,GO:0016787	KEGG:00240,KEGG:00983
SPV_0739	.	GO:0005886	.
SPV_0740	.	GO:0005524,GO:0016887	.
SPV_0741	.	GO:0005215,GO:0006810,GO:0016020	.
SPV_0742	.	GO:0005215,GO:0006810,GO:0016020	.
SPV_0743	.	.	.
SPV_0744	.	.	.
SPV_0745	.	GO:0005886,GO:0008654,GO:0043772	.
SPV_0746	RpoD	GO:0003677,GO:0003918,GO:0005524,GO:0005694,GO:0006265	.
SPV_2233	.	.	.
SPV_0747	.	.	.
SPV_0748	.	GO:0003677,GO:0003916,GO:0003918,GO:0005524,GO:0005694,GO:0006259,GO:0006265	.
SPV_0749	CodY	GO:0003824,GO:0004084,GO:0008152,GO:0009081	KEGG:00270,KEGG:00280,KEGG:00290,KEGG:00770,KEGG:00966
SPV_0750	CodY	.	.
SPV_0751	CodY	.	.
SPV_0752	CodY	.	.
SPV_0753	CodY	GO:0005829,GO:0006508,GO:0008234,GO:0016920	.
SPV_0754	.	.	.
SPV_0755	.	.	.
SPV_0756	.	.	.
SPV_0757	.	GO:0003676	.
SPV_0758	.	.	.
SPV_0759	RpoD	GO:0005515	.
SPV_0760	.	GO:0003677,GO:0003887,GO:0005524,GO:0006260,GO:0009360	.
SPV_0761	.	.	.
SPV_0762	.	GO:0005524,GO:0006810,GO:0016887	.
SPV_0763	.	GO:0016226	.
SPV_0764	.	GO:0003824,GO:0006534,GO:0030170,GO:0031071	KEGG:00730
SPV_0765	.	GO:0005506,GO:0016226,GO:0051536	.
SPV_0766	.	GO:0016226	.
SPV_0767	.	GO:0004180,GO:0006508,GO:0009002	KEGG:00550
SPV_0768	.	.	.
SPV_0769	RpoD	.	.
SPV_0770	.	.	.
SPV_0771	FruR,RpoD	GO:0003700,GO:0005622,GO:0006355	.
SPV_0772	FruR,RpoD	GO:0005975,GO:0008662,GO:0016773	KEGG:00051
SPV_0773	.	GO:0005215,GO:0005351,GO:0006810,GO:0008982,GO:0009401,GO:0016020,GO:0016021,GO:0022877	KEGG:00051,KEGG:00230
SPV_0774	RpoD	GO:0000166,GO:0003677,GO:0005524	.
SPV_0775	RpoD	.	.
SPV_0776	RpoD	GO:0003824	KEGG:00730
SPV_0777	RpoD	GO:0003723,GO:0004810,GO:0005737,GO:0016783,GO:0034227	.
SPV_0778	.	.	.
SPV_2238	.	.	.
SPV_0781	.	.	.
SPV_2239	.	.	.
SPV_0782	.	GO:0003676,GO:0003677,GO:0006306,GO:0008168,GO:0008170,GO:0032259	.
SPV_0783	.	GO:0003677,GO:0006304	.
SPV_0784	.	GO:0003677,GO:0003824,GO:0004519,GO:0005524,GO:0006304,GO:0016787	.
SPV_0785	.	.	.
SPV_0786	.	GO:0003700,GO:0006355,GO:0006525,GO:0034618,GO:0051259	.
SPV_0787	.	GO:0004177,GO:0006508,GO:0008239,GO:0016787	.
SPV_0788	.	GO:0003676,GO:0003824,GO:0006260,GO:0008408	KEGG:00230,KEGG:00240
SPV_0789	.	GO:0003872,GO:0005524,GO:0006002,GO:0006096,GO:0008443	KEGG:00010,KEGG:00030,KEGG:00051,KEGG:00052,KEGG:00680
SPV_0790	.	GO:0000287,GO:0003824,GO:0004743,GO:0006096,GO:0030955	KEGG:00010,KEGG:00230,KEGG:00620
SPV_2240	.	.	.
SPV_0792	RpoD	.	.
SPV_0793	RpoD	.	.
SPV_0794	.	.	.
SPV_0795	.	.	.
SPV_0796	.	.	.
SPV_0797	.	.	.
SPV_0798	.	.	.
SPV_0799	.	.	.
SPV_2242	.	.	.
SPV_0802	RpoD	GO:0003676,GO:0006139	.
SPV_2244	.	.	.
SPV_0803	RpoD	.	.
SPV_2245	.	.	.
SPV_2246	.	.	.
SPV_0804	.	GO:0005524,GO:0016887	.
SPV_0805	.	GO:0006810,GO:0016020	.
SPV_0806	.	.	.
SPV_0807	.	GO:0003676	.
SPV_0808	.	.	.
SPV_2247	RpoD	.	.
SPV_0809	.	GO:0003824	.
SPV_0810	.	.	.
SPV_0811	.	GO:0003824	KEGG:00270,KEGG:00330,KEGG:00410,KEGG:00480
SPV_0812	.	GO:0016491,GO:0055114	.
SPV_0813	.	GO:0003824,GO:0016831,GO:0045312	KEGG:00330
SPV_0814	.	GO:0004668,GO:0009446,GO:0047632	KEGG:00330
SPV_0815	.	GO:0006596,GO:0006807,GO:0016810,GO:0050126	KEGG:00330
SPV_0816	.	GO:0016787	.
SPV_2249	.	.	.
SPV_0817	.	GO:0016020	.
SPV_2250	.	GO:0003677	.
SPV_0818	RpoD	GO:0003700,GO:0006355	.
SPV_0819	RpoD	GO:0004190,GO:0006508,GO:0016020	.
SPV_0820	.	GO:0001522,GO:0003723,GO:0009451,GO:0009982	.
SPV_0821	.	.	.
SPV_0822	.	GO:0003723,GO:0004349,GO:0005737,GO:0006561	KEGG:00330,KEGG:00332
SPV_0823	.	GO:0004350,GO:0006561,GO:0008152,GO:0016491,GO:0050661,GO:0055114	KEGG:00330,KEGG:00332
SPV_0824	.	GO:0004735,GO:0006561,GO:0055114	KEGG:00330
SPV_0825	RpoD	GO:0004798,GO:0005524,GO:0006233	KEGG:00240
SPV_0826	.	GO:0003887,GO:0006260,GO:0008408	KEGG:00230,KEGG:00240
SPV_0827	.	GO:0006260	.
SPV_0828	.	GO:0008152,GO:0008168	KEGG:00670
SPV_0829	.	.	.
SPV_0831	.	.	.
SPV_2251	.	.	.
SPV_0833	.	GO:0005737,GO:0008033,GO:0016491,GO:0047151,GO:0050660,GO:0055114	.
SPV_0834	.	GO:0005737,GO:0006221,GO:0009041,GO:0033862	KEGG:00240
SPV_0835	.	GO:0006412	.
SPV_0836	.	.	.
SPV_0837	.	.	.
SPV_0838	RpoD	GO:0005524	.
SPV_0839	RpoD	GO:0008080	.
SPV_2252	RpoD	.	.
SPV_0841	.	.	.
SPV_0842	.	GO:0008080	.
SPV_0843	.	GO:0003677,GO:0006281	.
SPV_0844	.	GO:0016021,GO:0030420	.
SPV_2256	.	.	.
SPV_2257	.	.	.
SPV_0846	.	.	.
SPV_0847	.	GO:0003743,GO:0006413	.
SPV_0848	.	GO:0003735,GO:0005622,GO:0005840,GO:0006412	.
SPV_0849	.	GO:0003735,GO:0005622,GO:0005840,GO:0006412,GO:0019843	.
SPV_0850	.	GO:0004462,GO:0046872	KEGG:00620
SPV_0851	RpoD	GO:0006221,GO:0016491,GO:0050660,GO:0051537,GO:0055114	.
SPV_0852	RpoD	GO:0003824,GO:0004152,GO:0005737,GO:0006207,GO:0006221,GO:0006222,GO:0016627,GO:0055114	.
SPV_0853	RpoD	GO:0004040	.
SPV_0854	.	.	.
SPV_0855	.	GO:0004222,GO:0006364	.
SPV_0856	.	GO:0004143,GO:0008654,GO:0016020	KEGG:00500,KEGG:00561,KEGG:00564,KEGG:04070
SPV_0857	.	GO:0003723,GO:0005525,GO:0005622	.
SPV_0858	.	GO:0003676,GO:0003677,GO:0003684,GO:0003906,GO:0006281,GO:0006284,GO:0006289,GO:0008270,GO:0008534,GO:0016799	.
SPV_0859	.	GO:0004140,GO:0005524,GO:0015937	KEGG:00770
SPV_0860	.	GO:0005215,GO:0016021,GO:0022857,GO:0055085	.
SPV_2259	.	GO:0003735,GO:0005622,GO:0005840,GO:0006412	.
SPV_0861	.	GO:0009306,GO:0015450,GO:0016021	.
SPV_0862	.	GO:0003676,GO:0003723,GO:0004518,GO:0004540,GO:0016070	.
SPV_0863	.	GO:0003723	.
SPV_0864	.	GO:0005737,GO:0008757,GO:0046690	.
SPV_0865	.	.	.
SPV_0866	.	GO:0004222,GO:0006508	.
SPV_0867	.	GO:0008171	.
SPV_0868	.	GO:0003755,GO:0016853	.
SPV_2260	.	.	.
SPV_2262	.	.	.
SPV_0870	.	.	.
SPV_0871	.	GO:0002161	KEGG:00970
SPV_0872	.	.	.
SPV_0873	.	GO:0003796,GO:0009253,GO:0016998	.
SPV_0874	.	GO:0000287,GO:0000902,GO:0003977,GO:0005737,GO:0009058,GO:0009103,GO:0009252,GO:0016740,GO:0016779,GO:0019134	KEGG:00520,KEGG:00561,KEGG:00564
SPV_0875	.	GO:0016787	.
SPV_0876	.	.	.
SPV_0877	.	GO:0003824,GO:0008782,GO:0008930,GO:0009116,GO:0009164,GO:0019509	KEGG:00270
SPV_0878	RpoD	.	.
SPV_0879	.	GO:0003676	.
SPV_0880	.	GO:0006629,GO:0008081	.
SPV_2263	.	.	.
SPV_0883	.	.	.
SPV_0884	.	.	.
SPV_0885	.	GO:0016020,GO:0017004,GO:0055114	.
SPV_0886	.	GO:0016209,GO:0016491,GO:0055114	KEGG:00480
SPV_0887	ArgR,RpoD	GO:0003333,GO:0015171,GO:0016020	.
SPV_0888	AdcR,RpoD	GO:0007155,GO:0030001,GO:0046872	.
SPV_2265	AdcR,RpoD	.	.
SPV_2266	.	.	.
SPV_1034	RpoD	GO:0008152,GO:0016787	.
SPV_1033	RpoD	.	.
SPV_1032	.	GO:0004844,GO:0006281,GO:0006284,GO:0016799	.
SPV_1031	.	GO:0006281,GO:0008413,GO:0016787	.
SPV_1030	.	GO:0004151,GO:0006221,GO:0016787,GO:0016810,GO:0016812,GO:0046872	KEGG:00240
SPV_2267	.	.	.
SPV_1029	.	GO:0006855,GO:0015238,GO:0015297,GO:0016020,GO:0055085	.
SPV_1028	RpoD	GO:0008152,GO:0016624	.
SPV_1027	.	GO:0003824,GO:0008152	.
SPV_1026	.	GO:0008152,GO:0016746	.
SPV_1025	.	GO:0004148,GO:0016491,GO:0016668,GO:0045454,GO:0050660,GO:0055114	KEGG:00010,KEGG:00020,KEGG:00260,KEGG:00280,KEGG:00620,KEGG:00640
SPV_1024	.	GO:0006464,GO:0009249	KEGG:00785
SPV_1023	RpoD	GO:0003677,GO:0006310,GO:0007049,GO:0007059,GO:0015074,GO:0051301	.
SPV_1021	.	GO:0005216,GO:0005247,GO:0006813,GO:0006821,GO:0008324,GO:0016020,GO:0055085	.
SPV_1020	RpoD	GO:0003676,GO:0004523	.
SPV_1019	RpoD	GO:0005525	.
SPV_1018	RpoD	GO:0004222,GO:0005576,GO:0005618,GO:0008270,GO:0016020,GO:0016021	.
SPV_1017	.	.	.
SPV_1016	.	GO:0003677,GO:0004003,GO:0004518,GO:0005524,GO:0006302,GO:0016787	.
SPV_1015	.	GO:0003677,GO:0004518,GO:0016788,GO:0016817	.
SPV_2268	.	.	.
SPV_1013	.	GO:0003677,GO:0006310,GO:0015074	.
SPV_1012	CcpA,RpoD	GO:0000015,GO:0000287,GO:0004634,GO:0006096	KEGG:00010,KEGG:00680
SPV_1010	CcpA	.	.
SPV_1011	.	GO:0008887,GO:0031388	.
SPV_1009	.	.	.
SPV_1008	CcpA,RpoD	GO:0004373	KEGG:00500
SPV_1007	CcpA,RpoD	GO:0005978,GO:0009058,GO:0016779	.
SPV_1006	CcpA,RpoD	GO:0005978,GO:0008878,GO:0009058,GO:0016779	KEGG:00500,KEGG:00520
SPV_1005	CcpA,RpoD	GO:0003824,GO:0003844,GO:0004553,GO:0005975,GO:0005978,GO:0043169	KEGG:00500
SPV_1004	.	GO:0008152,GO:0016491,GO:0055114	.
SPV_1003	.	.	.
SPV_1002	RpoD	GO:0003824,GO:0004553,GO:0005975,GO:0030246	.
SPV_1001	RpoD	GO:0003677,GO:0003911,GO:0006260,GO:0006281	.
SPV_1000	RpoD	GO:0016021,GO:0055085	.
SPV_0999	RpoD	GO:0003677	.
SPV_0998	RpoD	GO:0003677,GO:0005524,GO:0016887	.
SPV_0997	RpoD	GO:0003677	.
SPV_0996	.	.	.
SPV_0995	.	.	.
SPV_0994	.	GO:0003919,GO:0008531,GO:0009231	KEGG:00740
SPV_0993	.	.	.
SPV_0992	.	.	.
SPV_0991	.	GO:0003735,GO:0005622,GO:0005840,GO:0006412	.
SPV_0990	.	.	.
SPV_0989	.	GO:0003723,GO:0003735,GO:0005622,GO:0005840,GO:0006412	.
SPV_0988	.	.	.
SPV_0987	.	.	.
SPV_2271	.	.	.
SPV_0986	.	.	.
SPV_0985	CcpA,RpoD	GO:0008152,GO:0016407,GO:0016746	KEGG:00430,KEGG:00620,KEGG:00640,KEGG:00680,KEGG:00720
SPV_0984	CcpA,RpoD	GO:0001522,GO:0003723,GO:0009451,GO:0009982	.
SPV_0983	CcpA,RpoD	GO:0003951,GO:0006741,GO:0008152,GO:0019674	KEGG:00760
SPV_0982	CcpA,RpoD	GO:0015969	.
SPV_0981	CcpA	.	.
SPV_0980	.	GO:0000287,GO:0004749,GO:0009156,GO:0009165,GO:0044249	KEGG:00030,KEGG:00230
SPV_0979	.	GO:0003824	KEGG:00730
SPV_0978	.	.	.
SPV_0977	.	.	.
SPV_0976	Rex	GO:0005737,GO:0045892,GO:0048037,GO:0051775	.
SPV_0974	Rex	GO:0016787	.
SPV_0975	.	.	.
SPV_0973	RpoD	GO:0004003,GO:0005524,GO:0005737,GO:0006268,GO:0016787	.
SPV_2274	.	.	.
SPV_0970	.	GO:0004177,GO:0006508,GO:0008235	.
SPV_0969	.	GO:0003700,GO:0006355	KEGG:00430,KEGG:00620,KEGG:00640,KEGG:00680,KEGG:00720
SPV_0968	.	GO:0008080	.
SPV_0967	.	GO:0003824,GO:0008760,GO:0016765,GO:0019277	KEGG:00520,KEGG:00550
SPV_0966	.	.	.
SPV_0965	.	.	.
SPV_0964	.	GO:0000166,GO:0000287,GO:0003924,GO:0005525	.
SPV_0963	RpoD	.	.
SPV_0962	.	.	.
SPV_0961	.	.	.
SPV_0960	.	.	.
SPV_0959	.	.	.
SPV_0958	.	GO:0003677,GO:0003700,GO:0006352,GO:0006355,GO:0016987	.
SPV_0957	.	GO:0003677,GO:0003896,GO:0006260,GO:0006269,GO:0008270	.
SPV_0956	.	GO:0005524,GO:0016887	.
SPV_0955	.	GO:0005215,GO:0006810,GO:0016020	.
SPV_0954	RpoD	.	.
SPV_0953	.	GO:0003824,GO:0006099,GO:0008964,GO:0015977	KEGG:00620,KEGG:00680,KEGG:00710,KEGG:00720
SPV_0952	.	GO:0016021,GO:0051301	.
SPV_2278	.	.	.
SPV_0951	.	GO:0003677,GO:0043565	.
SPV_0950	.	GO:0016021,GO:0055085	.
SPV_0949	.	GO:0016740	.
SPV_0948	.	GO:0005524,GO:0046872	.
SPV_0947	.	.	.
SPV_0946	.	GO:0005737	.
SPV_0945	.	GO:0003824,GO:0008152	.
SPV_0944	.	.	.
SPV_0943	.	.	.
SPV_2279	.	.	.
SPV_0941	.	.	.
SPV_0940	.	GO:0000271,GO:0016616,GO:0016628,GO:0051287,GO:0055114	.
SPV_2282	.	.	.
SPV_0939	.	GO:0003677	.
SPV_2283	.	.	.
SPV_0935	.	.	.
SPV_0934	.	.	.
SPV_2285	CcpA	.	.
SPV_0931	CcpA	GO:0005524,GO:0016301	.
SPV_0930	CcpA	GO:0003677,GO:0043565	.
SPV_2286	CcpA	.	.
SPV_2287	CcpA	.	.
SPV_0927	CcpA	GO:0003824,GO:0004553,GO:0005975	.
SPV_0926	.	GO:0003951,GO:0008152,GO:0016301	.
SPV_0925	.	.	.
SPV_0924	.	.	.
SPV_0923	RpoD	GO:0006355	.
SPV_0922	RpoD	.	.
SPV_0921	RpoD	GO:0000150,GO:0003677,GO:0006310	.
SPV_0920	.	.	.
SPV_0919	RpoD	.	.
SPV_2288	RpoD	.	.
SPV_0918	RpoD	GO:0005524,GO:0016887	.
SPV_0917	RpoD	GO:0005215,GO:0016020	.
SPV_0916	RpoD	GO:0005215,GO:0016020	.
SPV_0915	RpoD	GO:0005488	.
SPV_2289	.	.	.
SPV_2290	.	.	.
SPV_2291	.	.	.
SPV_0914	.	GO:0003723,GO:0006396,GO:0008173	.
SPV_0913	.	.	.
SPV_0912	.	.	.
SPV_0911	.	GO:0009295	.
SPV_0910	.	GO:0003824,GO:0004372,GO:0006545,GO:0030170,GO:0035999	KEGG:00260,KEGG:00460,KEGG:00630,KEGG:00670,KEGG:00680
SPV_0909	.	GO:0008080	.
SPV_0908	.	GO:0003725	.
SPV_0907	.	GO:0003676,GO:0006479,GO:0008168,GO:0008276,GO:0032259	.
SPV_0906	.	GO:0003747,GO:0005737,GO:0006415,GO:0016149	.
SPV_0905	.	GO:0008080	KEGG:00330
SPV_0904	.	GO:0004797,GO:0005524	KEGG:00240,KEGG:00983
SPV_0903	.	GO:0006725,GO:0016853	.
SPV_0902	.	GO:0003924,GO:0005525,GO:0005622,GO:0006400	.
SPV_0901	CodY,RpoD	GO:0003824,GO:0008152,GO:0008840,GO:0009089,GO:0016829	KEGG:00261,KEGG:00300
SPV_0900	CodY,RpoD	GO:0003942,GO:0004073,GO:0005737,GO:0008652,GO:0009086,GO:0009088,GO:0009089,GO:0009097,GO:0016620,GO:0046983,GO:0050661,GO:0051287,GO:0055114	KEGG:00220,KEGG:00260,KEGG:00261,KEGG:00270,KEGG:00300
SPV_2292	RpoD	.	.
SPV_0899	RpoD	.	.
SPV_0898	.	GO:0005886	.
SPV_0897	.	GO:0000271,GO:0006810,GO:0016021	.
SPV_0896	.	GO:0005216,GO:0006810,GO:0016021	.
SPV_0895	Rex	GO:0004325,GO:0006783	KEGG:00860
SPV_0894	.	GO:0005737,GO:0006508,GO:0006518,GO:0008152,GO:0008237,GO:0008270,GO:0016787,GO:0045148	.
SPV_2293	.	.	.
SPV_0890	AdcR	.	.
SPV_2297	AdcR,RpoD	.	.
SPV_1038	AdcR,RpoD	.	.
SPV_2298	.	.	.
SPV_1039	RpoD	GO:0003824,GO:0008965,GO:0009401,GO:0016310,GO:0016772	.
SPV_1040	RpoD	.	.
SPV_1041	NrdR,RpoD	GO:0009055,GO:0015035,GO:0045454	.
SPV_1042	NrdR,RpoD	GO:0004748,GO:0005524,GO:0006260,GO:0055114	KEGG:00230,KEGG:00240,KEGG:00480
SPV_1043	NrdR,RpoD	GO:0005971,GO:0009263,GO:0055114	KEGG:00230,KEGG:00240,KEGG:00480
SPV_1044	.	GO:0003700,GO:0005622,GO:0006355	.
SPV_2299	.	.	.
SPV_1046	.	GO:0004553,GO:0005975,GO:0019512,GO:0033920	KEGG:00052
SPV_1047	.	GO:0008982,GO:0009401,GO:0016020,GO:0016021,GO:0022869	KEGG:00052,KEGG:00230
SPV_1048	.	GO:0009401	.
SPV_1049	.	GO:0003723,GO:0006355	.
SPV_2300	CcpA,RpoD	.	.
SPV_2301	LacR,RpoD	.	.
SPV_1051	LacR,RpoD	GO:0005975,GO:0009024,GO:0016773,GO:0019512	KEGG:00052,KEGG:00710
SPV_1052	LacR,RpoD	GO:0005975,GO:0005990,GO:0016853,GO:0016861,GO:0050044	KEGG:00052
SPV_1053	LacR,RpoD	GO:0005975,GO:0005990,GO:0016853,GO:0050044	KEGG:00052
SPV_1054	.	GO:0030246	.
SPV_2304	.	.	.
SPV_1057	.	GO:0008982,GO:0009401	.
SPV_1058	.	.	.
SPV_1059	.	.	.
SPV_1060	RpoD	GO:0003924,GO:0005525	.
SPV_1061	.	GO:0016787	.
SPV_1062	.	GO:0005524,GO:0006281,GO:0006310	.
SPV_1063	.	GO:0003700,GO:0006355,GO:0006525,GO:0034618,GO:0051259	.
SPV_1064	.	GO:0003723,GO:0008168,GO:0032259	.
SPV_1065	.	GO:0008299	.
SPV_1066	.	GO:0006308,GO:0008855,GO:0009318	.
SPV_1067	.	GO:0003676,GO:0006308,GO:0008855,GO:0009318	.
SPV_1068	.	GO:0004849,GO:0005524,GO:0008152,GO:0016301,GO:0016773	KEGG:00240,KEGG:00983
SPV_1069	.	.	.
SPV_2309	RpoD	GO:0005215,GO:0006810	.
SPV_1070	.	GO:0001522,GO:0003723,GO:0006396,GO:0009451,GO:0009982	.
SPV_1071	.	.	.
SPV_1072	RpoD	.	.
SPV_2310	RpoD	.	.
SPV_1075	CcpA,Rex	GO:0005215,GO:0006810,GO:0016020	.
SPV_1076	.	.	.
SPV_1077	RpoD	GO:0003677,GO:0003916,GO:0003918,GO:0005524,GO:0005694,GO:0006259,GO:0006265	.
SPV_1078	CcpA	GO:0003824,GO:0004459,GO:0005737,GO:0005975,GO:0016491,GO:0016616,GO:0019752,GO:0055114	KEGG:00010,KEGG:00270,KEGG:00620,KEGG:00640
SPV_1079	RpoD	GO:0003677,GO:0005524,GO:0016787	.
SPV_1080	RpoD	GO:0003676,GO:0003677,GO:0003824,GO:0006304,GO:0008168,GO:0032259	.
SPV_1081	RpoD	.	.
SPV_1082	RpoD	.	.
SPV_1083	RpoD	.	.
SPV_1084	RpoD	GO:0000155,GO:0006355,GO:0007165,GO:0016310,GO:0016772	.
SPV_1085	RpoD	GO:0000160,GO:0003677,GO:0006355	.
SPV_1086	RpoD	GO:0003677,GO:0003824,GO:0006281,GO:0006284,GO:0016787,GO:0019104	.
SPV_1087	MtaR,PurR	GO:0004329,GO:0005524	KEGG:00670,KEGG:00720
SPV_1088	.	.	KEGG:00770
SPV_1089	.	GO:0003824	KEGG:00770
SPV_1090	.	GO:0005215	.
SPV_1091	NiaR	GO:0016020	.
SPV_1093	NiaR	GO:0036094	.
SPV_1092	.	GO:0016787	.
SPV_1094	.	GO:0008080	.
SPV_1095	.	GO:0008080	.
SPV_1096	.	GO:0003677,GO:0005515,GO:0005524,GO:0006281,GO:0006289,GO:0009381,GO:0009432,GO:0016787	.
SPV_1097	RpoD	GO:0016020	.
SPV_1098	GlnR,RpoD	GO:0004970,GO:0005215,GO:0006810,GO:0016020,GO:0016021	.
SPV_1099	GlnR,RpoD	GO:0003333,GO:0005524,GO:0015424,GO:0016887	.
SPV_1100	.	GO:0004345,GO:0006006,GO:0050661,GO:0055114	KEGG:00030,KEGG:00480
SPV_1101	.	GO:0005525,GO:0006614	.
SPV_1102	.	GO:0016787	.
SPV_1103	.	GO:0016787	.
SPV_1104	.	GO:0005515,GO:0005524,GO:0005694,GO:0007062,GO:0030261,GO:0051276	.
SPV_1105	RpoD	GO:0003723,GO:0004525,GO:0006396,GO:0016075	.
SPV_1106	PurR,RpoD	.	.
SPV_1107	PurR,RpoD	GO:0003824,GO:0003920,GO:0006163,GO:0016491,GO:0055114,GO:1902560	KEGG:00230
SPV_1108	.	.	.
SPV_1109	.	GO:0005524,GO:0016887	.
SPV_1110	.	.	.
SPV_1111	.	.	.
SPV_1112	.	.	.
SPV_1113	.	GO:0003861,GO:0008152,GO:0009098,GO:0009316	KEGG:00290
SPV_2311	.	.	.
SPV_1115	.	GO:0000287,GO:0003862,GO:0005737,GO:0009098,GO:0016616,GO:0051287,GO:0055114	KEGG:00290,KEGG:00660
SPV_1116	.	.	.
SPV_1117	.	.	.
SPV_1118	.	GO:0005507,GO:0055070	.
SPV_1119	.	.	.
SPV_1120	RpoD	GO:0003677,GO:0003916,GO:0003917,GO:0005694,GO:0006265	.
SPV_1121	RpoD	.	.
SPV_2314	.	GO:0003824	.
SPV_1122	.	GO:0009294	.
SPV_1123	RpoD	.	.
SPV_1124	RpoD	GO:0016020,GO:0016021	.
SPV_1125	RpoD	.	.
SPV_1126	RpoD	GO:0050256,GO:0055114	.
SPV_1127	RpoD	GO:0003824,GO:0008299,GO:0047349,GO:0070567	KEGG:00900
SPV_1128	.	GO:0016020	.
SPV_1129	.	.	.
SPV_1130	.	.	.
SPV_1131	RpoD	GO:0003824,GO:0005524,GO:0006807	KEGG:00240,KEGG:00250
SPV_1132	RpoD	GO:0004088,GO:0006207,GO:0006541	KEGG:00240,KEGG:00250
SPV_1133	RpoD	GO:0004070,GO:0006207,GO:0006520,GO:0016597,GO:0016743	KEGG:00240,KEGG:00250
SPV_1134	RpoD	GO:0009116	KEGG:00240
SPV_1135	.	GO:0003677,GO:0003824,GO:0003906,GO:0006281,GO:0006284	.
SPV_1136	RpoD	.	.
SPV_2315	.	.	.
SPV_2317	RpoD	.	.
SPV_1137	.	GO:0005524,GO:0016887	.
SPV_1138	.	GO:0004222,GO:0006508	.
SPV_1139	.	.	.
SPV_1140	.	GO:0005737,GO:0006364,GO:0008649	.
SPV_1141	RpoD	GO:0005215,GO:0006810,GO:0016020,GO:0055085	.
SPV_1142	.	GO:0003924,GO:0005525,GO:0006614,GO:0008312,GO:0048500	.
SPV_1143	.	GO:0003677,GO:0003700,GO:0006352,GO:0006355,GO:0016987	.
SPV_1144	.	.	.
SPV_1145	RpoD	.	.
SPV_1146	RpoD	GO:0016787	.
SPV_1147	.	.	.
SPV_1148	.	GO:0003735,GO:0005622,GO:0005840,GO:0006412	.
SPV_1149	.	GO:0016021	.
SPV_1150	.	GO:0016021	.
SPV_1151	.	GO:0046417	KEGG:00400
SPV_1152	RpoD	GO:0009055,GO:0010181,GO:0055114	.
SPV_1153	.	GO:0003676	KEGG:00190,KEGG:00970
SPV_1154	.	GO:0003735,GO:0005622,GO:0005840,GO:0006412	.
SPV_1155	.	.	.
SPV_1156	.	GO:0004601,GO:0020037,GO:0055114	.
SPV_2318	.	.	.
SPV_1158	CodY,GlnR,RpoD	GO:0006520,GO:0016491,GO:0016639,GO:0055114	.
SPV_1159	.	.	.
SPV_1160	.	GO:0005524,GO:0016887	.
SPV_2319	.	.	.
SPV_1162	.	.	.
SPV_2320	.	.	.
SPV_1164	.	GO:0003824,GO:0004126,GO:0008270,GO:0009972,GO:0016787	KEGG:00240,KEGG:00983
SPV_1165	.	GO:0006629,GO:0008962	.
SPV_1166	.	.	.
SPV_1167	.	GO:0000166,GO:0005524,GO:0015833,GO:0016887	.
SPV_1168	.	GO:0006810,GO:0016020	.
SPV_1169	.	GO:0006810,GO:0016020	.
SPV_1170	CcpA,RpoD	GO:0043190,GO:0055085	.
SPV_1171	CcpA,RpoD	GO:0005515	.
SPV_1172	CcpA,RpoD	GO:0003824,GO:0006051,GO:0008152,GO:0047465	KEGG:00520
SPV_1173	RpoD	.	.
SPV_2323	.	.	.
SPV_1174	.	.	.
SPV_2325	.	.	.
SPV_1175	.	.	.
SPV_1176	.	GO:0005524,GO:0016887	.
SPV_1177	.	GO:0005524,GO:0006810,GO:0016021,GO:0016887,GO:0042626,GO:0055085	.
SPV_1178	.	GO:0004252,GO:0006508,GO:0008236	.
SPV_1179	.	GO:0004672,GO:0005524,GO:0006468	.
SPV_2326	RpoD	.	.
SPV_1180	.	GO:0016020	.
SPV_2327	.	.	.
SPV_1182	.	.	.
SPV_2328	.	.	.
SPV_2329	.	.	.
SPV_1185	.	.	.
SPV_1186	.	.	.
SPV_1187	.	GO:0003735,GO:0005622,GO:0005840,GO:0006412	.
SPV_1188	.	GO:0003735,GO:0005622,GO:0005840,GO:0006412,GO:0042254	.
SPV_1189	.	.	.
SPV_1190	RpoD	GO:0016787,GO:0016810	.
SPV_1191	.	GO:0005524,GO:0006810,GO:0016021,GO:0016887,GO:0042626,GO:0055085	.
SPV_1192	.	GO:0005524,GO:0006810,GO:0016021,GO:0016887,GO:0042626,GO:0055085	.
SPV_1193	CodY	GO:0008113,GO:0033743,GO:0055114	.
SPV_2331	CodY	.	.
SPV_1194	CodY	GO:0004413,GO:0005524,GO:0006566	KEGG:00260
SPV_1195	CodY	GO:0004412,GO:0006520,GO:0016491,GO:0050661,GO:0055114	KEGG:00260,KEGG:00270,KEGG:00300
SPV_1196	RpoD	.	.
SPV_1197	RpoD	.	.
SPV_1198	RpoD	.	.
SPV_1199	RpoD	.	.
SPV_1200	RpoD	.	.
SPV_1201	RpoD	.	.
SPV_1202	.	.	.
SPV_1203	.	GO:0004106,GO:0004664,GO:0005737,GO:0009094	KEGG:00400
SPV_1204	.	.	KEGG:00400
SPV_1205	.	GO:0003824,GO:0003866,GO:0009073,GO:0016765	KEGG:00400
SPV_1206	.	.	.
SPV_1207	.	GO:0004665,GO:0006571,GO:0008977,GO:0055114	KEGG:00400,KEGG:00401
SPV_1208	.	GO:0004107,GO:0009073	KEGG:00400
SPV_1209	.	GO:0003856,GO:0005737,GO:0009073,GO:0016838	KEGG:00400
SPV_1210	.	GO:0004764,GO:0019632,GO:0050661,GO:0055114	KEGG:00400
SPV_1211	.	GO:0003824,GO:0003855	KEGG:00400
SPV_1212	RpoD	GO:0003723,GO:0008168	.
SPV_1213	RpoD	.	.
SPV_1214	RpoD	GO:0005524,GO:0016887	.
SPV_1215	MalR	GO:0003824,GO:0004553,GO:0005509,GO:0005975,GO:0043169	KEGG:00500
SPV_1216	RpoD	GO:0000166,GO:0003676,GO:0004813,GO:0005524,GO:0005737,GO:0006419,GO:0016876,GO:0043039	KEGG:00970
SPV_1217	RpoD	.	.
SPV_1218	RpoD	GO:0015846,GO:0019808,GO:0042597	.
SPV_1219	RpoD	GO:0006810,GO:0016020	.
SPV_1220	RpoD	GO:0006810,GO:0016020	.
SPV_1221	RpoD	GO:0005215,GO:0005524,GO:0006810,GO:0015417,GO:0015846,GO:0016820,GO:0016887,GO:0043190	.
SPV_1222	RpoD	GO:0003824,GO:0008762,GO:0016491,GO:0016614,GO:0050660,GO:0055114	KEGG:00520,KEGG:00550
SPV_1223	.	.	.
SPV_1224	RpoD	GO:0045151,GO:0047605	KEGG:00650,KEGG:00660
SPV_1225	.	GO:0003700,GO:0003824,GO:0006355,GO:0009058,GO:0030170	.
SPV_1226	ArgR,RpoD	GO:0004970,GO:0016020	.
SPV_1227	.	GO:0005737,GO:0030643,GO:0045936	.
SPV_1228	.	GO:0005315,GO:0005524,GO:0016020,GO:0016887,GO:0035435	.
SPV_1229	.	GO:0005315,GO:0005524,GO:0016020,GO:0016887,GO:0035435	.
SPV_1230	.	GO:0005315,GO:0005887,GO:0006810,GO:0016020,GO:0035435	.
SPV_1231	.	GO:0005315,GO:0006810,GO:0006817,GO:0016020,GO:0016021	.
SPV_1232	.	GO:0006810	.
SPV_2332	.	.	.
SPV_2333	.	.	.
SPV_1233	.	GO:0008168	KEGG:00564
SPV_1234	RpoD	GO:0046854	.
SPV_1235	RpoD	.	.
SPV_1236	RpoD	GO:0045892	.
SPV_1237	.	.	.
SPV_1238	RpoD	.	.
SPV_1239	RpoD	GO:0006633,GO:0016790	.
SPV_1240	RpoD	GO:0003824,GO:0004109,GO:0005737,GO:0006779,GO:0051536,GO:0055114	.
SPV_1241	.	.	.
SPV_1242	.	.	.
SPV_1243	RpoD	GO:0009249,GO:0016020,GO:0016757,GO:0042158	.
SPV_1244	RpoD	GO:0000155,GO:0000160,GO:0004672,GO:0005524,GO:0006109	.
SPV_1245	RpoD	GO:0003735,GO:0005622,GO:0005840,GO:0006412	.
SPV_1246	NagR,RpoD	GO:0004342,GO:0005975,GO:0006044	KEGG:00520
SPV_1247	CcpA	GO:0008616,GO:0016740,GO:0016853	.
SPV_1248	.	.	.
SPV_2334	.	.	.
SPV_1249	Rex,RpoD	GO:0008080	.
SPV_1250	Rex,RpoD	GO:0003952,GO:0005524,GO:0008795,GO:0009435	KEGG:00760
SPV_1251	Rex,RpoD	GO:0004514,GO:0004516,GO:0009435,GO:0019358	KEGG:00760
SPV_1252	.	.	.
SPV_1253	.	GO:0003677,GO:0043565	.
SPV_1254	.	.	.
SPV_1255	.	GO:0005524,GO:0016887	.
SPV_1256	.	GO:0006508,GO:0008233	.
SPV_1257	.	.	.
SPV_1258	.	GO:0003824,GO:0006508,GO:0008233	.
SPV_1259	.	.	.
SPV_1260	.	GO:0003676,GO:0003677,GO:0006306,GO:0008168,GO:0008170,GO:0032259	.
SPV_1261	.	.	.
SPV_1262	.	GO:0003677,GO:0003700,GO:0006355,GO:0043565	.
SPV_1263	.	GO:0005524,GO:0006810,GO:0016021,GO:0016887,GO:0042626,GO:0055085	.
SPV_1264	.	GO:0005524,GO:0006810,GO:0016021,GO:0016887,GO:0042626,GO:0055085	.
SPV_1265	.	.	.
SPV_1266	.	.	.
SPV_1267	.	GO:0005524,GO:0016887	.
SPV_2337	.	.	.
SPV_1272	.	.	.
SPV_1273	.	.	.
SPV_1274	.	GO:0003922,GO:0005524,GO:0006164,GO:0006177	KEGG:00230,KEGG:00983
SPV_1275	.	GO:0003677,GO:0003700,GO:0006355	.
SPV_1276	.	GO:0016020,GO:0016021	.
SPV_1277	.	.	.
SPV_1278	.	.	.
SPV_1279	.	.	.
SPV_1280	RpoD	GO:0016787	.
SPV_2338	RpoD	.	.
SPV_1284	.	.	.
SPV_1285	.	.	.
SPV_1286	RpoD	GO:0003723,GO:0006396,GO:0008168,GO:0008173	.
SPV_1287	.	GO:0004791,GO:0005737,GO:0016491,GO:0019430,GO:0055114	KEGG:00450
SPV_1288	RpoD	.	.
SPV_1289	CmbR	GO:0003333,GO:0005524,GO:0015424,GO:0016887	.
SPV_1290	CmbR	GO:0005215,GO:0006810,GO:0016020,GO:0016021	.
SPV_1291	.	.	.
SPV_1292	.	GO:0003824,GO:0003908,GO:0006281	.
SPV_1293	.	GO:0008080	.
SPV_1294	RpoD	.	.
SPV_1295	RpoD	GO:0016021,GO:0019835	.
SPV_1296	.	GO:0004359,GO:0042819,GO:0042823	KEGG:00220,KEGG:00250,KEGG:00471,KEGG:00750
SPV_1297	.	GO:0003824,GO:0008152,GO:0042819,GO:0042823	KEGG:00750
SPV_1298	RpoD	GO:0016491,GO:0045454,GO:0050660,GO:0055114	.
SPV_1299	.	.	.
SPV_1300	RpoD	GO:0017013	.
SPV_1301	RpoD	GO:0016491	.
SPV_1302	RpoD	GO:0016491	.
SPV_1303	.	.	.
SPV_1304	.	GO:0000166,GO:0004812,GO:0004820,GO:0005524,GO:0005737,GO:0006418,GO:0006426	KEGG:00970
SPV_1305	.	GO:0000166,GO:0004820,GO:0005524,GO:0005737,GO:0006426	KEGG:00970
SPV_2339	.	.	.
SPV_1308	RpoD	GO:0016491,GO:0055114	.
SPV_1309	RpoD	GO:0003824,GO:0005975,GO:0016810	.
SPV_2340	.	.	.
SPV_1311	RpoD	GO:0016491	.
SPV_1312	.	GO:0003676,GO:0005524	.
SPV_2341	.	.	.
SPV_2343	.	.	.
SPV_1315	.	.	.
SPV_2348	.	.	.
SPV_1317	.	.	.
SPV_1318	.	GO:0003746,GO:0003924,GO:0005525,GO:0005622,GO:0006414	.
SPV_1319	.	.	.
SPV_1320	CcpA	GO:0005215,GO:0006810,GO:0016020	.
SPV_1321	.	.	.
SPV_1322	.	.	.
SPV_1323	.	.	.
SPV_2349	.	.	.
SPV_1326	.	GO:0000287,GO:0005975,GO:0016868,GO:0071704	KEGG:00520
SPV_1327	.	GO:0030152	.
SPV_1328	RpoD	.	.
SPV_1329	RpoD	GO:0005524,GO:0016887	.
SPV_1330	RpoD	GO:0005215,GO:0006810,GO:0016020,GO:0016021	.
SPV_1331	.	GO:0005515	.
SPV_1332	.	.	.
SPV_1333	CcpA	GO:0005515	.
SPV_1334	RpoD	GO:0015986,GO:0045261,GO:0046933	.
SPV_1335	RpoD	GO:0005524,GO:0015986,GO:0015992,GO:0045261,GO:0046034,GO:0046933	KEGG:00190,KEGG:00195
SPV_1336	RpoD	GO:0015986,GO:0045261,GO:0046933	.
SPV_1337	RpoD	GO:0005524,GO:0015986,GO:0015992,GO:0045261,GO:0046034,GO:0046933	KEGG:00190,KEGG:00195
SPV_1338	RpoD	GO:0015986,GO:0046933	.
SPV_1339	RpoD	GO:0015078,GO:0015986,GO:0045263	.
SPV_1340	RpoD	GO:0015078,GO:0015986,GO:0045263	.
SPV_1341	RpoD	GO:0015078,GO:0015986,GO:0015991,GO:0033177,GO:0045263	.
SPV_1342	.	GO:0003676	.
SPV_1343	.	GO:0008080	.
SPV_1344	.	.	.
SPV_1345	.	GO:0003677,GO:0032784,GO:0070063	.
SPV_1346	.	.	.
SPV_1347	.	GO:0008080	.
SPV_1348	.	GO:0008080	.
SPV_1349	.	GO:0005524,GO:0008763,GO:0009058,GO:0009252,GO:0016874	KEGG:00471,KEGG:00550
SPV_1350	RpoD	.	.
SPV_1351	RpoD	GO:0005524	.
SPV_1352	MtaR	GO:0003824,GO:0009058,GO:0030170	KEGG:00270,KEGG:00450
SPV_1353	MtaR	GO:0003824,GO:0030170	.
SPV_2351	.	.	.
SPV_1357	RpoD	GO:0043190,GO:0055085	.
SPV_1358	RpoD	GO:0016020	.
SPV_1359	RpoD	GO:0005524,GO:0005737,GO:0008360,GO:0009058,GO:0016874,GO:0016881,GO:0051301	.
SPV_1360	RpoD	.	.
SPV_1361	.	.	.
SPV_1362	.	.	.
SPV_1363	RpoD	GO:0004427,GO:0005737,GO:0016462	KEGG:00190
SPV_1364	RpoD	.	.
SPV_1365	RpoD	GO:0003676,GO:0008168,GO:0032259	.
SPV_1366	.	GO:0003676	.
SPV_1367	.	GO:0000413,GO:0003755,GO:0006457,GO:0016787	.
SPV_1368	.	GO:0003735,GO:0005622,GO:0005840,GO:0006412	.
SPV_1369	.	GO:0003697,GO:0006260	.
SPV_1370	.	GO:0003735,GO:0005840,GO:0006412,GO:0019843	.
SPV_1371	.	GO:0000166,GO:0003676,GO:0004812,GO:0004816,GO:0005524,GO:0005737,GO:0006418,GO:0006421	KEGG:00970
SPV_1372	RpoD	.	.
SPV_1373	.	GO:0003824,GO:0009058,GO:0030170	.
SPV_1374	.	.	.
SPV_2356	.	.	.
SPV_1375	.	GO:0016491	.
SPV_1376	.	GO:0016020	.
SPV_1377	.	GO:0006355	.
SPV_1378	.	.	.
SPV_1379	RpoD	.	.
SPV_1380	RpoD	.	.
SPV_1381	RpoD	.	.
SPV_1382	RpoD	GO:0005515	.
SPV_1383	RpoD	GO:0000166,GO:0016021	.
SPV_1384	RpoD	GO:0006812,GO:0008324,GO:0016021,GO:0055085	.
SPV_1385	.	GO:0003677,GO:0005524,GO:0016887	.
SPV_1386	.	GO:0001680,GO:0003723,GO:0004810,GO:0006396,GO:0016437,GO:0016779	.
SPV_1387	.	GO:0008839,GO:0009089,GO:0055114	KEGG:00261,KEGG:00300
SPV_1388	.	.	.
SPV_1389	.	GO:0015031,GO:0051082,GO:0051262	.
SPV_1390	.	GO:0000287,GO:0005975,GO:0008966,GO:0016868,GO:0071704	KEGG:00520
SPV_1391	.	.	.
SPV_1392	.	GO:0004016,GO:0006171	.
SPV_1393	.	GO:0004324,GO:0016491,GO:0055114	KEGG:00195
SPV_1394	.	GO:0004519,GO:0043937	.
SPV_1395	.	.	.
SPV_1396	.	GO:0005524	.
SPV_1397	.	.	.
SPV_1398	.	GO:0005525	.
SPV_1399	.	GO:0005524,GO:0006457,GO:0008270,GO:0046983,GO:0051082	.
SPV_1400	.	.	.
SPV_1401	.	GO:0004146,GO:0006545,GO:0009165,GO:0050661,GO:0055114	KEGG:00670,KEGG:00790
SPV_1402	RpoD	GO:0006879,GO:0006950,GO:0008199,GO:0055114	.
SPV_1403	RpoD	GO:0003796,GO:0009253,GO:0016998	.
SPV_1404	RpoD	GO:0003824,GO:0004807,GO:0006096,GO:0008152	KEGG:00010,KEGG:00051,KEGG:00562,KEGG:00710
SPV_1405	CmbR,MtaR,RpoD	.	.
SPV_1406	CmbR,MtaR,RpoD	GO:0005737,GO:0008899,GO:0019281	KEGG:00270,KEGG:00920
SPV_1407	.	GO:0003999,GO:0005737,GO:0006168,GO:0009116	KEGG:00230
SPV_1408	CodY,RpoD	.	.
SPV_2357	.	.	.
SPV_1409	CcpA,RpoD	GO:0005215,GO:0005524,GO:0006810,GO:0016820,GO:0016887,GO:0043190	.
SPV_1410	RpoD	.	.
SPV_1411	CcpA,CodY,RpoD	GO:0003824,GO:0008152	.
SPV_1412	CcpA,CodY,RpoD	GO:0003677,GO:0003700,GO:0005525,GO:0045892	.
SPV_1413	.	GO:0003676,GO:0004004,GO:0005524,GO:0010501	.
SPV_1414	.	GO:0016021,GO:0055085	.
SPV_1415	CcpA	GO:0016491,GO:0016668,GO:0045454,GO:0050660,GO:0055114	.
SPV_1416	RpoD	GO:0005524,GO:0009058	.
SPV_1417	RpoD	GO:0003824,GO:0009236	.
SPV_1418	.	GO:0016787	.
SPV_1419	.	GO:0008080	.
SPV_1420	.	.	.
SPV_1421	.	.	.
SPV_1422	.	GO:0016020	.
SPV_1423	.	.	.
SPV_1424	.	GO:0001522,GO:0003723,GO:0009451,GO:0009982	.
SPV_2362	.	.	.
SPV_1425	.	GO:0005215,GO:0016021,GO:0055085	.
SPV_1426	.	.	.
SPV_1427	CcpA,RpoD	.	.
SPV_1428	.	GO:0004127,GO:0005524,GO:0006139	KEGG:00240
SPV_1429	.	.	.
SPV_1430	.	.	.
SPV_1431	RpoD	.	.
SPV_1432	RpoD	GO:0003978,GO:0005975,GO:0006012,GO:0016857	KEGG:00052,KEGG:00520
SPV_2363	.	.	.
SPV_1433	.	GO:0016491,GO:0055114	.
SPV_1434	.	.	.
SPV_1435	RpoD	GO:0016429	.
SPV_1436	.	GO:0000166,GO:0016021	.
SPV_1437	RpoD	GO:0008152,GO:0016746	.
SPV_1438	RpoD	.	.
SPV_1439	RpoD	GO:0003735,GO:0005622,GO:0005840,GO:0006412	.
SPV_1440	.	.	.
SPV_1441	.	.	.
SPV_2364	RpoD	.	.
SPV_2365	RpoD	.	.
SPV_1444	RpoD	GO:0000166,GO:0004812,GO:0004829,GO:0005524,GO:0005737,GO:0006418,GO:0006435,GO:0016876,GO:0043039	KEGG:00970
SPV_1445	.	GO:0016310,GO:0016772	.
SPV_1446	.	GO:0000160,GO:0003677,GO:0006355	.
SPV_1447	.	.	.
SPV_2366	.	.	.
SPV_1448	RpoD	.	.
SPV_1449	.	.	.
SPV_1450	.	GO:0003677,GO:0003700,GO:0006355,GO:0046914,GO:0046983	.
SPV_1451	.	.	.
SPV_2367	.	.	.
SPV_1454	.	.	.
SPV_2369	.	.	.
SPV_2370	.	.	.
SPV_2371	.	.	.
SPV_1457	.	GO:0002161,GO:0005737,GO:0051499	.
SPV_1458	.	GO:0015969	KEGG:00970
SPV_2372	.	.	.
SPV_1459	.	.	.
SPV_1460	.	GO:0004222,GO:0006508,GO:0008237	.
SPV_1461	MntR	GO:0005524,GO:0016887	.
SPV_1462	MntR	GO:0005887,GO:0042626,GO:0043190,GO:0055085	.
SPV_1463	MntR	GO:0007155,GO:0030001,GO:0046872	.
SPV_1464	.	GO:0008379,GO:0016209,GO:0016491,GO:0016684,GO:0055114	.
SPV_1465	.	GO:0016020	.
SPV_1466	RpoD	GO:0005524,GO:0016887	.
SPV_1467	.	GO:0003824,GO:0004560	KEGG:00511
SPV_1468	.	GO:0004619,GO:0006096,GO:0016868	KEGG:00010,KEGG:00260,KEGG:00680
SPV_1469	.	.	.
SPV_2373	.	.	.
SPV_1472	.	GO:0000166,GO:0002161,GO:0004812,GO:0004822,GO:0005524,GO:0005737,GO:0006418,GO:0006428	KEGG:00970
SPV_1474	.	.	.
SPV_1475	.	GO:0003723	.
SPV_1476	.	GO:0016020	.
SPV_1477	.	GO:0090529	.
SPV_1478	.	.	KEGG:00473
SPV_1479	.	GO:0003924,GO:0005525,GO:0005737	.
SPV_1480	.	GO:0005515,GO:0007049	.
SPV_1481	.	.	.
SPV_1482	.	GO:0016787	.
SPV_1483	.	GO:0005524,GO:0005737,GO:0009058,GO:0016874,GO:0047480,GO:0071555	KEGG:00300,KEGG:00550
SPV_1484	.	GO:0003824,GO:0005524,GO:0005737,GO:0008716	KEGG:00473,KEGG:00550
SPV_1485	.	GO:0003677,GO:0006281,GO:0006310	.
SPV_1486	.	GO:0008658	.
SPV_1487	.	GO:0003677,GO:0003700,GO:0006355,GO:0097367,GO:1901135	.
SPV_1488	CcpA,NanR,NiaR	.	.
SPV_2375	CcpA,NanR,NiaR	.	.
SPV_1490	CcpA,NiaR	.	.
SPV_1491	CcpA,NiaR	.	.
SPV_1492	CcpA,NiaR	.	.
SPV_1493	CcpA,NiaR	GO:0006810,GO:0016020	.
SPV_1494	CcpA,NiaR	GO:0006810,GO:0016020	.
SPV_1495	CcpA,NiaR	GO:0006810	.
SPV_1496	CcpA,NiaR	GO:0008982,GO:0009401,GO:0016020	.
SPV_1497	CcpA,NiaR	GO:0003824,GO:0006051,GO:0008152,GO:0047465	KEGG:00520
SPV_1498	.	GO:0008152,GO:0016491,GO:0055114	.
SPV_1499	.	GO:0004308,GO:0005975	KEGG:00511,KEGG:00600
SPV_1500	.	GO:0006810,GO:0016020	.
SPV_1501	.	GO:0006810,GO:0016020	.
SPV_1502	.	GO:0006810	.
SPV_1503	.	.	.
SPV_1504	RpoD	GO:0004308,GO:0005975,GO:0016020	KEGG:00511,KEGG:00600
SPV_1505	RpoD	.	.
SPV_2377	.	.	.
SPV_1506	.	.	.
SPV_2378	.	.	.
SPV_1507	.	GO:0003676,GO:0004003,GO:0005524,GO:0006281,GO:0006310	.
SPV_1508	.	GO:0003824,GO:0006522,GO:0008784	KEGG:00473
SPV_1509	.	GO:0000287,GO:0006633,GO:0008897	KEGG:00770
SPV_1510	.	GO:0003824,GO:0003849,GO:0009058,GO:0009073	KEGG:00400,KEGG:00540
SPV_1511	.	GO:0003824,GO:0003849,GO:0009058,GO:0009073	KEGG:00400,KEGG:00540
SPV_1512	RpoD	GO:0005524,GO:0006605,GO:0006886,GO:0016020,GO:0017038	.
SPV_1513	.	.	.
SPV_1514	.	GO:0005524,GO:0016887	.
SPV_1515	.	.	.
SPV_1516	.	.	.
SPV_1517	.	.	.
SPV_1518	RpoD	GO:0003677,GO:0043565	.
SPV_2381	.	.	.
SPV_2382	RpoD	.	.
SPV_1519	.	GO:0005525	.
SPV_1520	.	GO:0016491,GO:0055114	.
SPV_1521	.	GO:0005524	.
SPV_1522	RpoD	.	.
SPV_1523	RpoD	GO:0008270,GO:0045892	.
SPV_1524	GntR,RpoD	GO:0003700,GO:0006355	.
SPV_1525	GntR,RpoD	GO:0005524,GO:0016887	.
SPV_1526	GntR,RpoD	.	.
SPV_2383	CcpA,RpoD	.	.
SPV_1527	CcpA,RpoD	.	.
SPV_1528	CcpA,RpoD	GO:0005524,GO:0016887	.
SPV_2384	.	.	.
SPV_1529	.	.	.
SPV_1530	.	.	.
SPV_1531	.	.	.
SPV_1532	CcpA,RpoD,ScrR	GO:0008982,GO:0009401,GO:0016020,GO:0016021	.
SPV_1533	.	.	.
SPV_1534	.	GO:0004553,GO:0004564,GO:0005737,GO:0005975	KEGG:00052,KEGG:00500
SPV_1535	.	GO:0003677,GO:0006355	.
SPV_1536	.	GO:0004420,GO:0015936,GO:0016616,GO:0050662,GO:0055114	KEGG:00900
SPV_1537	.	GO:0003824,GO:0004421,GO:0008152,GO:0008299	KEGG:00072,KEGG:00280,KEGG:00650,KEGG:00900
SPV_1538	.	.	.
SPV_1539	.	.	.
SPV_1540	.	.	.
SPV_1541	.	.	.
SPV_1542	RpoD	GO:0004672,GO:0005524,GO:0006468	.
SPV_1543	RpoD	GO:0003824	KEGG:04658,KEGG:04660
SPV_1544	.	GO:0003723,GO:0006355,GO:0006364,GO:0008168,GO:0008649	KEGG:00564
SPV_1545	.	GO:0003824,GO:0004479,GO:0009058,GO:0016742,GO:0071951	KEGG:00670,KEGG:00970
SPV_1546	.	GO:0003677,GO:0004003,GO:0005524,GO:0006260,GO:0016787,GO:0032508	.
SPV_1547	.	GO:0003677,GO:0003899,GO:0006351	KEGG:00230,KEGG:00240
SPV_1548	.	GO:0004385,GO:0006163	KEGG:00230
SPV_1549	.	GO:0003676,GO:0003723,GO:0006402,GO:0016020	.
SPV_1550	RpoD	GO:0004519,GO:0006401	.
SPV_1551	RpoD	.	.
SPV_1552	.	.	.
SPV_1553	.	.	.
SPV_1554	.	.	.
SPV_1555	RpoD	GO:0003824,GO:0008152	.
SPV_1556	RpoD	.	.
SPV_1557	RpoD	GO:0003824,GO:0009058,GO:0009435,GO:0016779	KEGG:00760
SPV_1558	RpoD	GO:0003723	.
SPV_1559	RpoD	GO:0005525	.
SPV_1560	RpoD	.	.
SPV_1561	RpoD	GO:0016020,GO:0030001,GO:0046873,GO:0055085	.
SPV_1562	RpoD	GO:0016020,GO:0055085	.
SPV_2388	RpoD	.	.
SPV_1564	.	.	.
SPV_1565	RpoD	GO:0003700,GO:0006355	.
SPV_1566	RpoD	.	.
SPV_1567	RpoD	GO:0006662,GO:0015035,GO:0045454	.
SPV_1568	.	GO:0005737,GO:0008616,GO:0033739,GO:0046857,GO:0055114	KEGG:00790
SPV_2389	.	.	.
SPV_1569	RpoD	GO:0005215,GO:0006810,GO:0016020	.
SPV_1570	.	.	.
SPV_2390	.	.	.
SPV_1571	.	GO:0004222,GO:0006508	.
SPV_1572	.	GO:0006364,GO:0008168	KEGG:00670
SPV_1573	.	GO:0006479,GO:0008276	.
SPV_1574	.	GO:0016787	.
SPV_1575	.	GO:0005515	.
SPV_1576	.	.	.
SPV_1577	.	.	.
SPV_2391	RpoD	.	.
SPV_1578	RpoD	.	.
SPV_1579	RpoD	.	.
SPV_1580	RpoD	GO:0003677,GO:0005524,GO:0006260	.
SPV_2392	RpoD	.	.
SPV_1581	RpoD	.	.
SPV_1582	BfrR,RpoD	GO:0004553,GO:0005975	.
SPV_1583	BfrR,RpoD	GO:0006810,GO:0016020	.
SPV_1584	BfrR,RpoD	GO:0006810,GO:0016020	.
SPV_1585	BfrR,RpoD	GO:0006810	.
SPV_1586	.	GO:0003677,GO:0006355	.
SPV_1587	.	.	.
SPV_2393	RpoD	.	.
SPV_1588	RpoD	.	.
SPV_1589	RpoD	.	.
SPV_1590	RpoD	.	.
SPV_1591	RpoD	.	.
SPV_1592	.	GO:0008080	.
SPV_1593	.	.	.
SPV_1594	.	GO:0003677,GO:0043565	.
SPV_1595	.	.	.
SPV_1596	.	GO:0003824,GO:0004834,GO:0006568,GO:0008152	KEGG:00260,KEGG:00400
SPV_1597	.	GO:0000162,GO:0004834,GO:0006568	KEGG:00260,KEGG:00400
SPV_1598	.	GO:0003824,GO:0004640,GO:0006568,GO:0008152	KEGG:00400
SPV_1599	.	GO:0003824,GO:0004425,GO:0006568,GO:0008152	KEGG:00400
SPV_1600	.	GO:0000162,GO:0004048,GO:0008152,GO:0016757	KEGG:00400
SPV_1601	.	GO:0008152	KEGG:00400,KEGG:00405
SPV_1602	.	GO:0000162,GO:0004049,GO:0009058	KEGG:00400,KEGG:00405
SPV_1603	RpoD	.	.
SPV_2394	RpoD	.	.
SPV_1605	.	GO:0003677,GO:0006355	.
SPV_2395	.	.	.
SPV_1606	RpoD	GO:0016020	.
SPV_1607	RpoD	GO:0006810,GO:0016020	.
SPV_1608	RpoD	GO:0005215,GO:0005524,GO:0006810,GO:0016820,GO:0016887,GO:0043190	.
SPV_1609	RpoD	.	.
SPV_1610	RpoD	.	.
SPV_1612	RpoD	GO:0003978,GO:0006012	KEGG:00052,KEGG:00520
SPV_1613	RpoD	GO:0005737,GO:0006012,GO:0008108	KEGG:00052,KEGG:00520
SPV_1614	RpoD	.	.
SPV_2396	RpoD	.	.
SPV_1617	RpoD	GO:0016020	.
SPV_1618	.	.	.
SPV_1619	RpoD	GO:0003824	.
SPV_1620	RpoD	.	.
SPV_1621	.	GO:0005524,GO:0006810,GO:0016021,GO:0016887,GO:0042626,GO:0055085	.
SPV_1622	.	GO:0005524,GO:0006810,GO:0016021,GO:0016887,GO:0042626,GO:0055085	.
SPV_2397	RpoD	.	.
SPV_2398	RpoD	.	.
SPV_1626	.	GO:0003677,GO:0004518,GO:0004519,GO:0005622,GO:0006281	.
SPV_1627	.	.	.
SPV_1628	.	GO:0009116,GO:0016763,GO:0043101,GO:0046110	KEGG:00230
SPV_1629	.	GO:0005215,GO:0006810,GO:0016020,GO:0016021,GO:0055085	.
SPV_1630	.	.	.
SPV_1631	.	.	.
SPV_1632	.	.	.
SPV_1633	CcpA,GalR	GO:0005737,GO:0006012,GO:0008108	KEGG:00052,KEGG:00520
SPV_1634	CcpA,GalR	GO:0004335,GO:0005524,GO:0005534,GO:0005737,GO:0006012,GO:0008152,GO:0016301,GO:0016773,GO:0046835	KEGG:00052,KEGG:00520
SPV_1635	CcpA,GalR	GO:0003677,GO:0006355	.
SPV_1636	NmlR,RpoD,SczA	GO:0008270,GO:0016491,GO:0055114	.
SPV_1637	NmlR,RpoD,SczA	GO:0003677,GO:0006355	.
SPV_1638	SczA	GO:0006812,GO:0008324,GO:0016021,GO:0055085	.
SPV_1639	SczA	GO:0003677	.
SPV_1640	NiaR	GO:0016020,GO:0034257,GO:0034258	.
SPV_2400	.	.	.
SPV_1641	.	.	.
SPV_1642	RpoD	GO:0005215,GO:0006810,GO:0016020	.
SPV_1643	RpoD	GO:0005524,GO:0016887	.
SPV_1644	RpoD	.	.
SPV_1645	RpoD	GO:0003700,GO:0006355	.
SPV_1646	.	.	.
SPV_1647	.	.	.
SPV_1648	.	GO:0003824,GO:0003978,GO:0006012,GO:0050662	KEGG:00052,KEGG:00520
SPV_1649	CodY,RpoD	GO:0005215,GO:0016020	.
SPV_1650	CodY,RpoD	GO:0005215,GO:0016020	.
SPV_1651	CodY,RpoD	GO:0005524,GO:0016887	.
SPV_1652	CodY,RpoD	GO:0005488	.
SPV_1653	.	.	.
SPV_1654	.	GO:0001522,GO:0003723,GO:0009451,GO:0009982,GO:0016866	.
SPV_1655	.	GO:0051304	.
SPV_1656	.	.	.
SPV_1657	.	GO:0003677,GO:0005737,GO:0006310,GO:0015074	.
SPV_1658	.	.	.
SPV_1659	.	.	.
SPV_1660	.	GO:0009143,GO:0017111,GO:0047429	.
SPV_1661	.	GO:0006807,GO:0008152,GO:0008881,GO:0009252,GO:0016855,GO:0036361	KEGG:00471
SPV_1662	RpoD	.	.
SPV_1663	CcpA,TreR	GO:0003824,GO:0005737,GO:0005975,GO:0005993,GO:0008788	KEGG:00500
SPV_1664	CcpA,TreR	GO:0008982,GO:0009401,GO:0015574,GO:0015771,GO:0016020,GO:0016021	KEGG:00230,KEGG:00500
SPV_1665	CcpA,TreR	GO:0003677,GO:0003700,GO:0006355	.
SPV_1666	.	.	.
SPV_2404	.	.	.
SPV_1667	.	GO:0000166,GO:0005524,GO:0015833,GO:0016887	.
SPV_1668	.	GO:0000166,GO:0005524,GO:0015833,GO:0016887	.
SPV_1669	.	GO:0006810,GO:0016020	.
SPV_1670	.	GO:0006810,GO:0016020	.
SPV_1671	CodY,RpoD	GO:0043190,GO:0055085	.
SPV_1672	RpoD	.	.
SPV_1673	CcpA	GO:0003824,GO:0005975,GO:0005985,GO:0009018	KEGG:00500
SPV_1674	CcpA	.	.
SPV_1675	CcpA	GO:0006810,GO:0016020	.
SPV_1676	CcpA	GO:0006810,GO:0016020	.
SPV_1677	CcpA	GO:0006810	.
SPV_1678	CcpA	GO:0003824,GO:0004553,GO:0004557,GO:0005975	KEGG:00052,KEGG:00561,KEGG:00600,KEGG:00603
SPV_1679	CcpA	GO:0003677,GO:0003700,GO:0006355,GO:0043565	.
SPV_1680	CcpA	GO:0004077,GO:0006355,GO:0006464	KEGG:00780
SPV_1681	.	.	.
SPV_1682	.	.	.
SPV_1683	.	.	.
SPV_1684	.	.	.
SPV_1685	.	.	.
SPV_1686	.	.	.
SPV_1687	.	.	.
SPV_1688	.	.	.
SPV_1689	.	.	.
SPV_1690	.	.	.
SPV_1691	.	.	.
SPV_1692	.	.	.
SPV_1693	.	.	.
SPV_1694	.	.	.
SPV_1695	.	.	.
SPV_1696	.	.	.
SPV_1697	.	.	.
SPV_1698	.	.	.
SPV_1701	.	.	.
SPV_1703	RpoD	.	.
SPV_1704	.	GO:0003723,GO:0006396,GO:0008173	.
SPV_1705	.	GO:0006282	.
SPV_1706	.	.	.
SPV_1707	.	.	.
SPV_1708	.	.	.
SPV_1709	CtsR,HrcA,RpoD	GO:0005524,GO:0005737,GO:0006457,GO:0042026	.
SPV_1710	CtsR,HrcA,RpoD	GO:0005524,GO:0005737,GO:0006457	.
SPV_1711	.	GO:0003697,GO:0006260	.
SPV_1712	.	GO:0016491	.
SPV_1713	.	GO:0000049	.
SPV_1714	.	GO:0045454	.
SPV_1715	RpoD	.	.
SPV_2407	.	.	.
SPV_1716	.	.	.
SPV_1717	.	.	.
SPV_1718	.	GO:0003677	.
SPV_1719	RpoD	.	.
SPV_1720	RpoD	.	.
SPV_2408	.	.	.
SPV_2411	.	.	.
SPV_1725	RpoD	.	.
SPV_1726	.	GO:0009405,GO:0015485	.
SPV_1727	.	.	.
SPV_1728	.	.	.
SPV_1729	.	.	.
SPV_1730	.	.	.
SPV_2414	.	.	.
SPV_1731	.	.	.
SPV_1732	.	.	.
SPV_2416	.	.	.
SPV_2417	.	.	.
SPV_1736	.	.	.
SPV_2418	.	.	.
SPV_2419	.	.	.
SPV_1737	RpoD	GO:0008745,GO:0009253	.
SPV_1738	RpoD	GO:0006855,GO:0015238,GO:0015297,GO:0016020,GO:0055085	.
SPV_1739	.	GO:0003677,GO:0003697,GO:0005524,GO:0006259,GO:0006281,GO:0008094	.
SPV_1740	.	.	.
SPV_1741	RpoD	.	.
SPV_1742	RpoD	GO:0008080	.
SPV_1743	RpoD	GO:0002949	.
SPV_1744	.	.	.
SPV_1745	RpoD	GO:0003677,GO:0005515,GO:0043565	.
SPV_1746	.	.	.
SPV_1747	.	GO:0050830	.
SPV_1748	.	GO:0050830	.
SPV_1749	.	.	.
SPV_1750	.	GO:0016491	.
SPV_1751	.	.	.
SPV_1752	.	GO:0005524,GO:0006508,GO:0006810,GO:0008233,GO:0016021,GO:0016887,GO:0042626,GO:0055085	.
SPV_1753	.	GO:0004252,GO:0006508	.
SPV_1754	RpoD	.	.
SPV_1755	RpoD	GO:0005524,GO:0016887	.
SPV_2420	RpoD	.	.
SPV_1757	.	GO:0004550,GO:0006165,GO:0006183,GO:0006228,GO:0006241	KEGG:00230,KEGG:00240
SPV_1758	CodY	GO:0003677,GO:0003899,GO:0006351	KEGG:00230,KEGG:00240
SPV_1759	CodY	GO:0003677,GO:0003899,GO:0006351	KEGG:00230,KEGG:00240
SPV_1760	RpoD	.	.
SPV_1761	.	GO:0003824,GO:0016614,GO:0050660,GO:0055114	.
SPV_1762	.	GO:0003676,GO:0016787,GO:0046872	.
SPV_1763	.	.	.
SPV_1764	.	GO:0003824,GO:0008760,GO:0016765,GO:0019277	KEGG:00520,KEGG:00550
SPV_2422	.	.	.
SPV_1765	.	GO:0004176,GO:0004252,GO:0005515,GO:0006508	.
SPV_1766	.	GO:0003824,GO:0004595,GO:0009058,GO:0015937	KEGG:00770
SPV_1767	.	GO:0003676,GO:0008168,GO:0031167,GO:0032259	.
SPV_1768	.	GO:0004071,GO:0005737,GO:0006529	KEGG:00250,KEGG:00460
SPV_1769	.	.	.
SPV_1771	RpoD	GO:0003723,GO:0006396,GO:0008168,GO:0008173	.
SPV_1772	RpoD	.	KEGG:00620,KEGG:00627
SPV_1773	.	GO:0016021,GO:0051205	.
SPV_1774	CcpA,RpoD	GO:0003824,GO:0016491,GO:0043365,GO:0051536,GO:0051539,GO:0055114	.
SPV_1775	.	GO:0003824,GO:0008836,GO:0009089	KEGG:00300
SPV_1776	PurR	GO:0003677,GO:0006355,GO:0009116,GO:0045892,GO:0045982	.
SPV_1777	.	.	.
SPV_1778	.	.	.
SPV_1779	RpoD	GO:0004788,GO:0005524,GO:0006772,GO:0009229,GO:0030975	KEGG:00730
SPV_1780	RpoD	GO:0003824,GO:0004750,GO:0005975,GO:0006098,GO:0008152,GO:0016857	KEGG:00030,KEGG:00040,KEGG:00710
SPV_1781	RpoD	GO:0003924,GO:0005525	.
SPV_1782	RpoD	GO:0000154,GO:0000179,GO:0006364,GO:0008649	.
SPV_1783	RpoD	.	.
[truncated: 293 more rows]
